# Supplementary material for: Annotations of novel antennae-expressed genes in male Glossina morsitans morsitans tsetse flies
Source: PLoS One. 2022 Aug 29;17(8):e0273543. doi: 10.1371/journal.pone.0273543 (PMC9423656; doi:10.1371/journal.pone.0273543)
Supplement: S1 Table — (XLSX) [file pone.0273543.s001.xlsx]

## Sheet: Sheet1
Table S1. Blast hits of Trinity de novo assembled male G. m. morsitans unmapped reads transcripts/contigs against Uniprot protein database
Trinity Contig ID	Uniprot ID*	Gene Identity	% Identity	Query Lengh	% Query Coverage	evalue	bitscore
TRINITY_DN105884_c0_g1_i1.p1	Q47SS3	(2Z,6E)-farnesyl diphosphate synthase	52.41	166	100	2.57e-49	162
TRINITY_DN43928_c0_g1_i1.p1	Q86BA1	[F-actin]-monooxygenase Mical	77.519	129	99	9.98e-57	199
TRINITY_DN59505_c0_g4_i1.p1	Q86BA1	[F-actin]-monooxygenase Mical	46.444	450	99	7.42e-76	261
TRINITY_DN722_c1_g1_i12.p1	P91622	[Pyruvate dehydrogenase (acetyl-transferring)] kinase, mitochondrial	82.633	357	96	0	629
TRINITY_DN722_c1_g1_i5.p1	P91622	[Pyruvate dehydrogenase (acetyl-transferring)] kinase, mitochondrial	81.522	368	97	0	642
TRINITY_DN722_c1_g1_i8.p1	P91622	[Pyruvate dehydrogenase (acetyl-transferring)] kinase, mitochondrial	80	410	98	0	693
TRINITY_DN722_c1_g1_i4.p1	P91622	[Pyruvate dehydrogenase (acetyl-transferring)] kinase, mitochondrial	80	410	98	0	693
TRINITY_DN722_c1_g1_i7.p1	P91622	[Pyruvate dehydrogenase (acetyl-transferring)] kinase, mitochondrial	80	410	98	0	693
TRINITY_DN722_c1_g1_i24.p1	P91622	[Pyruvate dehydrogenase (acetyl-transferring)] kinase, mitochondrial	80	410	98	0	693
TRINITY_DN722_c1_g1_i20.p1	P91622	[Pyruvate dehydrogenase (acetyl-transferring)] kinase, mitochondrial	80	410	98	0	693
TRINITY_DN722_c1_g1_i17.p1	P91622	[Pyruvate dehydrogenase (acetyl-transferring)] kinase, mitochondrial	80	410	98	0	693
TRINITY_DN722_c1_g1_i16.p1	P91622	[Pyruvate dehydrogenase (acetyl-transferring)] kinase, mitochondrial	80	410	98	0	693
TRINITY_DN722_c1_g1_i13.p1	P91622	[Pyruvate dehydrogenase (acetyl-transferring)] kinase, mitochondrial	80	410	98	0	693
TRINITY_DN141106_c0_g1_i1.p1	Q6A8L1	1-(5-phosphoribosyl)-5-[(5-phosphoribosylamino)methylideneamino] imidazole-4-carboxamide isomerase	98.113	106	100	8.42e-69	209
TRINITY_DN207_c1_g1_i8.p1	Q99943	1-acyl-sn-glycerol-3-phosphate acyltransferase alpha	30.233	215	96	1e-33	125
TRINITY_DN23429_c0_g1_i27.p2	Q9NRZ5	1-acyl-sn-glycerol-3-phosphate acyltransferase delta	30.303	132	99	1.49e-13	68.9
TRINITY_DN23429_c0_g1_i33.p3	Q9NRZ5	1-acyl-sn-glycerol-3-phosphate acyltransferase delta	30.303	132	99	1.49e-13	68.9
TRINITY_DN23429_c0_g1_i17.p2	Q9NRZ5	1-acyl-sn-glycerol-3-phosphate acyltransferase delta	30.303	132	99	1.49e-13	68.9
TRINITY_DN23429_c0_g1_i38.p3	Q9NRZ5	1-acyl-sn-glycerol-3-phosphate acyltransferase delta	30.303	132	99	1.49e-13	68.9
TRINITY_DN23429_c0_g1_i13.p2	Q9NRZ5	1-acyl-sn-glycerol-3-phosphate acyltransferase delta	30.303	132	99	1.49e-13	68.9
TRINITY_DN23429_c0_g1_i53.p3	Q9NRZ5	1-acyl-sn-glycerol-3-phosphate acyltransferase delta	30.303	132	99	1.49e-13	68.9
TRINITY_DN23429_c0_g1_i34.p3	Q9NRZ5	1-acyl-sn-glycerol-3-phosphate acyltransferase delta	30.303	132	99	1.49e-13	68.9
TRINITY_DN23429_c0_g1_i27.p1	Q9NRZ7	1-acyl-sn-glycerol-3-phosphate acyltransferase gamma	44.856	243	99	3.76e-72	228
TRINITY_DN101571_c0_g1_i1.p1	Q6A7K8	1-deoxy-D-xylulose 5-phosphate reductoisomerase	100	196	100	4.35e-143	407
TRINITY_DN88522_c0_g1_i1.p1	Q6A8V3	1-deoxy-D-xylulose-5-phosphate synthase	100	130	100	5.57e-84	260
TRINITY_DN137935_c0_g1_i1.p1	Q6A8V3	1-deoxy-D-xylulose-5-phosphate synthase	100	205	100	1.66e-142	414
TRINITY_DN108800_c0_g1_i1.p1	Q6A8V3	1-deoxy-D-xylulose-5-phosphate synthase	100	215	100	1e-153	442
TRINITY_DN2856_c1_g1_i7.p1	P13217	1-phosphatidylinositol 4,5-bisphosphate phosphodiesterase	79.808	104	97	3.96e-53	181
TRINITY_DN9013_c1_g1_i7.p1	P13217	1-phosphatidylinositol 4,5-bisphosphate phosphodiesterase	89.313	131	99	2.04e-74	242
TRINITY_DN2856_c1_g1_i2.p1	P13217	1-phosphatidylinositol 4,5-bisphosphate phosphodiesterase	82.051	156	99	1.03e-86	277
TRINITY_DN2856_c1_g1_i3.p1	P13217	1-phosphatidylinositol 4,5-bisphosphate phosphodiesterase	81.641	256	100	3.86e-151	452
TRINITY_DN1487_c3_g1_i11.p5	P25455	1-phosphatidylinositol 4,5-bisphosphate phosphodiesterase classes I and II	80.137	146	99	6.65e-77	251
TRINITY_DN1487_c3_g1_i44.p2	P25455	1-phosphatidylinositol 4,5-bisphosphate phosphodiesterase classes I and II	80.137	146	99	6.65e-77	251
TRINITY_DN1487_c3_g1_i38.p5	P25455	1-phosphatidylinositol 4,5-bisphosphate phosphodiesterase classes I and II	80.137	146	99	6.65e-77	251
TRINITY_DN1487_c3_g1_i28.p5	P25455	1-phosphatidylinositol 4,5-bisphosphate phosphodiesterase classes I and II	80.137	146	99	6.65e-77	251
TRINITY_DN1487_c3_g1_i15.p2	P25455	1-phosphatidylinositol 4,5-bisphosphate phosphodiesterase classes I and II	80.137	146	99	6.65e-77	251
TRINITY_DN1487_c3_g1_i21.p5	P25455	1-phosphatidylinositol 4,5-bisphosphate phosphodiesterase classes I and II	80.137	146	99	6.65e-77	251
TRINITY_DN1487_c3_g1_i6.p2	P25455	1-phosphatidylinositol 4,5-bisphosphate phosphodiesterase classes I and II	80.137	146	99	6.65e-77	251
TRINITY_DN1487_c3_g1_i3.p5	P25455	1-phosphatidylinositol 4,5-bisphosphate phosphodiesterase classes I and II	80.137	146	99	6.65e-77	251
TRINITY_DN6045_c0_g1_i7.p1	P25455	1-phosphatidylinositol 4,5-bisphosphate phosphodiesterase classes I and II	90.556	180	97	5.26e-115	357
TRINITY_DN6045_c0_g1_i3.p2	P25455	1-phosphatidylinositol 4,5-bisphosphate phosphodiesterase classes I and II	90.556	180	97	5.26e-115	357
TRINITY_DN1487_c3_g1_i44.p1	P25455	1-phosphatidylinositol 4,5-bisphosphate phosphodiesterase classes I and II	91.758	182	95	3.9e-99	315
TRINITY_DN1487_c3_g1_i26.p1	P25455	1-phosphatidylinositol 4,5-bisphosphate phosphodiesterase classes I and II	55.615	187	95	3.55e-58	199
TRINITY_DN6045_c0_g1_i5.p1	P25455	1-phosphatidylinositol 4,5-bisphosphate phosphodiesterase classes I and II	74.138	232	97	8.84e-121	375
TRINITY_DN6045_c0_g1_i6.p1	P25455	1-phosphatidylinositol 4,5-bisphosphate phosphodiesterase classes I and II	74.138	232	97	8.84e-121	375
TRINITY_DN6045_c0_g1_i3.p1	P25455	1-phosphatidylinositol 4,5-bisphosphate phosphodiesterase classes I and II	74.138	232	97	8.84e-121	375
TRINITY_DN6045_c0_g1_i8.p1	P25455	1-phosphatidylinositol 4,5-bisphosphate phosphodiesterase classes I and II	74.138	232	97	8.84e-121	375
TRINITY_DN6045_c0_g1_i15.p1	P25455	1-phosphatidylinositol 4,5-bisphosphate phosphodiesterase classes I and II	74.138	232	97	8.84e-121	375
TRINITY_DN6045_c0_g1_i12.p1	P25455	1-phosphatidylinositol 4,5-bisphosphate phosphodiesterase classes I and II	74.138	232	97	8.84e-121	375
TRINITY_DN6045_c0_g1_i10.p1	P25455	1-phosphatidylinositol 4,5-bisphosphate phosphodiesterase classes I and II	74.138	232	97	8.84e-121	375
TRINITY_DN1487_c3_g1_i5.p1	P25455	1-phosphatidylinositol 4,5-bisphosphate phosphodiesterase classes I and II	60.573	558	97	0	643
TRINITY_DN46443_c0_g1_i6.p1	Q2LZI9	1,2-dihydroxy-3-keto-5-methylthiopentene dioxygenase	70.323	155	96	4.53e-78	233
TRINITY_DN46443_c0_g1_i3.p1	Q2LZI9	1,2-dihydroxy-3-keto-5-methylthiopentene dioxygenase	74.866	187	99	6.93e-107	306
TRINITY_DN128763_c0_g1_i1.p1	A9KQ75	1,3-beta-galactosyl-N-acetylhexosamine phosphorylase Cphy3030	51.613	124	100	1.71e-34	128
TRINITY_DN98856_c0_g1_i1.p1	Q6A8Q7	1,4-alpha-glucan branching enzyme GlgB	100	121	100	2.03e-80	251
TRINITY_DN114627_c0_g1_i1.p1	Q6A8Q7	1,4-alpha-glucan branching enzyme GlgB	100	140	100	7.94e-96	291
TRINITY_DN66579_c0_g1_i1.p2	Q6A8Q7	1,4-alpha-glucan branching enzyme GlgB	99.405	168	100	3.73e-116	345
TRINITY_DN105773_c0_g1_i1.p1	Q6A8Q7	1,4-alpha-glucan branching enzyme GlgB	100	170	100	9.91e-120	354
TRINITY_DN69000_c0_g1_i1.p1	Q6A8Q7	1,4-alpha-glucan branching enzyme GlgB	100	265	100	0	553
TRINITY_DN137161_c0_g1_i1.p1	P9WNP5	1,4-dihydroxy-2-naphthoyl-CoA synthase	58.209	134	100	2.77e-45	152
TRINITY_DN82309_c0_g1_i1.p1	Q2I8V6	1,5-anhydro-D-fructose reductase	38.235	102	98	7.71e-10	57.4
TRINITY_DN138441_c0_g1_i1.p2	Q2I8V6	1,5-anhydro-D-fructose reductase	34.884	129	99	1.07e-15	74.7
TRINITY_DN10683_c0_g1_i15.p2	P82125	1,5-anhydro-D-fructose reductase	45.614	171	99	6.44e-44	150
TRINITY_DN10683_c0_g1_i25.p2	P82125	1,5-anhydro-D-fructose reductase	45.614	171	99	6.44e-44	150
TRINITY_DN30_c0_g1_i6.p1	P82125	1,5-anhydro-D-fructose reductase	47.195	303	95	1.65e-91	276
TRINITY_DN1446_c0_g1_i6.p1	Q5DC69	10 kDa heat shock protein, mitochondrial	58.252	103	99	2.83e-36	121
TRINITY_DN35560_c1_g1_i1.p1	P48375	12 kDa FK506-binding protein	94.444	108	99	4.24e-73	215
TRINITY_DN100168_c0_g1_i1.p1	Q3T001	17-beta-hydroxysteroid dehydrogenase type 6	67.241	116	98	4.16e-51	166
TRINITY_DN117470_c0_g1_i1.p1	Q9R092	17-beta-hydroxysteroid dehydrogenase type 6	30.252	119	95	8.02e-10	57.8
TRINITY_DN64919_c0_g1_i1.p2	P46731	18 kDa antigen 2	51.961	102	100	1.14e-29	105
TRINITY_DN7554_c0_g2_i2.p1	Q6DE00	2-(3-amino-3-carboxypropyl)histidine synthase subunit 2	34.069	317	95	2.18e-44	161
TRINITY_DN551_c0_g1_i4.p1	Q3SYC2	2-acylglycerol O-acyltransferase 2	43.651	252	95	5.42e-68	216
TRINITY_DN102246_c0_g1_i1.p1	P37419	2-amino-3-ketobutyrate coenzyme A ligase	57.547	106	95	1.02e-36	131
TRINITY_DN7621_c0_g1_i3.p1	O75600	2-amino-3-ketobutyrate coenzyme A ligase, mitochondrial	66.953	233	97	8.09e-113	332
TRINITY_DN41968_c0_g1_i1.p1	C1FW07	2-amino-4-ketopentanoate thiolase beta subunit	58.647	133	99	3.7e-46	158
TRINITY_DN67326_c1_g1_i1.p1	Q6AAV8	2-C-methyl-D-erythritol 4-phosphate cytidylyltransferase	98.276	116	100	9.48e-78	233
TRINITY_DN67326_c0_g1_i1.p1	Q6AAV8	2-C-methyl-D-erythritol 4-phosphate cytidylyltransferase	98.844	173	100	2.23e-117	335
TRINITY_DN143645_c0_g1_i1.p1	Q53W83	2-dehydro-3-deoxygluconokinase	35.036	137	97	8.67e-15	72.4
TRINITY_DN5079_c1_g2_i4.p1	Q9QXE0	2-hydroxyacyl-CoA lyase 1	53.099	484	99	0	542
TRINITY_DN5079_c1_g2_i2.p1	Q9QXE0	2-hydroxyacyl-CoA lyase 1	55.431	534	99	0	628
TRINITY_DN5079_c1_g2_i1.p1	Q9QXE0	2-hydroxyacyl-CoA lyase 1	54.947	566	99	0	665
TRINITY_DN33851_c0_g1_i1.p1	Q16880	2-hydroxyacylsphingosine 1-beta-galactosyltransferase	35.961	203	95	2.66e-46	163
TRINITY_DN89282_c0_g1_i1.p2	B2GHT7	2-isopropylmalate synthase	62.857	105	100	1.77e-42	149
TRINITY_DN108602_c0_g1_i1.p2	Q9CB76	2-isopropylmalate synthase	46.226	106	98	9.32e-23	94.4
TRINITY_DN125282_c0_g1_i1.p1	Q82BV3	2-isopropylmalate synthase	68.75	176	100	2.56e-78	246
TRINITY_DN20157_c0_g3_i1.p1	Q9VYF8	2-methoxy-6-polyprenyl-1,4-benzoquinol methylase, mitochondrial	68.103	116	100	1.08e-56	180
TRINITY_DN129573_c0_g1_i1.p2	Q8NRC3	2-oxoglutarate dehydrogenase E1/E2 component	69.369	111	96	3.15e-50	173
TRINITY_DN89999_c0_g2_i1.p2	Q8NRC3	2-oxoglutarate dehydrogenase E1/E2 component	64.706	119	99	2.14e-46	162
TRINITY_DN89999_c0_g1_i1.p1	Q8NRC3	2-oxoglutarate dehydrogenase E1/E2 component	58.621	174	100	3.47e-63	213
TRINITY_DN124875_c0_g1_i1.p1	Q8NRC3	2-oxoglutarate dehydrogenase E1/E2 component	56.148	244	98	8.55e-88	285
TRINITY_DN957_c8_g1_i2.p1	Q9ULD0	2-oxoglutarate dehydrogenase-like, mitochondrial	65	900	99	0	1228
TRINITY_DN85805_c0_g1_i1.p1	O53182	2-oxoglutarate oxidoreductase subunit KorA	66.848	184	100	8.04e-74	236
TRINITY_DN97274_c0_g1_i1.p2	O53181	2-oxoglutarate oxidoreductase subunit KorB	65.896	173	100	8.09e-81	246
TRINITY_DN4983_c1_g2_i1.p1	P11960	2-oxoisovalerate dehydrogenase subunit alpha, mitochondrial (Fragment)	62.185	119	99	4.31e-54	177
TRINITY_DN22444_c0_g2_i9.p1	P21953	2-oxoisovalerate dehydrogenase subunit beta, mitochondrial	65.094	106	99	6.81e-48	160
TRINITY_DN33836_c0_g1_i1.p1	Q0IHQ9	2-phosphoxylose phosphatase 1	39.091	110	98	1.32e-17	79.7
TRINITY_DN33836_c0_g1_i2.p1	Q0IHQ9	2-phosphoxylose phosphatase 1	39.091	110	98	1.32e-17	79.7
TRINITY_DN116921_c0_g1_i1.p1	Q6A9B0	2-succinyl-5-enolpyruvyl-6-hydroxy-3-cyclohexene-1-carboxylate synthase	100	118	100	3.74e-76	236
TRINITY_DN142541_c0_g1_i1.p1	Q6AAU8	2,3-bisphosphoglycerate-dependent phosphoglycerate mutase	99.471	189	95	1.84e-139	392
TRINITY_DN92957_c0_g1_i1.p2	C1FW05	2,4-diaminopentanoate dehydrogenase	51.282	156	100	1.37e-45	154
TRINITY_DN128533_c0_g1_i1.p1	C1FW05	2,4-diaminopentanoate dehydrogenase	50	210	99	2.21e-63	202
TRINITY_DN115452_c0_g1_i1.p1	Q8ZI40	2,5-diketo-D-gluconic acid reductase A	52.941	119	100	1.47e-34	123
TRINITY_DN15715_c0_g1_i1.p1	Q3TIU4	2',5'-phosphodiesterase 12	32.026	153	97	1.67e-23	99
TRINITY_DN23867_c0_g1_i2.p1	Q9V3P6	26S proteasome non-ATPase regulatory subunit 1	68.382	136	99	7.19e-58	196
TRINITY_DN23867_c0_g3_i1.p1	Q9V3P6	26S proteasome non-ATPase regulatory subunit 1	94.857	175	100	4.54e-104	323
TRINITY_DN7953_c0_g2_i3.p1	Q9V3P6	26S proteasome non-ATPase regulatory subunit 1	82.885	409	96	0	636
TRINITY_DN7953_c0_g2_i2.p1	Q9V3P6	26S proteasome non-ATPase regulatory subunit 1	82.885	409	96	0	636
TRINITY_DN7953_c0_g2_i4.p1	Q9V3P6	26S proteasome non-ATPase regulatory subunit 1	82.885	409	96	0	636
TRINITY_DN7953_c0_g2_i1.p1	Q9V3P6	26S proteasome non-ATPase regulatory subunit 1	84.13	460	96	0	734
TRINITY_DN7953_c0_g2_i5.p1	Q9V3P6	26S proteasome non-ATPase regulatory subunit 1	84.13	460	96	0	734
TRINITY_DN7953_c0_g2_i6.p1	Q9V3P6	26S proteasome non-ATPase regulatory subunit 1	84.13	460	96	0	734
TRINITY_DN38987_c0_g1_i2.p1	Q9D8W5	26S proteasome non-ATPase regulatory subunit 12	51.929	337	98	5.66e-108	326
TRINITY_DN38987_c0_g1_i9.p1	Q5RBI3	26S proteasome non-ATPase regulatory subunit 12	49.39	492	97	6.82e-155	451
TRINITY_DN38987_c0_g1_i8.p1	Q5RBI3	26S proteasome non-ATPase regulatory subunit 12	49.39	492	96	5.44e-155	452
TRINITY_DN48532_c0_g1_i1.p1	B0BN93	26S proteasome non-ATPase regulatory subunit 13	51.042	192	98	1.19e-56	186
TRINITY_DN5875_c0_g1_i10.p1	Q9V3H2	26S proteasome non-ATPase regulatory subunit 14	96.04	101	100	1.81e-63	197
TRINITY_DN5875_c0_g1_i6.p1	Q9V3H2	26S proteasome non-ATPase regulatory subunit 14	96.104	154	97	4.34e-110	318
TRINITY_DN5875_c0_g1_i9.p1	Q9V3H2	26S proteasome non-ATPase regulatory subunit 14	96.618	207	99	3.23e-151	424
TRINITY_DN5875_c0_g1_i2.p1	Q9V3H2	26S proteasome non-ATPase regulatory subunit 14	97.255	255	98	0	520
TRINITY_DN5875_c0_g1_i3.p1	Q9V3H2	26S proteasome non-ATPase regulatory subunit 14	97.403	308	99	0	627
TRINITY_DN913_c1_g3_i1.p1	Q5R9I6	26S proteasome non-ATPase regulatory subunit 2	67.515	511	99	0	701
TRINITY_DN10756_c0_g6_i1.p1	Q9VYG1	26S proteasome non-ATPase regulatory subunit 5	43.564	404	99	4.31e-104	320
TRINITY_DN3876_c0_g4_i1.p1	Q9V3G7	26S proteasome non-ATPase regulatory subunit 6	86.375	389	99	0	703
TRINITY_DN41812_c0_g2_i4.p1	P26270	26S proteasome non-ATPase regulatory subunit 7	89.381	339	99	0	589
TRINITY_DN10013_c0_g2_i1.p1	P62334	26S proteasome regulatory subunit 10B	90.278	288	99	0	538
TRINITY_DN10013_c0_g2_i5.p1	P62334	26S proteasome regulatory subunit 10B	90.278	288	99	0	538
TRINITY_DN10013_c0_g2_i4.p1	P62334	26S proteasome regulatory subunit 10B	90.278	288	99	0	538
TRINITY_DN10013_c0_g2_i6.p1	P62334	26S proteasome regulatory subunit 10B	90.278	288	99	0	538
TRINITY_DN3084_c0_g4_i1.p1	P48601	26S proteasome regulatory subunit 4	98.861	439	99	0	884
TRINITY_DN84_c0_g2_i11.p1	O88685	26S proteasome regulatory subunit 6A	90.278	216	99	9.37e-144	411
TRINITY_DN84_c0_g2_i1.p1	O42587	26S proteasome regulatory subunit 6A-A	86.579	380	99	0	684
TRINITY_DN84_c0_g2_i4.p1	O42587	26S proteasome regulatory subunit 6A-A	86.579	380	99	0	684
TRINITY_DN3286_c0_g3_i4.p1	P46507	26S proteasome regulatory subunit 6B	93.233	266	99	0	520
TRINITY_DN3286_c0_g3_i1.p1	P46507	26S proteasome regulatory subunit 6B	88.889	414	99	0	751
TRINITY_DN208_c0_g1_i20.p1	P46472	26S proteasome regulatory subunit 7	98.54	137	99	2.46e-94	281
TRINITY_DN208_c0_g2_i1.p1	P46471	26S proteasome regulatory subunit 7	92.841	433	99	0	838
TRINITY_DN208_c0_g2_i2.p1	P46471	26S proteasome regulatory subunit 7	92.841	433	99	0	838
TRINITY_DN29252_c0_g1_i7.p1	O18413	26S proteasome regulatory subunit 8	97.778	405	99	0	807
TRINITY_DN29252_c0_g1_i3.p1	O18413	26S proteasome regulatory subunit 8	97.778	405	99	0	807
TRINITY_DN27484_c0_g1_i2.p1	Q9VFB2	28S ribosomal protein S10, mitochondrial	67.485	163	98	8.89e-77	229
TRINITY_DN27484_c0_g1_i3.p1	Q9VFB2	28S ribosomal protein S10, mitochondrial	67.485	163	98	8.89e-77	229
TRINITY_DN10374_c0_g1_i6.p1	Q8WTC1	28S ribosomal protein S15, mitochondrial	67.722	158	99	8.72e-71	217
TRINITY_DN10374_c0_g1_i3.p1	Q8WTC1	28S ribosomal protein S15, mitochondrial	67.879	165	99	9.4e-75	228
TRINITY_DN10374_c0_g1_i4.p1	Q8WTC1	28S ribosomal protein S15, mitochondrial	63.309	278	99	4.03e-122	353
TRINITY_DN21959_c0_g1_i1.p1	Q9Y399	28S ribosomal protein S2, mitochondrial	53.982	113	100	1.78e-38	133
TRINITY_DN12588_c0_g4_i1.p1	Q9ER88	28S ribosomal protein S29, mitochondrial	34.448	299	97	1.34e-59	198
TRINITY_DN1995_c4_g1_i1.p1	Q58DQ5	28S ribosomal protein S9, mitochondrial	42.238	277	99	5.04e-65	211
TRINITY_DN96756_c0_g1_i1.p1	Q6A8I2	3-dehydroquinate synthase	99.174	121	100	2.89e-79	240
TRINITY_DN516_c3_g1_i3.p1	P14773	3-hydroxy-3-methylglutaryl-coenzyme A reductase	71.681	226	100	3.72e-103	320
TRINITY_DN516_c3_g1_i1.p1	P14773	3-hydroxy-3-methylglutaryl-coenzyme A reductase	71.681	226	100	3.72e-103	320
TRINITY_DN516_c3_g1_i4.p1	P14773	3-hydroxy-3-methylglutaryl-coenzyme A reductase	71.681	226	100	3.72e-103	320
TRINITY_DN285_c11_g1_i4.p1	O18404	3-hydroxyacyl-CoA dehydrogenase type-2	89.412	255	99	1.45e-169	471
TRINITY_DN285_c11_g1_i1.p1	O18404	3-hydroxyacyl-CoA dehydrogenase type-2	89.412	255	99	1.45e-169	471
TRINITY_DN5238_c0_g2_i1.p1	Q58EB4	3-hydroxyisobutyryl-CoA hydrolase, mitochondrial	56.311	103	100	1.88e-31	116
TRINITY_DN5238_c0_g2_i2.p1	Q58EB4	3-hydroxyisobutyryl-CoA hydrolase, mitochondrial	56.311	103	100	1.88e-31	116
TRINITY_DN31376_c0_g1_i1.p1	Q28FR6	3-hydroxyisobutyryl-CoA hydrolase, mitochondrial	53.39	118	97	4.58e-34	124
TRINITY_DN31818_c0_g1_i3.p1	Q28FR6	3-hydroxyisobutyryl-CoA hydrolase, mitochondrial	60.19	211	99	1.16e-83	256
TRINITY_DN31818_c0_g1_i2.p1	Q28FR6	3-hydroxyisobutyryl-CoA hydrolase, mitochondrial	58.784	296	99	8.97e-118	346
TRINITY_DN138704_c0_g1_i1.p1	O86504	3-isopropylmalate dehydrogenase	70.992	131	99	1.61e-57	184
TRINITY_DN136570_c0_g1_i1.p2	A5CPZ4	3-isopropylmalate dehydrogenase	55.072	138	100	2.46e-42	145
TRINITY_DN5681_c0_g1_i9.p1	P42765	3-ketoacyl-CoA thiolase, mitochondrial	54.286	280	97	7.07e-109	324
TRINITY_DN5681_c0_g1_i17.p1	P42765	3-ketoacyl-CoA thiolase, mitochondrial	54.286	280	97	7.07e-109	324
TRINITY_DN5681_c0_g1_i15.p1	P42765	3-ketoacyl-CoA thiolase, mitochondrial	54.286	280	97	7.07e-109	324
TRINITY_DN5681_c0_g1_i1.p1	P42765	3-ketoacyl-CoA thiolase, mitochondrial	54.969	322	99	6.15e-129	376
TRINITY_DN5681_c0_g1_i3.p1	P42765	3-ketoacyl-CoA thiolase, mitochondrial	54.969	322	99	6.15e-129	376
TRINITY_DN5681_c0_g1_i19.p1	P42765	3-ketoacyl-CoA thiolase, mitochondrial	54.969	322	99	6.15e-129	376
TRINITY_DN6964_c0_g1_i1.p1	Q06136	3-ketodihydrosphingosine reductase	43.836	146	96	1.78e-39	138
TRINITY_DN118096_c0_g1_i1.p1	P9WIS3	3-methyl-2-oxobutanoate dehydrogenase subunit alpha	41.905	105	100	8.64e-13	65.9
TRINITY_DN142474_c0_g1_i1.p1	O07399	3-oxoacyl-[acyl-carrier-protein] reductase FabG	58.197	122	100	9.64e-45	149
TRINITY_DN110070_c0_g1_i1.p1	O07399	3-oxoacyl-[acyl-carrier-protein] reductase FabG	57.143	133	100	3.49e-49	160
TRINITY_DN7804_c0_g2_i1.p1	Q9X248	3-oxoacyl-[acyl-carrier-protein] reductase FabG	36.471	255	97	3.04e-46	157
TRINITY_DN7804_c0_g2_i3.p1	Q9X248	3-oxoacyl-[acyl-carrier-protein] reductase FabG	36.471	255	97	3.04e-46	157
TRINITY_DN7804_c0_g2_i2.p1	Q9X248	3-oxoacyl-[acyl-carrier-protein] reductase FabG	36.471	255	97	3.04e-46	157
TRINITY_DN15052_c0_g1_i1.p1	Q83E37	3-oxoacyl-[acyl-carrier-protein] synthase 2	45.161	124	96	2.25e-27	107
TRINITY_DN142600_c0_g1_i1.p1	P9WQD7	3-oxoacyl-[acyl-carrier-protein] synthase 2	39.041	146	95	6.09e-25	101
TRINITY_DN84019_c0_g1_i1.p1	Q9KQH9	3-oxoacyl-[acyl-carrier-protein] synthase 2	46.753	154	96	4.98e-35	129
TRINITY_DN137762_c0_g1_i1.p1	P72392	3-oxoacyl-[acyl-carrier-protein] synthase 3 protein 1	50.388	129	100	1.7e-32	119
TRINITY_DN56769_c0_g1_i1.p1	P72392	3-oxoacyl-[acyl-carrier-protein] synthase 3 protein 1	52.229	157	99	3.01e-47	159
TRINITY_DN15052_c0_g2_i1.p1	Q9NWU1	3-oxoacyl-[acyl-carrier-protein] synthase, mitochondrial	52.74	292	100	3.7e-95	291
TRINITY_DN2264_c0_g1_i2.p1	Q9W0V1	3-phosphoinositide-dependent protein kinase 1	56.89	283	100	1.19e-96	304
TRINITY_DN125564_c0_g1_i1.p1	A4FNI0	3-phosphoshikimate 1-carboxyvinyltransferase	55.195	154	99	9.48e-48	162
TRINITY_DN129571_c0_g1_i1.p1	A4FNI0	3-phosphoshikimate 1-carboxyvinyltransferase	55.195	154	96	1.47e-47	162
TRINITY_DN2968_c0_g1_i5.p2	D2TUZ4	3'-5' ssDNA/RNA exonuclease TatD	32.54	126	98	4.27e-15	72.4
TRINITY_DN92167_c1_g1_i1.p1	P9WH43	30S ribosomal protein S1	42.105	114	100	3.43e-20	87.8
TRINITY_DN92167_c0_g1_i1.p1	A0QYY6	30S ribosomal protein S1	90.476	210	100	1.04e-130	379
TRINITY_DN106903_c0_g1_i1.p4	Q6A6Q9	30S ribosomal protein S11	100	135	99	4.23e-94	270
TRINITY_DN90337_c0_g1_i1.p2	Q6A7J7	30S ribosomal protein S2	100	108	99	1.67e-70	214
TRINITY_DN45229_c0_g1_i1.p1	Q6A6N2	30S ribosomal protein S3	100	119	100	1.51e-79	237
TRINITY_DN111640_c0_g1_i1.p2	Q2NW55	30S ribosomal protein S6	100	124	100	3.66e-89	257
TRINITY_DN99041_c0_g1_i1.p2	Q6A6L4	30S ribosomal protein S7	100	100	100	1.55e-68	204
TRINITY_DN20894_c1_g1_i1.p1	Q2K9M0	30S ribosomal protein S7	95.146	103	100	1.27e-68	205
TRINITY_DN129960_c0_g1_i1.p2	Q6A6P0	30S ribosomal protein S8	100	119	100	6.81e-83	241
TRINITY_DN490_c6_g1_i8.p1	P36573	32 kDa beta-galactoside-binding lectin	26.168	107	96	4.93e-05	46.6
TRINITY_DN490_c6_g1_i2.p2	P36573	32 kDa beta-galactoside-binding lectin	26.168	107	96	4.93e-05	46.6
TRINITY_DN490_c6_g1_i3.p2	P36573	32 kDa beta-galactoside-binding lectin	26.168	107	96	4.93e-05	46.6
TRINITY_DN490_c6_g1_i10.p2	P36573	32 kDa beta-galactoside-binding lectin	26.168	107	96	4.93e-05	46.6
TRINITY_DN490_c6_g1_i26.p2	P36573	32 kDa beta-galactoside-binding lectin	26.168	107	96	4.93e-05	46.6
TRINITY_DN490_c6_g1_i21.p2	P36573	32 kDa beta-galactoside-binding lectin	26.168	107	96	4.93e-05	46.6
TRINITY_DN747_c3_g1_i5.p1	P92177	37694 protein epsilon	95.473	243	98	1.76e-170	473
TRINITY_DN747_c3_g1_i4.p1	P92177	37694 protein epsilon	95.473	243	98	1.76e-170	473
TRINITY_DN1192_c0_g2_i1.p1	Q1HR36	37694 protein zeta	97.768	224	99	1.06e-164	457
TRINITY_DN1192_c0_g2_i2.p1	Q1HR36	37694 protein zeta	97.984	248	99	0	503
TRINITY_DN20316_c0_g1_i4.p1	Q29NV5	39S ribosomal protein L10, mitochondrial	60.944	233	97	8.87e-104	303
TRINITY_DN20316_c0_g1_i2.p1	Q29NV5	39S ribosomal protein L10, mitochondrial	60.669	239	98	1.96e-105	308
TRINITY_DN61522_c0_g1_i2.p1	Q9VJ38	39S ribosomal protein L13, mitochondrial	81.295	139	99	7.95e-87	253
TRINITY_DN58047_c0_g1_i1.p1	Q6DGM3	39S ribosomal protein L15, mitochondrial	47.059	170	99	2.46e-49	164
TRINITY_DN10756_c0_g1_i4.p1	Q3T0J3	39S ribosomal protein L16, mitochondrial	48.438	192	99	4.51e-59	188
TRINITY_DN10756_c0_g1_i1.p1	Q3T0J3	39S ribosomal protein L16, mitochondrial	48.438	192	99	4.51e-59	188
TRINITY_DN10756_c0_g1_i2.p1	Q3T0J3	39S ribosomal protein L16, mitochondrial	48.438	192	99	4.51e-59	188
TRINITY_DN75518_c0_g2_i1.p1	Q9VHN6	39S ribosomal protein L19, mitochondrial	65.347	101	98	1.13e-44	149
TRINITY_DN22799_c0_g1_i1.p1	Q29IK4	39S ribosomal protein L22, mitochondrial	80.447	179	95	1.15e-107	310
TRINITY_DN116851_c0_g1_i1.p1	Q9W021	39S ribosomal protein L23, mitochondrial	71.963	107	99	2.05e-54	169
TRINITY_DN3567_c0_g1_i1.p1	Q99N92	39S ribosomal protein L27, mitochondrial	39.583	144	99	6.67e-29	106
TRINITY_DN3276_c0_g2_i10.p1	Q9VMX0	39S ribosomal protein L28, mitochondrial	72.368	152	98	7.18e-78	236
TRINITY_DN3276_c0_g2_i1.p1	Q9VMX0	39S ribosomal protein L28, mitochondrial	66.553	293	99	5.21e-133	382
TRINITY_DN29382_c0_g1_i2.p1	Q3ZBX6	39S ribosomal protein L3, mitochondrial	44.915	236	97	6.98e-55	182
TRINITY_DN55149_c1_g1_i1.p1	Q9V9Z1	39S ribosomal protein L32, mitochondrial	68.103	116	99	6.46e-52	165
TRINITY_DN7772_c0_g2_i2.p2	Q9VUJ0	39S ribosomal protein L39, mitochondrial	64.615	130	95	3.28e-61	194
TRINITY_DN7772_c0_g2_i3.p1	Q9VUJ0	39S ribosomal protein L39, mitochondrial	67.568	185	96	2.53e-94	280
TRINITY_DN7689_c0_g2_i1.p1	Q9VF89	39S ribosomal protein L9, mitochondrial	63.636	143	98	6.46e-57	180
TRINITY_DN65984_c1_g1_i1.p1	Q0TUZ2	3D-(3,5/4)-trihydroxycyclohexane-1,2-dione hydrolase	43.312	157	95	1.54e-38	141
TRINITY_DN89643_c0_g1_i1.p1	Q5KYR0	3D-(3,5/4)-trihydroxycyclohexane-1,2-dione hydrolase	47.059	170	100	7.54e-47	164
TRINITY_DN134580_c0_g1_i1.p1	P9WK23	4-alpha-glucanotransferase	57.627	118	100	4.72e-36	132
TRINITY_DN40_c1_g2_i1.p1	Q9S777	4-coumarate--CoA ligase 3	30.625	480	96	4.62e-61	212
TRINITY_DN40_c1_g2_i2.p1	Q84P23	4-coumarate--CoA ligase-like 9	35.659	258	96	5.52e-50	175
TRINITY_DN40_c1_g2_i5.p1	Q84P23	4-coumarate--CoA ligase-like 9	35.659	258	96	5.52e-50	175
TRINITY_DN51360_c0_g1_i1.p2	Q3S8P9	4-dedimethylamino-4-oxo-anhydrotetracycline transaminase OxyQ	60.169	118	97	4.21e-40	139
TRINITY_DN108931_c0_g1_i1.p1	Q3S8P9	4-dedimethylamino-4-oxo-anhydrotetracycline transaminase OxyQ	50.4	125	100	2.11e-31	117
TRINITY_DN79835_c0_g1_i1.p1	Q3S8P9	4-dedimethylamino-4-oxo-anhydrotetracycline transaminase OxyQ	50.595	168	99	4.62e-47	159
TRINITY_DN41432_c0_g1_i1.p2	B5ZS25	4-diphosphocytidyl-2-C-methyl-D-erythritol kinase	66.355	107	100	2.35e-36	127
TRINITY_DN103977_c0_g1_i1.p1	Q6AAD6	4-diphosphocytidyl-2-C-methyl-D-erythritol kinase	99.231	130	100	4.07e-87	258
TRINITY_DN118612_c0_g1_i1.p1	Q6A7L2	4-hydroxy-3-methylbut-2-en-1-yl diphosphate synthase (flavodoxin)	100	103	100	2.14e-69	214
TRINITY_DN55624_c0_g1_i1.p1	Q6A7L2	4-hydroxy-3-methylbut-2-en-1-yl diphosphate synthase (flavodoxin)	98.621	290	100	0	587
TRINITY_DN63011_c0_g1_i1.p1	Q6AA89	4-hydroxy-3-methylbut-2-enyl diphosphate reductase	99.296	142	100	5.01e-98	287
TRINITY_DN109082_c0_g1_i1.p1	Q6A7P7	4-hydroxy-tetrahydrodipicolinate reductase	100	100	100	8.57e-69	208
TRINITY_DN129604_c0_g1_i1.p1	Q6AA18	4-hydroxy-tetrahydrodipicolinate synthase	100	115	100	2.32e-75	227
TRINITY_DN103369_c0_g1_i1.p1	Q6AA18	4-hydroxy-tetrahydrodipicolinate synthase	98.817	169	98	9.76e-115	330
TRINITY_DN1238_c0_g1_i4.p1	Q298G6	4-hydroxybenzoate polyprenyltransferase, mitochondrial	81.301	123	96	1.59e-71	221
TRINITY_DN107345_c0_g1_i1.p1	P38942	4-hydroxybutyrate coenzyme A transferase	39.113	248	99	1.22e-46	163
TRINITY_DN5149_c0_g3_i13.p1	P38942	4-hydroxybutyrate coenzyme A transferase	50.181	277	99	1.06e-85	265
TRINITY_DN5149_c0_g3_i12.p1	P38942	4-hydroxybutyrate coenzyme A transferase	50.177	283	99	6.55e-88	271
TRINITY_DN5149_c0_g3_i7.p1	P38942	4-hydroxybutyrate coenzyme A transferase	46.179	301	99	2.46e-80	252
TRINITY_DN5149_c0_g3_i17.p1	P38942	4-hydroxybutyrate coenzyme A transferase	46.53	389	98	4.17e-116	348
TRINITY_DN5149_c0_g3_i1.p1	P38942	4-hydroxybutyrate coenzyme A transferase	46.53	389	98	4.17e-116	348
TRINITY_DN5149_c0_g3_i9.p1	P38942	4-hydroxybutyrate coenzyme A transferase	43.826	413	98	1.22e-110	335
TRINITY_DN5149_c0_g3_i6.p1	P38942	4-hydroxybutyrate coenzyme A transferase	43.826	413	98	1.22e-110	335
TRINITY_DN129564_c0_g1_i1.p1	P32754	4-hydroxyphenylpyruvate dioxygenase	78.866	388	97	0	655
TRINITY_DN11692_c1_g1_i1.p1	P46783	40S ribosomal protein S10	98.788	165	96	1.65e-119	337
TRINITY_DN299_c3_g1_i4.p1	Q9VWG3	40S ribosomal protein S10b	88.05	159	98	5.88e-96	276
TRINITY_DN2048_c0_g1_i4.p2	Q6XHX5	40S ribosomal protein S11	89.908	109	99	1.62e-67	202
TRINITY_DN2048_c0_g1_i14.p1	Q6XHX5	40S ribosomal protein S11	89.908	109	99	1.62e-67	202
TRINITY_DN43791_c0_g1_i1.p1	P62282	40S ribosomal protein S11	98.101	158	98	1.67e-113	321
TRINITY_DN3036_c0_g1_i4.p1	P80455	40S ribosomal protein S12	98.347	121	99	2.49e-83	242
TRINITY_DN3036_c0_g1_i5.p1	P80455	40S ribosomal protein S12	98.347	121	99	2.49e-83	242
TRINITY_DN53181_c0_g2_i1.p1	P46405	40S ribosomal protein S12	100	125	100	3.29e-87	252
TRINITY_DN3036_c0_g1_i1.p1	P80455	40S ribosomal protein S12	93.525	139	99	5.25e-92	265
TRINITY_DN3036_c0_g1_i2.p1	P80455	40S ribosomal protein S12	93.525	139	99	5.25e-92	265
TRINITY_DN3036_c0_g1_i3.p1	P80455	40S ribosomal protein S12	93.525	139	99	5.25e-92	265
TRINITY_DN82322_c0_g1_i5.p1	P10735	40S ribosomal protein S12, mitochondrial	89.189	111	96	4.53e-68	204
TRINITY_DN82322_c0_g1_i7.p1	P10735	40S ribosomal protein S12, mitochondrial	89.189	111	96	4.53e-68	204
TRINITY_DN109177_c0_g1_i1.p1	P62278	40S ribosomal protein S13	100	110	99	7.56e-75	221
TRINITY_DN14850_c0_g1_i5.p1	Q03334	40S ribosomal protein S13	99.338	151	99	4.37e-107	304
TRINITY_DN14850_c0_g1_i3.p1	Q03334	40S ribosomal protein S13	99.338	151	99	4.37e-107	304
TRINITY_DN58_c2_g1_i2.p1	C0HKA1	40S ribosomal protein S14b	98.013	151	99	1.19e-105	300
TRINITY_DN58_c2_g1_i3.p1	C0HKA1	40S ribosomal protein S14b	98.013	151	99	1.19e-105	300
TRINITY_DN58_c2_g1_i1.p1	C0HKA1	40S ribosomal protein S14b	98.013	151	99	1.19e-105	300
TRINITY_DN1300_c0_g2_i5.p1	Q945U1	40S ribosomal protein S15	83.898	118	99	1.55e-68	205
TRINITY_DN53496_c0_g1_i2.p1	P62845	40S ribosomal protein S15	100	140	99	1.24e-100	287
TRINITY_DN53496_c0_g1_i1.p1	P62845	40S ribosomal protein S15	100	145	98	1.59e-104	297
TRINITY_DN53496_c0_g1_i3.p1	P62845	40S ribosomal protein S15	100	145	98	1.59e-104	297
TRINITY_DN11967_c0_g1_i1.p1	P62246	40S ribosomal protein S15a	99.074	108	99	1.22e-76	224
TRINITY_DN11967_c0_g1_i2.p1	P62246	40S ribosomal protein S15a	99.074	108	99	1.22e-76	224
TRINITY_DN11967_c0_g2_i1.p1	P62246	40S ribosomal protein S15a	100	116	96	7.39e-83	241
TRINITY_DN2137_c0_g1_i4.p1	Q6XIM8	40S ribosomal protein S15a	99.231	130	99	4.73e-93	267
TRINITY_DN2137_c0_g1_i6.p1	Q6XIM8	40S ribosomal protein S15a	99.231	130	99	4.73e-93	267
TRINITY_DN2137_c0_g1_i7.p1	Q6XIM8	40S ribosomal protein S15a	99.231	130	99	4.73e-93	267
TRINITY_DN106415_c0_g1_i1.p1	P62250	40S ribosomal protein S16	100	132	100	8.84e-93	267
TRINITY_DN796_c4_g1_i1.p1	Q9W237	40S ribosomal protein S16	94.595	148	99	5.2e-100	286
TRINITY_DN796_c4_g1_i6.p1	Q9W237	40S ribosomal protein S16	94.595	148	99	5.2e-100	286
TRINITY_DN5970_c0_g2_i3.p1	P17704	40S ribosomal protein S17	96.154	130	99	6.79e-89	256
TRINITY_DN5970_c0_g2_i5.p1	P17704	40S ribosomal protein S17	96.154	130	99	6.79e-89	256
TRINITY_DN5970_c0_g2_i4.p1	P17704	40S ribosomal protein S17	96.154	130	99	6.79e-89	256
TRINITY_DN5970_c0_g2_i7.p1	P17704	40S ribosomal protein S17	96.183	131	99	6.39e-90	259
TRINITY_DN46448_c0_g1_i1.p1	Q6QAP7	40S ribosomal protein S17	99.259	135	99	1.56e-96	276
TRINITY_DN18700_c0_g1_i2.p1	Q5R8M9	40S ribosomal protein S19	99.31	145	99	2.62e-104	296
TRINITY_DN31469_c0_g1_i5.p1	P39018	40S ribosomal protein S19a	92.308	156	99	1.97e-106	303
TRINITY_DN31469_c0_g1_i1.p1	P39018	40S ribosomal protein S19a	92.308	156	99	1.97e-106	303
TRINITY_DN25161_c0_g1_i1.p1	O43992	40S ribosomal protein S2	90.066	151	100	5.76e-96	280
TRINITY_DN84123_c0_g1_i1.p2	P15880	40S ribosomal protein S2	97.403	154	99	8.63e-105	304
TRINITY_DN15384_c1_g1_i2.p1	P15880	40S ribosomal protein S2	100	227	100	2.34e-167	465
TRINITY_DN52319_c0_g5_i1.p1	P60868	40S ribosomal protein S20	100	114	100	4.15e-79	231
TRINITY_DN52319_c0_g1_i1.p1	P23403	40S ribosomal protein S20	94.915	118	99	1.38e-78	229
TRINITY_DN52319_c0_g1_i2.p1	P23403	40S ribosomal protein S20	98.319	119	99	1.37e-81	237
TRINITY_DN1083_c8_g1_i1.p1	Q8T3U2	40S ribosomal protein S23	100	143	99	1.01e-101	290
TRINITY_DN30298_c0_g1_i1.p1	P62268	40S ribosomal protein S23	99.301	143	96	4.42e-101	288
TRINITY_DN25822_c0_g1_i1.p1	P62268	40S ribosomal protein S23	99.301	143	96	1.7e-100	287
TRINITY_DN38390_c0_g1_i2.p1	Q5RAQ8	40S ribosomal protein S24	100	130	97	9.6e-92	264
TRINITY_DN136256_c0_g1_i1.p1	Q5RAQ8	40S ribosomal protein S24	98.462	130	96	4.35e-90	259
TRINITY_DN2139_c1_g1_i9.p1	Q962Q6	40S ribosomal protein S24	82.576	132	99	2.63e-76	225
TRINITY_DN2139_c1_g1_i5.p1	Q962Q6	40S ribosomal protein S24	82.576	132	99	2.63e-76	225
TRINITY_DN2139_c1_g1_i4.p1	Q962Q6	40S ribosomal protein S24	82.576	132	99	2.63e-76	225
TRINITY_DN2139_c1_g1_i11.p1	Q962Q6	40S ribosomal protein S24	82.576	132	99	2.63e-76	225
TRINITY_DN15701_c0_g1_i1.p2	P62856	40S ribosomal protein S26	100	115	97	6.15e-79	230
TRINITY_DN130296_c0_g1_i1.p1	P62856	40S ribosomal protein S26	98.261	115	97	3.56e-78	228
TRINITY_DN17306_c0_g1_i1.p1	Q06559	40S ribosomal protein S3	94.222	225	99	7.36e-156	434
TRINITY_DN21351_c0_g1_i1.p1	P02350	40S ribosomal protein S3-A	100	115	100	3.46e-77	230
TRINITY_DN135952_c0_g1_i1.p1	P02350	40S ribosomal protein S3-A	99.291	141	100	1.37e-96	281
TRINITY_DN38794_c0_g2_i1.p1	P61247	40S ribosomal protein S3a	98.113	106	96	8.93e-70	212
TRINITY_DN7244_c0_g1_i3.p1	Q29CU2	40S ribosomal protein S3a	88.889	153	99	2.21e-96	281
TRINITY_DN7244_c0_g1_i14.p1	Q29CU2	40S ribosomal protein S3a	88.889	153	99	2.21e-96	281
TRINITY_DN7244_c0_g1_i15.p1	Q29CU2	40S ribosomal protein S3a	88.889	153	99	2.21e-96	281
TRINITY_DN7244_c0_g1_i12.p1	Q29CU2	40S ribosomal protein S3a	88.889	153	99	2.21e-96	281
TRINITY_DN38794_c0_g1_i1.p1	P97351	40S ribosomal protein S3a	100	159	99	3.05e-116	332
TRINITY_DN117576_c0_g1_i1.p1	Q98TX2	40S ribosomal protein S3a	98.864	264	99	0	540
TRINITY_DN125802_c0_g1_i1.p1	Q4DZ41	40S ribosomal protein S3a-2	90.476	105	95	8.41e-68	207
TRINITY_DN4924_c2_g1_i1.p1	P41042	40S ribosomal protein S4	92.157	102	100	1.18e-64	198
TRINITY_DN21872_c0_g1_i1.p1	P79103	40S ribosomal protein S4	98.936	188	100	3.26e-135	381
TRINITY_DN4924_c2_g1_i5.p1	P41042	40S ribosomal protein S4	90.123	243	99	1.43e-164	458
TRINITY_DN21872_c0_g2_i1.p1	P47836	40S ribosomal protein S4	98.859	263	99	0	533
TRINITY_DN44007_c0_g1_i1.p1	P46782	40S ribosomal protein S5	97.059	204	97	4.13e-147	410
TRINITY_DN65992_c0_g1_i1.p1	P62755	40S ribosomal protein S6	100	144	99	2.84e-95	278
TRINITY_DN6466_c0_g2_i3.p1	Q2PQM1	40S ribosomal protein S6	100	217	99	4.56e-154	429
TRINITY_DN73203_c0_g1_i1.p1	P62755	40S ribosomal protein S6	96.347	219	99	1.94e-151	423
TRINITY_DN6466_c0_g2_i2.p1	Q2PQM1	40S ribosomal protein S6	100	248	99	0	499
TRINITY_DN5075_c0_g2_i1.p1	P62085	40S ribosomal protein S7	92.814	167	97	6.68e-110	314
TRINITY_DN5075_c0_g2_i2.p1	P62085	40S ribosomal protein S7	93.229	192	99	1.56e-130	367
TRINITY_DN5075_c0_g2_i5.p1	P62085	40S ribosomal protein S7	93.229	192	99	1.56e-130	367
TRINITY_DN109580_c0_g1_i1.p1	P62083	40S ribosomal protein S7	99.485	194	99	3.38e-137	384
TRINITY_DN136982_c0_g1_i1.p1	P62083	40S ribosomal protein S7	100	194	97	1.55e-138	387
TRINITY_DN12219_c0_g1_i1.p1	P62243	40S ribosomal protein S8	100	122	100	4.98e-85	249
TRINITY_DN42669_c0_g1_i1.p1	P62243	40S ribosomal protein S8	98.077	208	99	8.65e-150	417
TRINITY_DN2950_c1_g1_i7.p1	Q8MLY8	40S ribosomal protein S8	91.346	208	99	1.03e-133	376
TRINITY_DN40498_c0_g1_i6.p1	B4PEU8	40S ribosomal protein S9	98.54	137	99	6.33e-93	270
TRINITY_DN40498_c0_g1_i3.p1	B4PEU8	40S ribosomal protein S9	98.54	137	99	6.33e-93	270
TRINITY_DN40498_c0_g1_i9.p1	B4PEU8	40S ribosomal protein S9	98.54	137	99	6.33e-93	270
TRINITY_DN39978_c0_g1_i1.p1	P29314	40S ribosomal protein S9	98.969	194	99	7.97e-137	383
TRINITY_DN6811_c0_g3_i4.p1	B4NPT0	40S ribosomal protein SA	83.916	143	99	1.23e-77	234
TRINITY_DN6811_c0_g3_i5.p1	B4NPT0	40S ribosomal protein SA	83.916	143	99	1.23e-77	234
TRINITY_DN6811_c0_g3_i2.p1	B4NPT0	40S ribosomal protein SA	83.916	143	99	1.23e-77	234
TRINITY_DN85212_c0_g1_i1.p1	P50890	40S ribosomal protein SA	100	165	100	8.09e-121	345
TRINITY_DN6811_c0_g3_i3.p1	B4NPT0	40S ribosomal protein SA	88.889	270	99	1.17e-171	477
TRINITY_DN6811_c0_g3_i6.p1	B4NPT0	40S ribosomal protein SA	88.889	270	95	2.32e-171	477
TRINITY_DN57854_c0_g1_i1.p1	Q8Y9Y2	5-dehydro-2-deoxygluconokinase	31.092	119	99	1.55e-15	73.9
TRINITY_DN9674_c0_g2_i1.p1	Q99807	5-demethoxyubiquinone hydroxylase, mitochondrial	57.823	147	99	1.6e-57	181
TRINITY_DN76745_c0_g1_i1.p1	A4IPB4	5-deoxy-glucuronate isomerase	29.851	134	100	5.14e-09	55.8
TRINITY_DN81556_c0_g1_i1.p1	A4IPB4	5-deoxy-glucuronate isomerase	30.769	143	95	2.31e-12	65.9
TRINITY_DN41669_c0_g2_i1.p1	P20905	5-hydroxytryptamine receptor 1	85.503	338	99	0	567
TRINITY_DN9616_c0_g9_i1.p1	Q9FIZ7	5-oxoprolinase	35.78	109	99	1.03e-15	74.7
TRINITY_DN9616_c0_g1_i1.p1	P97608	5-oxoprolinase	56.364	165	99	1.65e-46	165
TRINITY_DN94194_c1_g1_i1.p1	P75745	5-oxoprolinase subunit C	34.164	281	95	9.71e-38	138
TRINITY_DN118183_c0_g1_i1.p1	Q92PC8	5,6-dimethylbenzimidazole synthase	43.81	105	100	2.9e-27	102
TRINITY_DN29618_c0_g1_i1.p1	Q6PB03	5'-3' exonuclease PLD3	51.892	185	98	3.97e-60	197
TRINITY_DN30234_c0_g1_i1.p1	Q9VM71	5'-3' exoribonuclease 2 homolog	50.495	101	100	1.14e-19	85.5
TRINITY_DN910_c39_g1_i1.p1	Q09137	5'-AMP-activated protein kinase catalytic subunit alpha-2	62.304	573	96	0	712
TRINITY_DN189_c1_g1_i12.p1	O54950	5'-AMP-activated protein kinase subunit gamma-1	60.736	163	100	1.17e-64	203
TRINITY_DN94530_c0_g1_i1.p1	Q6GN91	5'-nucleotidase domain-containing protein 3	46.053	152	99	8.22e-33	124
TRINITY_DN94530_c0_g1_i5.p2	Q86UY8	5'-nucleotidase domain-containing protein 3	49.359	156	96	3.28e-49	169
TRINITY_DN94530_c0_g1_i3.p2	Q86UY8	5'-nucleotidase domain-containing protein 3	49.682	157	99	8.66e-50	170
TRINITY_DN94530_c0_g1_i4.p2	Q86UY8	5'-nucleotidase domain-containing protein 3	47.879	165	99	1.47e-50	172
TRINITY_DN94530_c0_g1_i11.p1	Q86UY8	5'-nucleotidase domain-containing protein 3	54.128	218	97	3.93e-81	255
TRINITY_DN94530_c0_g1_i10.p1	Q6GN91	5'-nucleotidase domain-containing protein 3	48.701	308	97	5.51e-94	290
TRINITY_DN94530_c0_g1_i8.p1	Q6GN91	5'-nucleotidase domain-containing protein 3	48.397	312	99	1.29e-94	291
TRINITY_DN94530_c0_g1_i6.p1	Q6GN91	5'-nucleotidase domain-containing protein 3	51.206	373	98	3.87e-127	377
TRINITY_DN110170_c0_g1_i1.p3	Q6A6K3	50S ribosomal protein L1	98.23	113	100	8.2e-74	221
TRINITY_DN96043_c0_g1_i1.p2	Q6A6K4	50S ribosomal protein L10	98.214	168	99	2.51e-113	323
TRINITY_DN95847_c0_g1_i1.p1	Q6A6P5	50S ribosomal protein L15	100	105	100	2.71e-72	214
TRINITY_DN82146_c0_g1_i1.p1	Q6A6P5	50S ribosomal protein L15	100	115	99	1.84e-79	233
TRINITY_DN146835_c0_g1_i1.p2	Q6A6N3	50S ribosomal protein L16	100	113	95	3.44e-80	234
TRINITY_DN144785_c0_g1_i1.p2	Q6A6P2	50S ribosomal protein L18	100	100	99	2.13e-67	201
TRINITY_DN66232_c0_g1_i1.p2	Q6A6M9	50S ribosomal protein L2	100	117	100	2.6e-79	237
TRINITY_DN132196_c0_g1_i1.p1	Q6A6N7	50S ribosomal protein L24	100	122	99	1.03e-82	240
TRINITY_DN144216_c0_g1_i1.p2	Q6A6M6	50S ribosomal protein L3	100	166	100	3.9e-120	340
TRINITY_DN114689_c0_g1_i1.p1	Q6A6M6	50S ribosomal protein L3	100	223	99	1.12e-162	451
TRINITY_DN65237_c0_g1_i1.p1	Q6A6M7	50S ribosomal protein L4	100	102	100	2.37e-71	217
TRINITY_DN51036_c0_g2_i1.p1	Q6A6M7	50S ribosomal protein L4	99.074	216	100	2.19e-157	440
TRINITY_DN68286_c0_g1_i1.p1	Q6A6P1	50S ribosomal protein L6	99.115	113	99	1.66e-75	224
TRINITY_DN120723_c0_g1_i1.p2	O25225	50S ribosomal subunit assembly factor BipA	47.619	105	95	2.7e-29	113
TRINITY_DN148528_c0_g1_i1.p2	O25225	50S ribosomal subunit assembly factor BipA	50	126	100	3.09e-41	146
TRINITY_DN85758_c0_g1_i1.p1	P72749	50S ribosomal subunit assembly factor BipA	47.143	140	99	1.08e-33	126
TRINITY_DN73495_c0_g1_i1.p1	P72749	50S ribosomal subunit assembly factor BipA	43.125	160	99	1.53e-35	132
TRINITY_DN73495_c0_g1_i2.p1	O07631	50S ribosomal subunit assembly factor BipA	47.027	370	97	1.43e-111	341
TRINITY_DN106923_c0_g1_i1.p1	Q00013	55 kDa erythrocyte membrane protein	77.419	124	98	1.47e-63	203
TRINITY_DN137856_c0_g1_i1.p1	P11988	6-phospho-beta-glucosidase BglB	40.458	131	100	1.07e-30	117
TRINITY_DN95300_c0_g1_i1.p1	P37756	6-phosphogluconate dehydrogenase, decarboxylating	45.378	119	96	1.11e-27	108
TRINITY_DN65549_c0_g1_i1.p1	P80859	6-phosphogluconate dehydrogenase, NADP(+)-dependent, decarboxylating	50.667	150	99	9.52e-48	163
TRINITY_DN7784_c0_g1_i2.p1	P48611	6-pyruvoyl tetrahydrobiopterin synthase	67.808	146	97	4.61e-70	211
TRINITY_DN7784_c0_g1_i4.p1	P48611	6-pyruvoyl tetrahydrobiopterin synthase	70.833	168	99	1.97e-87	256
TRINITY_DN86774_c0_g1_i1.p1	Q03MK3	60 kDa chaperonin	100	113	100	2.68e-69	219
TRINITY_DN145274_c0_g1_i1.p2	P0CY96	60 kDa chaperonin	100	123	100	1.21e-75	236
TRINITY_DN61373_c0_g1_i1.p1	P0CY96	60 kDa chaperonin	100	179	100	9.39e-122	357
TRINITY_DN58798_c1_g1_i1.p2	P0CY96	60 kDa chaperonin	100	189	100	1.82e-124	364
TRINITY_DN61265_c0_g1_i1.p4	Q6A6W2	60 kDa chaperonin 2	100	123	100	3.82e-80	247
TRINITY_DN114589_c0_g1_i1.p1	Q6A6W2	60 kDa chaperonin 2	100	128	100	3.7e-86	263
TRINITY_DN112351_c0_g1_i1.p1	Q6A6W2	60 kDa chaperonin 2	100	260	100	0	519
TRINITY_DN8364_c0_g1_i1.p1	P14869	60S acidic ribosomal protein P0	100	269	100	0	552
TRINITY_DN64295_c0_g1_i1.p1	Q9DG68	60S acidic ribosomal protein P0	88.095	294	99	2.01e-179	499
TRINITY_DN7022_c0_g1_i4.p1	Q9U3U0	60S acidic ribosomal protein P0	86.076	316	99	0	536
TRINITY_DN7022_c0_g1_i3.p1	Q9U3U0	60S acidic ribosomal protein P0	86.076	316	99	0	536
TRINITY_DN922_c0_g1_i7.p1	P08570	60S acidic ribosomal protein P1	75.893	112	99	6.07e-43	139
TRINITY_DN6257_c0_g1_i2.p1	P18660	60S acidic ribosomal protein P1	85.088	114	99	4.08e-40	132
TRINITY_DN131425_c0_g1_i1.p1	P99027	60S acidic ribosomal protein P2	100	115	99	6.06e-75	220
TRINITY_DN29891_c0_g1_i1.p1	Q6GNS3	60S ribosomal export protein NMD3	55.882	102	98	1.25e-31	118
TRINITY_DN52748_c0_g1_i1.p1	Q5BLF0	60S ribosomal export protein NMD3	67.227	119	99	5.12e-54	179
TRINITY_DN2680_c3_g1_i1.p1	Q5RC82	60S ribosomal export protein NMD3	59.375	128	99	1.2e-46	160
TRINITY_DN120474_c0_g1_i1.p1	Q6PDV7	60S ribosomal protein L10	96.19	105	98	9.2e-72	215
TRINITY_DN1993_c0_g1_i8.p1	O61231	60S ribosomal protein L10	100	108	100	1.38e-76	228
TRINITY_DN81106_c0_g1_i1.p1	Q4R7Y2	60S ribosomal protein L10	100	148	99	8.59e-108	308
TRINITY_DN1993_c0_g1_i4.p1	O61231	60S ribosomal protein L10	95.37	216	98	5.7e-157	436
TRINITY_DN1993_c0_g1_i6.p1	O61231	60S ribosomal protein L10	95.37	216	98	5.7e-157	436
TRINITY_DN1993_c0_g1_i1.p1	O61231	60S ribosomal protein L10	95.37	216	98	5.7e-157	436
TRINITY_DN1993_c0_g1_i2.p1	O61231	60S ribosomal protein L10	95.37	216	98	5.7e-157	436
TRINITY_DN136502_c0_g1_i1.p1	P62907	60S ribosomal protein L10a	98.462	130	100	9.98e-90	262
TRINITY_DN1738_c1_g1_i4.p1	Q9VTP4	60S ribosomal protein L10a-2	90.323	155	99	1.18e-86	255
TRINITY_DN1738_c1_g1_i3.p1	Q9VTP4	60S ribosomal protein L10a-2	90.323	155	99	1.18e-86	255
TRINITY_DN1738_c1_g1_i2.p1	Q9VTP4	60S ribosomal protein L10a-2	89.401	217	99	2.11e-128	363
TRINITY_DN5580_c0_g1_i2.p2	P62914	60S ribosomal protein L11	100	131	99	9.36e-94	271
TRINITY_DN5165_c0_g1_i7.p1	P46222	60S ribosomal protein L11	94.643	168	99	1.33e-117	333
TRINITY_DN5165_c0_g1_i2.p1	P46222	60S ribosomal protein L11	94.643	168	99	1.33e-117	333
TRINITY_DN5165_c0_g1_i11.p1	P46222	60S ribosomal protein L11	94.643	168	99	1.33e-117	333
TRINITY_DN5580_c0_g2_i1.p2	P62914	60S ribosomal protein L11	99.432	176	98	3.42e-128	360
TRINITY_DN29930_c0_g1_i6.p1	P35979	60S ribosomal protein L12	84.146	164	99	1.1e-98	284
TRINITY_DN29930_c0_g1_i2.p1	P35979	60S ribosomal protein L12	84.146	164	99	1.1e-98	284
TRINITY_DN29930_c0_g1_i19.p1	P35979	60S ribosomal protein L12	84.146	164	99	1.1e-98	284
TRINITY_DN125274_c0_g1_i1.p1	Q90YV5	60S ribosomal protein L13	55.932	118	97	2.11e-33	118
TRINITY_DN35410_c0_g2_i1.p3	P47963	60S ribosomal protein L13	100	146	100	4e-104	299
TRINITY_DN35410_c0_g1_i1.p2	P26373	60S ribosomal protein L13	89.017	173	100	3.61e-106	305
TRINITY_DN27033_c1_g1_i1.p1	P41126	60S ribosomal protein L13	82.857	210	99	1.09e-130	369
TRINITY_DN27033_c1_g1_i2.p1	P41126	60S ribosomal protein L13	82.857	210	99	1.09e-130	369
TRINITY_DN1072_c14_g1_i1.p1	Q9VNE9	60S ribosomal protein L13a	84.298	121	95	7.74e-71	213
TRINITY_DN108319_c0_g1_i1.p1	P19253	60S ribosomal protein L13a	100	201	99	2.58e-145	405
TRINITY_DN19794_c0_g1_i1.p1	P40429	60S ribosomal protein L13a	91.133	203	98	1.18e-135	381
TRINITY_DN1072_c14_g1_i2.p1	Q9VNE9	60S ribosomal protein L13a	91.176	204	99	4.01e-137	384
TRINITY_DN19800_c0_g2_i1.p2	Q9CR57	60S ribosomal protein L14	100	124	99	1.48e-71	216
TRINITY_DN6_c3_g3_i2.p1	Q95ZE8	60S ribosomal protein L14	86.25	160	96	6.78e-99	285
TRINITY_DN20533_c1_g1_i1.p1	P61314	60S ribosomal protein L15	100	106	100	9.9e-72	214
TRINITY_DN55086_c0_g1_i1.p1	P61314	60S ribosomal protein L15	100	114	100	3.98e-78	231
TRINITY_DN5368_c0_g1_i1.p1	P24049	60S ribosomal protein L17	100	106	100	1.89e-77	228
TRINITY_DN5368_c1_g1_i1.p1	P24049	60S ribosomal protein L17	100	113	100	1.73e-83	244
TRINITY_DN3263_c0_g1_i5.p1	Q29IM3	60S ribosomal protein L17	92.969	128	96	1.69e-86	253
TRINITY_DN3263_c0_g1_i8.p1	Q29IM3	60S ribosomal protein L17	92.969	128	96	1.69e-86	253
TRINITY_DN3263_c0_g1_i9.p1	Q29IM3	60S ribosomal protein L17	92.308	156	99	2.63e-98	283
TRINITY_DN3263_c0_g1_i4.p1	Q29IM3	60S ribosomal protein L17	93.011	186	99	1.45e-121	343
TRINITY_DN3263_c0_g1_i3.p1	Q29IM3	60S ribosomal protein L17	93.011	186	99	1.45e-121	343
TRINITY_DN1157_c1_g1_i1.p1	Q9VS34	60S ribosomal protein L18	88.235	136	99	1.14e-87	256
TRINITY_DN1157_c1_g1_i3.p1	Q9VS34	60S ribosomal protein L18	88.235	136	99	1.14e-87	256
TRINITY_DN123968_c0_g1_i1.p1	P02412	60S ribosomal protein L18-B	88.571	175	95	2.94e-113	323
TRINITY_DN110893_c0_g1_i1.p1	Q02543	60S ribosomal protein L18a	98.295	176	97	6.96e-129	362
TRINITY_DN15971_c0_g1_i1.p1	P62718	60S ribosomal protein L18a	100	176	96	8.56e-132	369
TRINITY_DN13686_c0_g1_i1.p1	P84100	60S ribosomal protein L19	100	106	99	2e-67	204
TRINITY_DN142824_c0_g1_i1.p1	P84100	60S ribosomal protein L19	100	196	98	1.15e-138	388
TRINITY_DN1978_c2_g1_i2.p1	P36241	60S ribosomal protein L19	85.841	226	95	3.54e-128	363
TRINITY_DN122496_c0_g1_i1.p1	P49666	60S ribosomal protein L21	94.375	160	99	2.17e-111	316
TRINITY_DN77_c0_g2_i2.p1	P49666	60S ribosomal protein L21	70.625	160	99	3.42e-81	239
TRINITY_DN77_c0_g2_i5.p1	P49666	60S ribosomal protein L21	70.625	160	99	3.42e-81	239
TRINITY_DN77_c0_g2_i4.p1	P49666	60S ribosomal protein L21	70.625	160	99	3.42e-81	239
TRINITY_DN77_c0_g2_i6.p1	P49666	60S ribosomal protein L21	70.625	160	99	3.42e-81	239
TRINITY_DN56223_c0_g1_i2.p1	Q98TF8	60S ribosomal protein L22	98.165	109	99	1.21e-75	222
TRINITY_DN5380_c0_g1_i1.p1	P62832	60S ribosomal protein L23	100	101	96	3.75e-68	203
TRINITY_DN13927_c0_g1_i2.p1	P48159	60S ribosomal protein L23	100	115	99	2.36e-80	234
TRINITY_DN114634_c0_g1_i1.p1	P62832	60S ribosomal protein L23	100	140	97	4.16e-98	281
TRINITY_DN137966_c0_g1_i1.p1	Q9DFQ7	60S ribosomal protein L24	86.624	157	95	5.18e-90	262
TRINITY_DN25682_c0_g1_i1.p1	P61255	60S ribosomal protein L26	99.153	118	100	1.46e-77	228
TRINITY_DN11432_c0_g2_i3.p1	Q95WA0	60S ribosomal protein L26	76.667	120	99	1.26e-59	182
TRINITY_DN146797_c0_g1_i1.p1	P61255	60S ribosomal protein L26	100	133	99	3.96e-91	263
TRINITY_DN11432_c0_g2_i1.p1	Q95WA0	60S ribosomal protein L26	75.168	149	99	3.41e-75	223
TRINITY_DN11432_c0_g2_i4.p1	Q95WA0	60S ribosomal protein L26	75.168	149	99	3.41e-75	223
TRINITY_DN119789_c0_g1_i1.p2	P61354	60S ribosomal protein L27	100	125	95	5.15e-86	249
TRINITY_DN8992_c1_g1_i5.p1	Q7ZV82	60S ribosomal protein L27	63.504	137	99	1.66e-56	175
TRINITY_DN8992_c1_g1_i4.p1	Q7ZV82	60S ribosomal protein L27	63.504	137	99	1.66e-56	175
TRINITY_DN8992_c1_g1_i6.p1	Q7ZV82	60S ribosomal protein L27	63.504	137	99	1.66e-56	175
TRINITY_DN8992_c1_g1_i3.p1	Q7ZV82	60S ribosomal protein L27	63.504	137	99	1.66e-56	175
TRINITY_DN8992_c1_g1_i2.p1	Q7ZV82	60S ribosomal protein L27	63.504	137	99	1.66e-56	175
TRINITY_DN2807_c0_g1_i4.p1	P41092	60S ribosomal protein L27a	82.883	111	99	2.26e-62	189
TRINITY_DN2807_c0_g1_i7.p1	P41092	60S ribosomal protein L27a	89.552	134	98	5.91e-82	240
TRINITY_DN41860_c0_g1_i2.p1	P14115	60S ribosomal protein L27a	93.919	148	97	6.63e-100	286
TRINITY_DN55833_c0_g1_i1.p1	P41105	60S ribosomal protein L28	100	106	100	1.23e-70	209
TRINITY_DN643_c0_g1_i6.p1	Q9VZS5	60S ribosomal protein L28	83.824	136	99	1.09e-77	229
TRINITY_DN643_c0_g1_i7.p1	Q9VZS5	60S ribosomal protein L28	83.824	136	99	1.09e-77	229
TRINITY_DN11225_c0_g1_i1.p1	P47915	60S ribosomal protein L29	100	121	100	2.72e-78	230
TRINITY_DN14730_c0_g2_i11.p2	O16797	60S ribosomal protein L3	98.374	123	98	8.39e-86	258
TRINITY_DN14730_c0_g2_i13.p3	O16797	60S ribosomal protein L3	98.374	123	98	8.39e-86	258
TRINITY_DN14730_c0_g2_i15.p3	O16797	60S ribosomal protein L3	98.374	123	98	8.39e-86	258
TRINITY_DN14730_c0_g2_i1.p2	O16797	60S ribosomal protein L3	98.374	123	98	8.39e-86	258
TRINITY_DN89125_c0_g1_i1.p1	P39872	60S ribosomal protein L3	94.355	124	98	1.04e-77	237
TRINITY_DN14730_c0_g2_i10.p2	O16797	60S ribosomal protein L3	91.241	137	97	4.75e-84	254
TRINITY_DN14730_c0_g2_i12.p2	O16797	60S ribosomal protein L3	91.241	137	97	4.75e-84	254
TRINITY_DN14730_c0_g2_i9.p2	O16797	60S ribosomal protein L3	91.241	137	97	4.75e-84	254
TRINITY_DN14730_c0_g2_i3.p2	O16797	60S ribosomal protein L3	91.241	137	97	4.75e-84	254
TRINITY_DN16489_c0_g2_i1.p1	P27659	60S ribosomal protein L3	100	233	100	6.53e-175	489
TRINITY_DN144556_c0_g1_i1.p1	P67884	60S ribosomal protein L30	99.065	107	100	7.98e-75	219
TRINITY_DN3444_c0_g1_i15.p1	P58375	60S ribosomal protein L30	79.279	111	99	1.3e-61	186
TRINITY_DN9997_c0_g3_i1.p1	Q9V597	60S ribosomal protein L31	91.129	124	99	1.45e-72	215
TRINITY_DN82272_c0_g1_i1.p1	P62902	60S ribosomal protein L31	100	125	98	6.99e-88	254
TRINITY_DN142378_c0_g1_i1.p1	P62902	60S ribosomal protein L31	98.4	125	98	2.2e-86	250
TRINITY_DN55238_c0_g1_i1.p1	P62912	60S ribosomal protein L32	95.2	125	100	2.16e-84	245
TRINITY_DN32721_c0_g1_i4.p1	P61127	60S ribosomal protein L32	96.269	134	99	1.69e-94	271
TRINITY_DN32721_c0_g1_i5.p1	P61127	60S ribosomal protein L32	96.269	134	99	1.69e-94	271
TRINITY_DN7108_c0_g2_i3.p1	P42766	60S ribosomal protein L35	65.854	123	99	8.1e-47	149
TRINITY_DN140656_c0_g1_i1.p1	P17078	60S ribosomal protein L35	100	123	95	9.74e-81	236
TRINITY_DN74691_c0_g1_i1.p2	P02434	60S ribosomal protein L35a	93.636	110	99	5.16e-75	220
TRINITY_DN8318_c0_g2_i8.p1	P49630	60S ribosomal protein L36	95.652	115	99	5.36e-76	223
TRINITY_DN6066_c0_g1_i1.p2	Q9D8E6	60S ribosomal protein L4	100	100	100	1.57e-68	213
TRINITY_DN4799_c0_g1_i1.p1	P36578	60S ribosomal protein L4	96.891	193	100	1.21e-137	394
TRINITY_DN4799_c1_g1_i1.p1	Q5RCR3	60S ribosomal protein L4	83.42	193	99	7.8e-103	305
TRINITY_DN14264_c0_g2_i3.p1	P09180	60S ribosomal protein L4	89.61	385	95	0	702
TRINITY_DN45049_c0_g1_i1.p1	Q4R5M0	60S ribosomal protein L5	94.054	185	98	8.35e-122	348
TRINITY_DN21562_c0_g1_i1.p1	P47962	60S ribosomal protein L5	100	264	100	0	551
TRINITY_DN45328_c0_g1_i5.p1	Q9W5R8	60S ribosomal protein L5	86.567	268	99	3.19e-178	495
TRINITY_DN45328_c0_g1_i13.p1	Q9W5R8	60S ribosomal protein L5	86.869	297	99	0	546
TRINITY_DN45049_c1_g1_i1.p2	Q95276	60S ribosomal protein L5 (Fragment)	99.083	109	100	1.43e-74	219
TRINITY_DN11469_c0_g2_i1.p1	P47911	60S ribosomal protein L6	100	190	100	7.85e-134	379
TRINITY_DN2770_c1_g1_i5.p1	Q6QMZ4	60S ribosomal protein L6	47.186	231	96	1.55e-58	189
TRINITY_DN37078_c0_g2_i1.p1	Q5ZJ56	60S ribosomal protein L7	46.364	110	98	1.54e-30	111
TRINITY_DN26054_c0_g3_i2.p2	P32100	60S ribosomal protein L7	90.678	118	99	9.09e-80	237
TRINITY_DN114674_c0_g1_i1.p1	Q5ZJ56	60S ribosomal protein L7	85.714	245	98	1.51e-155	435
TRINITY_DN26054_c0_g3_i3.p1	P32100	60S ribosomal protein L7	87.6	250	98	1.59e-162	453
TRINITY_DN26054_c0_g3_i1.p1	P32100	60S ribosomal protein L7	87.6	250	98	1.59e-162	453
TRINITY_DN72521_c0_g1_i3.p1	P14148	60S ribosomal protein L7	100	270	99	0	541
TRINITY_DN45078_c1_g1_i1.p3	P32429	60S ribosomal protein L7a	98.077	104	99	4.06e-70	213
TRINITY_DN45078_c0_g2_i1.p1	P12970	60S ribosomal protein L7a	99.057	106	100	2.39e-72	218
TRINITY_DN45078_c0_g1_i1.p1	Q2TBQ5	60S ribosomal protein L7a	100	108	100	3.38e-71	216
TRINITY_DN45078_c0_g1_i2.p1	Q2TBQ5	60S ribosomal protein L7a	100	110	97	3.05e-73	221
TRINITY_DN4350_c0_g2_i2.p1	P46223	60S ribosomal protein L7a	87.603	121	99	1.84e-75	227
TRINITY_DN45078_c1_g2_i1.p2	Q2TBQ5	60S ribosomal protein L7a	97.931	145	100	1.73e-98	286
TRINITY_DN37914_c0_g1_i1.p1	P62919	60S ribosomal protein L8	99.156	237	99	1.97e-172	477
TRINITY_DN18692_c0_g1_i2.p1	Q9V3G1	60S ribosomal protein L8	96.094	256	99	4.22e-179	495
TRINITY_DN18692_c0_g1_i3.p1	Q9V3G1	60S ribosomal protein L8	96.094	256	99	4.22e-179	495
TRINITY_DN642_c0_g2_i1.p1	P50882	60S ribosomal protein L9	96	100	98	1.55e-65	198
TRINITY_DN642_c0_g2_i3.p1	P50882	60S ribosomal protein L9	96	100	98	1.55e-65	198
TRINITY_DN25000_c0_g1_i2.p1	P32969	60S ribosomal protein L9	94.175	103	96	3.18e-68	205
TRINITY_DN642_c0_g2_i19.p1	P50882	60S ribosomal protein L9	94.709	189	99	5.13e-132	370
TRINITY_DN642_c0_g2_i10.p1	P50882	60S ribosomal protein L9	94.709	189	99	5.13e-132	370
TRINITY_DN642_c0_g2_i17.p1	P50882	60S ribosomal protein L9	94.709	189	99	5.13e-132	370
TRINITY_DN642_c0_g2_i8.p1	P50882	60S ribosomal protein L9	94.709	189	99	5.13e-132	370
TRINITY_DN642_c0_g2_i4.p1	P50882	60S ribosomal protein L9	94.709	189	99	5.13e-132	370
TRINITY_DN25000_c0_g1_i1.p1	P32969	60S ribosomal protein L9	94.792	192	97	9.96e-134	375
TRINITY_DN52157_c0_g1_i6.p1	Q9W197	7-methylguanosine phosphate-specific 5'-nucleotidase	70.37	189	96	2.46e-92	275
TRINITY_DN52157_c0_g1_i2.p1	Q9W197	7-methylguanosine phosphate-specific 5'-nucleotidase	70.37	189	96	2.46e-92	275
TRINITY_DN43765_c0_g1_i5.p2	O60733	85/88 kDa calcium-independent phospholipase A2	46.043	139	99	5.07e-38	139
TRINITY_DN43765_c0_g1_i7.p2	O60733	85/88 kDa calcium-independent phospholipase A2	46.043	139	99	5.07e-38	139
TRINITY_DN35772_c0_g1_i1.p1	P07928	A' protein	98.467	522	99	0	1078
TRINITY_DN34595_c0_g1_i36.p3	Q54BT5	ABC transporter A family member 3	32.52	123	99	3.92e-19	85.1
TRINITY_DN34595_c0_g1_i21.p3	Q54BT5	ABC transporter A family member 3	32.52	123	99	3.92e-19	85.1
TRINITY_DN34595_c0_g1_i100.p3	Q54BT5	ABC transporter A family member 3	32.52	123	99	3.92e-19	85.1
TRINITY_DN21896_c0_g4_i1.p1	Q8T6J2	ABC transporter A family member 5	36.667	120	99	3.51e-22	93.2
TRINITY_DN118712_c0_g1_i1.p1	O34392	ABC transporter ATP-binding protein YtrE	44.444	126	100	1.84e-30	111
TRINITY_DN55260_c0_g1_i1.p1	Q42093	ABC transporter C family member 2	43.151	146	99	4.92e-26	105
TRINITY_DN413_c1_g1_i8.p3	Q8T674	ABC transporter G family member 20	33.088	136	96	8.02e-23	96.3
TRINITY_DN413_c1_g1_i1.p3	Q8T674	ABC transporter G family member 20	33.088	136	96	8.02e-23	96.3
TRINITY_DN413_c1_g1_i3.p3	Q8T674	ABC transporter G family member 20	33.088	136	96	8.02e-23	96.3
TRINITY_DN413_c1_g1_i29.p3	Q8T674	ABC transporter G family member 20	33.088	136	96	8.02e-23	96.3
TRINITY_DN413_c1_g1_i16.p3	Q8T674	ABC transporter G family member 20	33.088	136	96	8.02e-23	96.3
TRINITY_DN413_c1_g1_i10.p2	Q8T674	ABC transporter G family member 20	33.088	136	96	8.02e-23	96.3
TRINITY_DN413_c1_g1_i13.p3	Q8T674	ABC transporter G family member 20	33.088	136	96	8.02e-23	96.3
TRINITY_DN413_c1_g1_i18.p3	Q8T674	ABC transporter G family member 20	33.088	136	96	8.02e-23	96.3
TRINITY_DN2258_c0_g1_i5.p1	Q8T674	ABC transporter G family member 20	26.901	171	97	1.02e-16	80.1
TRINITY_DN46_c14_g1_i3.p1	Q24093	Abhydrolase domain-containing protein 2	81.818	121	97	6.75e-69	214
TRINITY_DN46_c14_g1_i2.p1	Q24093	Abhydrolase domain-containing protein 2	77.596	183	99	1.37e-104	308
TRINITY_DN46_c14_g1_i5.p1	Q24093	Abhydrolase domain-containing protein 2	77.596	183	99	1.37e-104	308
TRINITY_DN97364_c0_g2_i1.p1	Q8CQD9	Accumulation-associated protein	40.351	114	99	4.43e-09	56.2
TRINITY_DN73284_c0_g1_i1.p1	Q8CQD9	Accumulation-associated protein	86.614	127	100	3.98e-58	196
TRINITY_DN116488_c0_g1_i1.p1	P46392	Acetyl-/propionyl-coenzyme A carboxylase alpha chain	72.581	124	100	7.51e-47	161
TRINITY_DN91668_c0_g1_i1.p2	P46392	Acetyl-/propionyl-coenzyme A carboxylase alpha chain	45.963	161	100	2.27e-36	134
TRINITY_DN16932_c1_g1_i4.p2	Q9BWD1	Acetyl-CoA acetyltransferase, cytosolic	60.902	133	99	1.25e-54	178
TRINITY_DN5766_c0_g2_i3.p1	Q5BKN8	Acetyl-CoA acetyltransferase, mitochondrial	68.169	355	99	0	515
TRINITY_DN5766_c0_g2_i2.p1	Q5BKN8	Acetyl-CoA acetyltransferase, mitochondrial	68.169	355	99	0	515
TRINITY_DN5766_c0_g2_i4.p1	Q5BKN8	Acetyl-CoA acetyltransferase, mitochondrial	68.169	355	99	0	515
TRINITY_DN6669_c0_g3_i1.p1	P11497	Acetyl-CoA carboxylase 1	60.606	132	100	1.07e-47	167
TRINITY_DN17549_c1_g1_i2.p1	E9Q4Z2	Acetyl-CoA carboxylase 2	68.333	180	100	3.48e-80	262
TRINITY_DN143155_c0_g1_i1.p1	A9X6P9	Acetyl-CoA:oxalate CoA-transferase	52.532	158	99	7.04e-47	159
TRINITY_DN3940_c10_g1_i1.p1	Q9VP61	Acetyl-coenzyme A synthetase	83.654	104	99	1.17e-58	193
TRINITY_DN16546_c0_g1_i1.p1	P27095	Acetyl-coenzyme A synthetase	33.628	113	100	2.65e-13	67.8
TRINITY_DN86593_c0_g1_i1.p1	Q72J95	Acetyl-coenzyme A synthetase	60.63	127	96	5.07e-49	168
TRINITY_DN33799_c0_g3_i2.p1	Q9VP61	Acetyl-coenzyme A synthetase	90.769	195	99	1.25e-128	379
TRINITY_DN24390_c9_g1_i2.p1	Q9VP61	Acetyl-coenzyme A synthetase	92.308	312	99	0	618
TRINITY_DN24390_c9_g1_i1.p1	Q9VP61	Acetyl-coenzyme A synthetase	92.262	336	100	0	660
TRINITY_DN5178_c0_g4_i1.p1	O00400	Acetyl-coenzyme A transporter 1	51.204	457	96	1.65e-164	478
TRINITY_DN5152_c0_g1_i4.p1	P25162	Acetylcholine receptor subunit beta-like 2	91.27	126	100	1.85e-79	245
TRINITY_DN5152_c0_g1_i8.p1	P25162	Acetylcholine receptor subunit beta-like 2	91.27	126	100	1.85e-79	245
TRINITY_DN5152_c0_g1_i7.p1	P25162	Acetylcholine receptor subunit beta-like 2	98.621	145	100	1.08e-100	301
TRINITY_DN5152_c0_g1_i10.p1	P25162	Acetylcholine receptor subunit beta-like 2	94.527	201	100	4.67e-135	391
TRINITY_DN5152_c0_g1_i3.p1	P25162	Acetylcholine receptor subunit beta-like 2	95.82	311	100	0	619
TRINITY_DN16432_c0_g1_i4.p1	P48181	Acetylcholine receptor subunit beta-type unc-29	31.97	269	98	1.8e-42	154
TRINITY_DN16432_c0_g1_i2.p1	P48181	Acetylcholine receptor subunit beta-type unc-29	30.592	304	96	2.93e-42	155
TRINITY_DN20760_c5_g1_i1.p1	P07140	Acetylcholinesterase	87.712	236	96	1.34e-149	434
TRINITY_DN108006_c0_g1_i1.p1	Q6A814	Acetylglutamate kinase	99.359	156	100	6.13e-104	302
TRINITY_DN94428_c0_g1_i1.p1	P59315	Acetylornithine aminotransferase	52.137	117	100	6.62e-35	126
TRINITY_DN85889_c0_g1_i1.p1	Q9X2A5	Acetylornithine aminotransferase	48.529	136	99	5.95e-39	137
TRINITY_DN94428_c0_g1_i2.p1	P59315	Acetylornithine aminotransferase	49.635	137	100	2.73e-39	139
TRINITY_DN7994_c1_g1_i2.p1	A5D6U8	Acid phosphatase type 7	64.384	146	95	4.18e-63	202
TRINITY_DN22861_c0_g1_i4.p1	Q8BX37	Acid phosphatase type 7	51.923	208	98	2.7e-74	233
TRINITY_DN22861_c0_g1_i7.p1	Q8BX37	Acid phosphatase type 7	51.923	208	98	2.7e-74	233
TRINITY_DN582_c3_g1_i2.p1	O46431	Acidic fibroblast growth factor intracellular-binding protein	43.548	124	99	3.3e-34	124
TRINITY_DN582_c3_g1_i1.p1	O46431	Acidic fibroblast growth factor intracellular-binding protein	43.548	124	99	3.3e-34	124
TRINITY_DN7259_c0_g1_i7.p1	Q9JI19	Acidic fibroblast growth factor intracellular-binding protein	33.333	147	97	1.12e-13	70.1
TRINITY_DN3023_c1_g2_i4.p1	Q28XE2	Acidic leucine-rich nuclear phosphoprotein 32 family member A	54.422	147	99	1.59e-19	84.7
TRINITY_DN3023_c1_g2_i2.p1	Q28XE2	Acidic leucine-rich nuclear phosphoprotein 32 family member A	72.043	279	99	3.33e-113	329
TRINITY_DN5970_c0_g7_i1.p1	Q95M17	Acidic mammalian chitinase	36.747	166	95	2.01e-29	115
TRINITY_DN145427_c0_g1_i1.p1	A0QX20	Aconitate hydratase A	73.729	118	100	6.3e-53	181
TRINITY_DN98976_c0_g1_i1.p1	Q8FTA8	Aconitate hydratase A	79.845	129	100	3.34e-65	215
TRINITY_DN80111_c0_g1_i1.p1	O53166	Aconitate hydratase A	75.177	141	99	2.2e-68	224
TRINITY_DN1651_c1_g3_i1.p1	P84185	Actin-5C	100	376	99	0	787
TRINITY_DN5374_c0_g1_i2.p1	Q9W3U1	Actin-histidine N-methyltransferase	51.095	137	95	5.39e-38	137
TRINITY_DN15898_c0_g3_i1.p1	Q9VU68	Actin-interacting protein 1	85.897	156	100	1.37e-95	291
TRINITY_DN61738_c0_g1_i1.p1	O94805	Actin-like protein 6B	59.396	298	99	1.23e-133	388
TRINITY_DN61738_c0_g1_i2.p1	O94805	Actin-like protein 6B	59.396	298	99	1.23e-133	388
TRINITY_DN14532_c0_g1_i6.p1	P45889	Actin-related protein 1	92.157	204	97	7.78e-140	398
TRINITY_DN14532_c0_g1_i1.p1	P45889	Actin-related protein 1	92.157	204	97	7.78e-140	398
TRINITY_DN14532_c0_g1_i4.p1	P45889	Actin-related protein 1	90.837	251	97	1.25e-171	481
TRINITY_DN14532_c0_g1_i3.p1	P45889	Actin-related protein 1	90.837	251	97	1.25e-171	481
TRINITY_DN7567_c1_g2_i1.p1	Q9QZB7	Actin-related protein 10	41.228	114	100	2.58e-22	92.8
TRINITY_DN7567_c1_g2_i2.p1	Q9QZB7	Actin-related protein 10	41.228	114	100	2.58e-22	92.8
TRINITY_DN139623_c0_g1_i1.p1	Q9NZ32	Actin-related protein 10	32.773	119	98	1.1e-11	62.4
TRINITY_DN4205_c0_g1_i9.p2	P45888	Actin-related protein 2	95.041	121	99	9.22e-78	237
TRINITY_DN4205_c0_g1_i17.p1	P45888	Actin-related protein 2	95.041	121	99	9.22e-78	237
TRINITY_DN4205_c0_g1_i2.p2	P45888	Actin-related protein 2	67.232	177	95	7.03e-76	235
TRINITY_DN4205_c0_g1_i12.p1	P45888	Actin-related protein 2	94.975	199	100	1.21e-141	403
TRINITY_DN4205_c0_g1_i4.p1	P45888	Actin-related protein 2	96.172	209	99	1.18e-145	414
TRINITY_DN4205_c0_g1_i1.p1	P45888	Actin-related protein 2	96.172	209	99	1.18e-145	414
TRINITY_DN4205_c0_g1_i2.p1	P45888	Actin-related protein 2	96.172	209	99	1.18e-145	414
TRINITY_DN4205_c0_g1_i5.p1	P45888	Actin-related protein 2	93.464	306	99	0	590
TRINITY_DN10226_c0_g2_i3.p2	P32392	Actin-related protein 3	78.947	114	99	1.35e-58	188
TRINITY_DN10226_c0_g2_i4.p1	P32392	Actin-related protein 3	95.308	341	99	0	657
TRINITY_DN10226_c0_g2_i2.p1	P32392	Actin-related protein 3	90.521	422	99	0	769
TRINITY_DN36120_c1_g1_i9.p1	Q8AVT9	Actin-related protein 44257 complex subunit 1A-A	53.793	290	97	1.14e-113	335
TRINITY_DN36120_c1_g1_i8.p1	A0A1L8EXB5	Actin-related protein 44257 complex subunit 1A-B	57.923	366	97	2.57e-157	449
TRINITY_DN36120_c1_g1_i11.p1	A0A1L8EXB5	Actin-related protein 44257 complex subunit 1A-B	57.923	366	97	2.57e-157	449
TRINITY_DN36120_c1_g1_i10.p1	A0A1L8EXB5	Actin-related protein 44257 complex subunit 1A-B	57.923	366	97	2.57e-157	449
TRINITY_DN36120_c1_g1_i18.p1	A0A1L8EXB5	Actin-related protein 44257 complex subunit 1A-B	57.923	366	97	2.57e-157	449
TRINITY_DN3937_c0_g1_i1.p1	Q9VIM5	Actin-related protein 44257 complex subunit 2	97.321	112	99	2.95e-76	230
TRINITY_DN3937_c0_g1_i8.p1	Q9VIM5	Actin-related protein 44257 complex subunit 2	97.321	112	99	2.95e-76	230
TRINITY_DN3937_c0_g1_i18.p1	Q9VIM5	Actin-related protein 44257 complex subunit 2	97.321	112	99	2.95e-76	230
TRINITY_DN3937_c0_g1_i33.p1	Q9VIM5	Actin-related protein 44257 complex subunit 2	97.321	112	99	2.95e-76	230
TRINITY_DN3937_c0_g1_i72.p2	Q9VIM5	Actin-related protein 44257 complex subunit 2	97.321	112	99	2.95e-76	230
TRINITY_DN3937_c0_g1_i73.p1	Q9VIM5	Actin-related protein 44257 complex subunit 2	97.321	112	99	2.95e-76	230
TRINITY_DN3937_c0_g1_i11.p2	Q9VIM5	Actin-related protein 44257 complex subunit 2	97.321	112	99	2.95e-76	230
TRINITY_DN3937_c0_g1_i56.p1	Q9VIM5	Actin-related protein 44257 complex subunit 2	97.321	112	99	2.95e-76	230
TRINITY_DN3937_c0_g1_i55.p1	Q9VIM5	Actin-related protein 44257 complex subunit 2	97.321	112	99	2.95e-76	230
TRINITY_DN2891_c3_g1_i1.p1	Q9JM76	Actin-related protein 44257 complex subunit 3	64.045	178	99	4.36e-88	258
TRINITY_DN3570_c0_g1_i1.p1	Q641G7	Actin-related protein 44257 complex subunit 4	82.143	168	99	1.91e-97	281
TRINITY_DN23758_c0_g4_i1.p1	Q4KLF8	Actin-related protein 44257 complex subunit 5	51.678	149	97	1.73e-47	153
TRINITY_DN125865_c0_g1_i1.p1	Q17GZ9	Actin-related protein 5	45.545	101	100	3.15e-21	89.7
TRINITY_DN7694_c0_g1_i9.p4	Q9VEC3	Actin-related protein 5	44.444	117	96	2.23e-27	108
TRINITY_DN7694_c0_g1_i11.p2	Q9VEC3	Actin-related protein 5	44.444	117	96	2.23e-27	108
TRINITY_DN142995_c0_g1_i1.p1	Q9VEC3	Actin-related protein 5	44.167	120	97	8.89e-25	100
TRINITY_DN7694_c0_g1_i4.p4	Q9VEC3	Actin-related protein 5	37.956	137	96	8.19e-24	99
TRINITY_DN7694_c0_g1_i8.p2	Q9VEC3	Actin-related protein 5	37.956	137	96	8.19e-24	99
TRINITY_DN5952_c3_g1_i3.p1	Q9VEC3	Actin-related protein 5	25	140	98	0.000137	43.1
TRINITY_DN5952_c3_g1_i2.p1	Q9VEC3	Actin-related protein 5	25	140	98	0.000137	43.1
TRINITY_DN5952_c3_g1_i1.p1	Q9VEC3	Actin-related protein 5	25	140	98	0.000137	43.1
TRINITY_DN7694_c0_g1_i4.p3	Q9VEC3	Actin-related protein 5	50.345	145	97	9.13e-45	157
TRINITY_DN7694_c0_g1_i2.p2	Q9VEC3	Actin-related protein 5	50.345	145	97	9.13e-45	157
TRINITY_DN7694_c0_g1_i9.p3	Q9VEC3	Actin-related protein 5	50.345	145	97	9.13e-45	157
TRINITY_DN7694_c0_g1_i12.p2	Q9VEC3	Actin-related protein 5	50.345	145	97	9.13e-45	157
TRINITY_DN117762_c0_g1_i1.p1	P45890	Actin-related protein 6	56	100	99	4.57e-36	129
TRINITY_DN39628_c0_g1_i7.p1	P84336	Actin, cytoplasmic 1	100	107	100	1.77e-72	222
TRINITY_DN39628_c0_g1_i3.p1	P84336	Actin, cytoplasmic 1	100	112	100	3.49e-76	232
TRINITY_DN39628_c0_g1_i1.p1	A2BDB0	Actin, cytoplasmic 2	100	228	100	2.21e-171	479
TRINITY_DN39628_c0_g1_i4.p1	Q6P378	Actin, cytoplasmic 2	100	337	99	0	706
TRINITY_DN39628_c0_g2_i1.p1	A2BDB0	Actin, cytoplasmic 2	100	361	100	0	753
TRINITY_DN39628_c0_g1_i5.p1	P53505	Actin, cytoplasmic type 5	100	169	100	7.3e-122	351
TRINITY_DN39628_c0_g1_i2.p1	P53478	Actin, cytoplasmic type 5	100	171	100	2.23e-125	360
TRINITY_DN4950_c0_g1_i2.p1	O54967	Activated CDC42 kinase 1	65.157	287	96	1.68e-125	386
TRINITY_DN1777_c0_g1_i4.p1	Q9I7F7	Activated Cdc42 kinase-like	44.444	189	100	9.69e-28	112
TRINITY_DN2027_c0_g1_i5.p2	Q9D8Z1	Activating signal cointegrator 1 complex subunit 1	36.257	171	96	6.44e-15	73.9
TRINITY_DN24124_c0_g1_i1.p1	Q9H1I8	Activating signal cointegrator 1 complex subunit 2	23.684	304	99	3.4e-11	66.6
TRINITY_DN31632_c0_g2_i1.p1	F1LPQ2	Activating signal cointegrator 1 complex subunit 3	47.692	130	99	1.02e-32	124
TRINITY_DN14338_c0_g1_i6.p1	O95433	Activator of 90 kDa heat shock protein ATPase homolog 1	41.751	297	95	4.37e-83	257
TRINITY_DN21047_c0_g1_i2.p2	A6QNS3	Active breakpoint cluster region-related protein	37.143	140	99	2.39e-21	91.7
TRINITY_DN21047_c0_g1_i3.p2	A6QNS3	Active breakpoint cluster region-related protein	37.143	140	99	2.39e-21	91.7
TRINITY_DN382_c8_g1_i8.p1	Q7K1U0	Activity-regulated cytoskeleton associated protein 1	68.016	247	97	1.13e-113	329
TRINITY_DN382_c8_g1_i8.p2	Q7K1U0	Activity-regulated cytoskeleton associated protein 1	68.016	247	97	1.13e-113	329
TRINITY_DN382_c8_g1_i5.p1	Q7K1U0	Activity-regulated cytoskeleton associated protein 1	68.016	247	97	1.13e-113	329
TRINITY_DN382_c8_g1_i5.p2	Q7K1U0	Activity-regulated cytoskeleton associated protein 1	68.016	247	97	1.13e-113	329
TRINITY_DN382_c8_g1_i7.p1	Q7K1U0	Activity-regulated cytoskeleton associated protein 1	68.016	247	97	1.13e-113	329
TRINITY_DN382_c8_g1_i7.p2	Q7K1U0	Activity-regulated cytoskeleton associated protein 1	68.016	247	97	1.13e-113	329
TRINITY_DN29170_c1_g1_i1.p1	Q7JV70	Activity-regulated cytoskeleton associated protein 2	69.588	194	97	1.14e-97	284
TRINITY_DN29170_c1_g1_i2.p1	Q7JV70	Activity-regulated cytoskeleton associated protein 2	69.072	194	97	5.47e-97	282
TRINITY_DN4666_c0_g1_i4.p1	Q94519	Acyl carrier protein, mitochondrial	68.421	152	99	3.53e-68	206
TRINITY_DN4666_c0_g1_i6.p1	Q94519	Acyl carrier protein, mitochondrial	68.421	152	99	3.53e-68	206
TRINITY_DN4666_c0_g1_i22.p1	Q94519	Acyl carrier protein, mitochondrial	56.863	153	99	1.02e-49	159
TRINITY_DN35794_c0_g3_i4.p1	O44390	Acyl-CoA Delta(11) desaturase	53.285	137	99	7.01e-43	147
TRINITY_DN8437_c1_g1_i1.p1	O00767	Acyl-CoA desaturase	60.684	117	100	4.79e-46	154
TRINITY_DN129709_c0_g1_i1.p1	P0AGG2	Acyl-CoA thioesterase 2	37.949	195	97	1.09e-34	126
TRINITY_DN5365_c2_g3_i1.p1	Q32MW3	Acyl-coenzyme A thioesterase 10, mitochondrial	33.333	150	96	4.54e-27	107
TRINITY_DN19980_c0_g1_i10.p1	Q5RBR7	Acyl-protein thioesterase 1	52.153	209	98	6.96e-73	223
TRINITY_DN19980_c0_g1_i29.p1	Q5RBR7	Acyl-protein thioesterase 1	50.926	216	97	2.63e-73	224
TRINITY_DN23440_c0_g1_i5.p1	Q9WTL7	Acyl-protein thioesterase 2	50.98	153	97	8.08e-49	159
TRINITY_DN23440_c0_g1_i2.p1	Q9WTL7	Acyl-protein thioesterase 2	50.98	153	97	8.08e-49	159
TRINITY_DN19980_c0_g1_i1.p1	O95372	Acyl-protein thioesterase 2	54.118	170	98	9.07e-58	183
TRINITY_DN19980_c0_g1_i3.p1	O95372	Acyl-protein thioesterase 2	54.118	170	98	9.07e-58	183
TRINITY_DN19980_c0_g1_i20.p1	O95372	Acyl-protein thioesterase 2	54.118	170	98	9.07e-58	183
TRINITY_DN19980_c0_g1_i26.p1	O95372	Acyl-protein thioesterase 2	54.118	170	98	9.07e-58	183
TRINITY_DN19980_c0_g1_i18.p1	O95372	Acyl-protein thioesterase 2	54.118	170	98	9.07e-58	183
TRINITY_DN19980_c0_g1_i28.p1	O95372	Acyl-protein thioesterase 2	54.118	170	98	9.07e-58	183
TRINITY_DN18871_c0_g1_i3.p1	Q53H12	Acylglycerol kinase, mitochondrial	27.896	423	99	9.48e-38	144
TRINITY_DN13839_c0_g1_i2.p1	Q9VAC5	ADAM 17-like protease	70	190	98	3.07e-78	250
TRINITY_DN13839_c0_g1_i3.p1	Q9VAC5	ADAM 17-like protease	70	190	98	3.07e-78	250
TRINITY_DN13839_c0_g2_i1.p1	Q9VAC5	ADAM 17-like protease	94.863	292	96	0	590
TRINITY_DN13839_c0_g2_i2.p1	Q9VAC5	ADAM 17-like protease	91.094	393	99	0	766
TRINITY_DN50994_c0_g2_i1.p1	P07741	Adenine phosphoribosyltransferase	67.816	174	97	2.22e-85	251
TRINITY_DN49811_c0_g1_i5.p1	Q9VVD9	Adenosine 3'-phospho 5'-phosphosulfate transporter 2	64.539	282	97	6.91e-126	367
TRINITY_DN49811_c0_g1_i2.p1	Q9VVD9	Adenosine 3'-phospho 5'-phosphosulfate transporter 2	64.539	282	97	6.91e-126	367
TRINITY_DN49811_c0_g1_i1.p1	Q9VVD9	Adenosine 3'-phospho 5'-phosphosulfate transporter 2	68.513	343	99	2.04e-165	469
TRINITY_DN49811_c0_g1_i6.p1	Q9VVD9	Adenosine 3'-phospho 5'-phosphosulfate transporter 2	66.751	397	99	0	523
TRINITY_DN90300_c0_g1_i1.p1	Q9X7T2	Adenosine deaminase 2	47.887	142	99	3.23e-33	122
TRINITY_DN30969_c0_g3_i2.p1	Q9VHH7	Adenosine deaminase-like protein	47.605	334	97	3.58e-109	324
TRINITY_DN30969_c0_g3_i3.p2	Q9VHH7	Adenosine deaminase-like protein	47.605	334	97	3.58e-109	324
TRINITY_DN13773_c0_g2_i1.p1	P55263	Adenosine kinase	52.657	207	99	1.76e-70	221
TRINITY_DN63_c3_g1_i13.p1	O49923	Adenosine kinase	28.235	255	99	7.33e-21	93.2
TRINITY_DN4269_c0_g3_i3.p2	Q27580	Adenosylhomocysteinase	85.864	191	97	8.04e-114	333
TRINITY_DN4269_c0_g3_i4.p1	Q27580	Adenosylhomocysteinase	81.166	223	99	5.68e-136	391
TRINITY_DN4269_c0_g3_i3.p1	Q27580	Adenosylhomocysteinase	81.166	223	99	5.68e-136	391
TRINITY_DN4269_c0_g3_i2.p1	Q27580	Adenosylhomocysteinase	80.526	380	99	0	640
TRINITY_DN1377_c0_g1_i63.p2	Q9VZX9	Adenosylhomocysteinase-like 1	80.714	140	96	1.05e-80	249
TRINITY_DN1377_c0_g1_i125.p1	Q9VZX9	Adenosylhomocysteinase-like 1	81.273	267	98	4.61e-166	473
TRINITY_DN6790_c0_g1_i2.p1	Q9VZX9	Adenosylhomocysteinase-like 1	99.346	306	99	0	635
TRINITY_DN1377_c0_g1_i160.p1	Q9VZX9	Adenosylhomocysteinase-like 1	83.333	306	99	0	558
TRINITY_DN1377_c0_g1_i22.p1	Q9VZX9	Adenosylhomocysteinase-like 1	83.333	306	99	0	558
TRINITY_DN1377_c0_g1_i29.p1	Q9VZX9	Adenosylhomocysteinase-like 1	83.333	306	99	0	558
TRINITY_DN1377_c0_g1_i118.p1	Q9VZX9	Adenosylhomocysteinase-like 1	83.333	306	99	0	558
TRINITY_DN28361_c0_g1_i1.p2	P43524	Adenylate cyclase	40.476	126	99	1.12e-18	83.6
TRINITY_DN503_c22_g1_i3.p1	Q9VW60	Adenylate cyclase type 2	95.192	104	99	1.88e-65	216
TRINITY_DN503_c22_g1_i1.p1	Q9VW60	Adenylate cyclase type 2	95.192	104	99	1.88e-65	216
TRINITY_DN8094_c2_g1_i3.p2	Q9VW60	Adenylate cyclase type 2	28.148	135	98	4.37e-12	66.2
TRINITY_DN8094_c2_g1_i19.p2	Q9VW60	Adenylate cyclase type 2	28.148	135	98	4.37e-12	66.2
TRINITY_DN1398_c3_g1_i2.p1	Q9VW60	Adenylate cyclase type 2	74.328	409	98	0	603
TRINITY_DN2310_c0_g1_i9.p1	Q8VHH7	Adenylate cyclase type 3	24.793	242	99	4.42e-15	77
TRINITY_DN2310_c0_g1_i34.p1	Q8VHH7	Adenylate cyclase type 3	24.793	242	99	4.42e-15	77
TRINITY_DN2310_c0_g1_i37.p2	Q8VHH7	Adenylate cyclase type 3	24.793	242	99	4.42e-15	77
TRINITY_DN2310_c0_g1_i13.p1	Q8VHH7	Adenylate cyclase type 3	24.793	242	99	4.42e-15	77
TRINITY_DN32738_c0_g1_i1.p1	O95622	Adenylate cyclase type 5	30.357	112	100	5.45e-05	47.8
TRINITY_DN107326_c0_g1_i1.p2	Q6A6Q4	Adenylate kinase	100	118	99	2.71e-82	241
TRINITY_DN2411_c0_g1_i2.p1	B4PAR6	Adenylate kinase	86.885	183	98	3.52e-113	325
TRINITY_DN42456_c0_g1_i1.p1	P21265	Adenylosuccinate lyase	74.51	102	100	4.21e-50	167
TRINITY_DN83387_c0_g1_i1.p1	Q05911	Adenylosuccinate lyase	36.697	109	99	1.38e-14	71.2
TRINITY_DN58213_c0_g1_i1.p1	Q05911	Adenylosuccinate lyase	37.681	138	99	2.98e-24	99.8
TRINITY_DN128662_c0_g1_i1.p1	P21265	Adenylosuccinate lyase	88.199	483	96	0	899
TRINITY_DN105660_c0_g1_i1.p1	Q6A6A3	Adenylosuccinate synthetase	99.213	127	100	1.58e-85	258
TRINITY_DN17549_c0_g4_i2.p1	B4NFS5	Adenylosuccinate synthetase	79.062	320	99	0	523
TRINITY_DN17549_c0_g4_i1.p1	B4NFS5	Adenylosuccinate synthetase	79.062	320	99	0	523
TRINITY_DN69993_c0_g1_i1.p1	C0R2U5	Adenylosuccinate synthetase	99.381	323	99	0	657
TRINITY_DN17549_c0_g4_i3.p1	B4NFS5	Adenylosuccinate synthetase	79.837	367	98	0	607
TRINITY_DN17549_c0_g4_i4.p1	B4NFS5	Adenylosuccinate synthetase	79.474	380	99	0	626
TRINITY_DN2963_c0_g1_i1.p1	Q01518	Adenylyl cyclase-associated protein 1	49.569	232	98	3.56e-68	219
TRINITY_DN2963_c0_g1_i8.p1	Q01518	Adenylyl cyclase-associated protein 1	49.569	232	98	3.56e-68	219
TRINITY_DN2963_c0_g1_i10.p1	Q01518	Adenylyl cyclase-associated protein 1	49.569	232	98	3.56e-68	219
TRINITY_DN2963_c0_g1_i6.p1	Q01518	Adenylyl cyclase-associated protein 1	48.966	435	99	4.03e-140	411
TRINITY_DN2963_c0_g1_i9.p1	Q01518	Adenylyl cyclase-associated protein 1	48.966	435	99	4.03e-140	411
TRINITY_DN2963_c0_g1_i11.p1	Q01518	Adenylyl cyclase-associated protein 1	48.966	435	99	4.03e-140	411
TRINITY_DN41539_c0_g1_i1.p1	B4NXF7	Adenylyltransferase and sulfurtransferase MOCS3	66.337	101	99	2.45e-40	141
TRINITY_DN65212_c0_g1_i1.p1	Q8IZF6	Adhesion G-protein coupled receptor G4	30.916	262	95	6.44e-31	125
TRINITY_DN555_c3_g1_i1.p2	Q9VCY8	Adiponectin receptor protein	85.039	127	98	2.99e-72	225
TRINITY_DN555_c3_g1_i35.p1	Q9VCY8	Adiponectin receptor protein	76.341	410	99	0	643
TRINITY_DN162_c0_g2_i19.p1	Q8R5F3	ADP-ribose glycohydrolase OARD1	50.714	140	95	2.77e-48	155
TRINITY_DN162_c0_g2_i20.p1	Q8R5F3	ADP-ribose glycohydrolase OARD1	50.714	140	95	2.77e-48	155
TRINITY_DN162_c0_g2_i22.p1	Q8R5F3	ADP-ribose glycohydrolase OARD1	50.714	140	95	2.77e-48	155
TRINITY_DN162_c0_g2_i13.p1	Q8R5F3	ADP-ribose glycohydrolase OARD1	50.714	140	95	2.77e-48	155
TRINITY_DN162_c0_g2_i15.p1	Q8R5F3	ADP-ribose glycohydrolase OARD1	50.714	140	95	2.77e-48	155
TRINITY_DN162_c0_g2_i14.p1	Q8R5F3	ADP-ribose glycohydrolase OARD1	50.714	140	95	2.77e-48	155
TRINITY_DN162_c0_g2_i16.p1	Q8R5F3	ADP-ribose glycohydrolase OARD1	50.714	140	95	2.77e-48	155
TRINITY_DN162_c0_g2_i8.p1	Q8R5F3	ADP-ribose glycohydrolase OARD1	50.714	140	95	2.77e-48	155
TRINITY_DN162_c0_g2_i2.p1	Q8R5F3	ADP-ribose glycohydrolase OARD1	50.714	140	95	2.77e-48	155
TRINITY_DN162_c0_g2_i5.p1	Q8R5F3	ADP-ribose glycohydrolase OARD1	50.714	140	95	2.77e-48	155
TRINITY_DN162_c0_g2_i7.p1	Q8R5F3	ADP-ribose glycohydrolase OARD1	50.714	140	95	2.77e-48	155
TRINITY_DN334_c6_g1_i8.p1	Q5XIG0	ADP-ribose pyrophosphatase, mitochondrial	54.122	279	95	8.65e-94	283
TRINITY_DN334_c6_g1_i1.p1	Q5XIG0	ADP-ribose pyrophosphatase, mitochondrial	54.122	279	95	8.65e-94	283
TRINITY_DN142189_c0_g1_i1.p1	P0CM16	ADP-ribosylation factor	63.889	180	97	3.78e-84	249
TRINITY_DN1025_c0_g1_i6.p1	P61210	ADP-ribosylation factor 1	100	128	98	4.19e-90	261
TRINITY_DN1025_c0_g1_i5.p1	P61210	ADP-ribosylation factor 1	100	182	99	3.65e-134	375
TRINITY_DN5860_c1_g1_i6.p1	P40945	ADP-ribosylation factor 2	91.139	158	99	3.2e-106	303
TRINITY_DN5860_c1_g1_i4.p1	P40945	ADP-ribosylation factor 2	88.889	180	99	1.44e-119	338
TRINITY_DN750_c0_g5_i1.p1	Q28CM8	ADP-ribosylation factor GTPase-activating protein 2	43	100	96	3.2e-13	67
TRINITY_DN883_c14_g1_i1.p1	Q28CM8	ADP-ribosylation factor GTPase-activating protein 2	29.719	249	96	3.42e-08	57.4
TRINITY_DN883_c14_g1_i2.p1	Q28CM8	ADP-ribosylation factor GTPase-activating protein 2	29.719	249	96	3.42e-08	57.4
TRINITY_DN3346_c0_g1_i7.p1	P25160	ADP-ribosylation factor-like protein 1	99.107	112	100	1.06e-77	229
TRINITY_DN9530_c4_g1_i1.p1	Q06849	ADP-ribosylation factor-like protein 2	88.587	184	99	1.21e-119	338
TRINITY_DN32031_c0_g2_i3.p1	O88848	ADP-ribosylation factor-like protein 6	42.157	102	97	3.52e-21	85.9
TRINITY_DN1984_c0_g2_i1.p1	Q9VHV5	ADP-ribosylation factor-like protein 8	95.276	127	99	1.39e-88	258
TRINITY_DN59316_c0_g1_i5.p1	Q32LJ2	ADP-ribosylation factor-related protein 1	61.905	126	99	3.9e-53	168
TRINITY_DN59316_c0_g1_i4.p1	Q32LJ2	ADP-ribosylation factor-related protein 1	58.824	153	99	9.04e-63	194
TRINITY_DN59316_c0_g1_i1.p1	Q32LJ2	ADP-ribosylation factor-related protein 1	66.279	172	100	1.17e-82	245
TRINITY_DN869_c11_g1_i6.p1	Q26365	ADP,ATP carrier protein	90.099	101	96	6.04e-62	193
TRINITY_DN869_c11_g1_i5.p1	Q26365	ADP,ATP carrier protein	92.308	143	99	7.57e-95	279
TRINITY_DN869_c11_g1_i1.p1	Q26365	ADP,ATP carrier protein	92.308	143	99	7.57e-95	279
TRINITY_DN869_c11_g1_i3.p1	Q26365	ADP,ATP carrier protein	92.667	300	99	0	581
TRINITY_DN869_c11_g1_i8.p1	Q26365	ADP,ATP carrier protein	92.667	300	99	0	581
TRINITY_DN13466_c0_g3_i1.p2	Q05962	ADP/ATP translocase 1	100	127	100	2.09e-87	259
TRINITY_DN13466_c0_g2_i1.p1	Q8SQH5	ADP/ATP translocase 2	26.154	130	99	9.65e-06	48.9
TRINITY_DN4613_c4_g1_i2.p1	Q8SZA8	Adrenodoxin-like protein 2, mitochondrial	60.8	125	95	4.67e-46	149
TRINITY_DN4613_c4_g1_i3.p1	Q8SZA8	Adrenodoxin-like protein 2, mitochondrial	60.8	125	95	4.67e-46	149
TRINITY_DN2144_c1_g1_i1.p1	Q26416	Adult cuticle protein 1	40.741	135	98	3.01e-10	57
TRINITY_DN12082_c0_g1_i4.p1	Q26416	Adult cuticle protein 1	41.606	137	98	1.42e-09	54.7
TRINITY_DN1749_c0_g1_i1.p1	Q26416	Adult cuticle protein 1	42.029	138	98	4.17e-11	58.5
TRINITY_DN13530_c0_g2_i1.p1	Q26416	Adult cuticle protein 1	46.429	140	98	2.16e-23	90.5
TRINITY_DN81351_c1_g1_i2.p1	Q29KG4	AF4/FMR2 family member lilli	74.026	154	97	2.02e-73	241
TRINITY_DN7242_c0_g1_i4.p1	P55196	Afadin	29.586	338	97	8.86e-33	129
TRINITY_DN7242_c0_g1_i3.p1	P55196	Afadin	41.874	683	99	5.72e-140	449
TRINITY_DN10797_c0_g6_i1.p1	Q9Y4W6	AFG3-like protein 2	74.096	166	100	1.06e-79	254
TRINITY_DN10797_c0_g5_i2.p1	Q2KJI7	AFG3-like protein 2	71.264	348	96	4.1e-165	484
TRINITY_DN14959_c0_g1_i1.p1	P25304	Agrin	27.461	193	99	5.71e-05	47.4
TRINITY_DN5163_c0_g1_i7.p1	Q9VS59	Akirin	63.694	157	100	1.4e-62	193
TRINITY_DN5163_c0_g1_i1.p1	Q9VS59	Akirin	63.694	157	100	1.4e-62	193
TRINITY_DN1514_c16_g1_i10.p1	A4IFH5	Alanine aminotransferase 1	56.906	181	97	2.12e-70	224
TRINITY_DN1514_c16_g1_i17.p1	A4IFH5	Alanine aminotransferase 1	56.906	181	97	2.12e-70	224
TRINITY_DN1514_c16_g1_i25.p1	A4IFH5	Alanine aminotransferase 1	56.906	181	97	2.12e-70	224
TRINITY_DN1514_c16_g1_i2.p1	A4IFH5	Alanine aminotransferase 1	56.906	181	97	2.12e-70	224
TRINITY_DN1514_c16_g1_i1.p1	A4IFH5	Alanine aminotransferase 1	56.906	181	97	2.12e-70	224
TRINITY_DN1514_c16_g1_i24.p1	A4IFH5	Alanine aminotransferase 1	56.906	181	97	2.12e-70	224
TRINITY_DN1514_c16_g1_i19.p1	P24298	Alanine aminotransferase 1	53.793	290	98	4.16e-111	333
TRINITY_DN1514_c16_g1_i26.p1	P24298	Alanine aminotransferase 1	53.793	290	98	4.16e-111	333
TRINITY_DN1514_c16_g1_i23.p1	P24298	Alanine aminotransferase 1	53.793	290	98	4.16e-111	333
TRINITY_DN1514_c16_g1_i22.p1	Q6GM82	Alanine aminotransferase 2	53.994	313	99	1.47e-122	365
TRINITY_DN1514_c16_g1_i4.p1	Q8BGT5	Alanine aminotransferase 2	51.991	452	99	5.1e-174	501
TRINITY_DN1514_c16_g1_i10.p3	Q9LDV4	Alanine aminotransferase 2, mitochondrial	47.107	121	99	9.5e-37	134
TRINITY_DN1514_c16_g1_i17.p3	Q9LDV4	Alanine aminotransferase 2, mitochondrial	47.107	121	99	9.5e-37	134
TRINITY_DN1514_c16_g1_i25.p3	Q9LDV4	Alanine aminotransferase 2, mitochondrial	47.107	121	99	9.5e-37	134
TRINITY_DN1514_c16_g1_i19.p3	Q9LDV4	Alanine aminotransferase 2, mitochondrial	47.107	121	99	9.5e-37	134
TRINITY_DN1514_c16_g1_i26.p3	Q9LDV4	Alanine aminotransferase 2, mitochondrial	47.107	121	99	9.5e-37	134
TRINITY_DN1514_c16_g1_i23.p3	Q9LDV4	Alanine aminotransferase 2, mitochondrial	47.107	121	99	9.5e-37	134
TRINITY_DN1514_c16_g1_i2.p3	Q9LDV4	Alanine aminotransferase 2, mitochondrial	47.107	121	99	9.5e-37	134
TRINITY_DN1514_c16_g1_i1.p3	Q9LDV4	Alanine aminotransferase 2, mitochondrial	47.107	121	99	9.5e-37	134
TRINITY_DN1514_c16_g1_i24.p3	Q9LDV4	Alanine aminotransferase 2, mitochondrial	47.107	121	99	9.5e-37	134
TRINITY_DN43215_c0_g1_i1.p2	P9WQB1	Alanine dehydrogenase	67.883	137	100	6.87e-61	194
TRINITY_DN43215_c0_g1_i2.p3	P9WQB1	Alanine dehydrogenase	67.883	137	100	6.87e-61	194
TRINITY_DN58464_c0_g1_i1.p2	Q8KY18	Alanine dehydrogenase	59.216	255	99	1.51e-100	300
TRINITY_DN55743_c0_g1_i1.p1	Q8KY18	Alanine dehydrogenase	60	370	99	1.23e-155	445
TRINITY_DN92373_c0_g1_i1.p1	Q6A5H2	Alanine racemase	100	191	100	1.15e-133	382
TRINITY_DN12804_c2_g2_i1.p1	Q9VU95	Alanine--glyoxylate aminotransferase 2-like	65.487	113	100	5.73e-50	167
TRINITY_DN1489_c21_g1_i1.p1	Q9VU95	Alanine--glyoxylate aminotransferase 2-like	83.092	207	100	8.46e-129	374
TRINITY_DN285_c37_g1_i1.p1	Q17QF0	Alanine--glyoxylate aminotransferase 2, mitochondrial	54.054	111	95	4.26e-34	126
TRINITY_DN8304_c1_g3_i2.p1	Q17QF0	Alanine--glyoxylate aminotransferase 2, mitochondrial	56.494	154	100	8.11e-59	193
TRINITY_DN8304_c1_g2_i1.p1	Q9BYV1	Alanine--glyoxylate aminotransferase 2, mitochondrial	52.564	156	96	1.58e-48	166
TRINITY_DN8304_c1_g2_i2.p1	Q9BYV1	Alanine--glyoxylate aminotransferase 2, mitochondrial	54.819	166	100	2.39e-55	184
TRINITY_DN127222_c0_g1_i1.p1	Q6A8I8	Alanine--tRNA ligase	100	118	100	3.23e-80	255
TRINITY_DN94905_c0_g1_i1.p1	Q6A8I8	Alanine--tRNA ligase	100	119	100	1.13e-77	248
TRINITY_DN118495_c0_g1_i1.p1	Q6A8I8	Alanine--tRNA ligase	97.761	134	100	3.34e-82	261
TRINITY_DN106933_c0_g1_i1.p1	Q6A8I8	Alanine--tRNA ligase	100	148	100	3.44e-102	314
TRINITY_DN111025_c0_g1_i1.p1	Q9VLM8	Alanine--tRNA ligase, cytoplasmic	80.392	102	100	1.52e-51	176
TRINITY_DN27885_c1_g3_i1.p1	Q9VLM8	Alanine--tRNA ligase, cytoplasmic	64.481	183	100	1.11e-74	244
TRINITY_DN35148_c0_g6_i1.p1	Q7ZYJ9	Alanyl-tRNA editing protein Aarsd1-B	46.729	107	98	6.6e-21	89
TRINITY_DN113373_c0_g1_i1.p1	P42328	Alcohol dehydrogenase	44.444	117	100	1.57e-27	106
TRINITY_DN64139_c0_g1_i1.p1	P07246	Alcohol dehydrogenase 3, mitochondrial	34.815	135	97	2.05e-22	93.6
TRINITY_DN7154_c0_g4_i1.p2	P46415	Alcohol dehydrogenase class-3	75	100	99	2.08e-53	173
TRINITY_DN7154_c0_g4_i1.p1	P46415	Alcohol dehydrogenase class-3	84.293	191	96	2.57e-116	338
TRINITY_DN7154_c0_g4_i2.p1	P46415	Alcohol dehydrogenase class-3	80.159	378	99	0	651
TRINITY_DN106314_c0_g1_i1.p1	Q8GAK7	Aldehyde dehydrogenase	50.833	120	97	1.02e-33	124
TRINITY_DN1571_c0_g1_i14.p1	Q60HH8	Aldehyde dehydrogenase family 3 member A2	50.175	285	99	5.54e-99	301
TRINITY_DN58915_c0_g1_i1.p1	Q5RF00	Aldehyde dehydrogenase, mitochondrial	83.838	198	99	5.59e-122	357
TRINITY_DN1198_c4_g1_i1.p1	P11884	Aldehyde dehydrogenase, mitochondrial	60.656	427	99	0	537
TRINITY_DN1198_c4_g1_i13.p1	P11884	Aldehyde dehydrogenase, mitochondrial	60.656	427	99	0	537
TRINITY_DN1198_c4_g1_i2.p1	P11884	Aldehyde dehydrogenase, mitochondrial	60.656	427	99	0	537
TRINITY_DN1198_c4_g1_i11.p1	P11884	Aldehyde dehydrogenase, mitochondrial	60.656	427	99	0	537
TRINITY_DN1198_c4_g1_i4.p1	P11884	Aldehyde dehydrogenase, mitochondrial	60.656	427	99	0	537
TRINITY_DN1198_c4_g1_i6.p1	P20000	Aldehyde dehydrogenase, mitochondrial	60.816	490	99	0	614
TRINITY_DN1472_c0_g1_i1.p1	P81178	Aldehyde dehydrogenase, mitochondrial	68.938	499	95	0	739
TRINITY_DN164_c1_g1_i6.p1	Q9JII6	Aldo-keto reductase family 1 member A1	43.893	262	100	6.52e-67	213
TRINITY_DN10683_c0_g1_i8.p2	Q568L5	Aldo-keto reductase family 1 member A1-B	46.774	124	95	3.87e-30	112
TRINITY_DN10683_c0_g1_i33.p2	Q568L5	Aldo-keto reductase family 1 member A1-B	46.774	124	95	3.87e-30	112
TRINITY_DN10683_c0_g1_i28.p2	Q568L5	Aldo-keto reductase family 1 member A1-B	46.774	124	95	3.87e-30	112
TRINITY_DN10683_c0_g1_i32.p1	Q568L5	Aldo-keto reductase family 1 member A1-B	44.72	161	96	4.23e-38	135
TRINITY_DN10683_c0_g1_i18.p1	Q568L5	Aldo-keto reductase family 1 member A1-B	44.72	161	96	4.23e-38	135
TRINITY_DN9795_c0_g1_i1.p1	P15122	Aldo-keto reductase family 1 member B1	63.415	164	98	7.35e-71	219
TRINITY_DN9795_c0_g1_i8.p1	P15122	Aldo-keto reductase family 1 member B1	63.415	164	98	7.35e-71	219
TRINITY_DN9795_c0_g1_i12.p1	P15122	Aldo-keto reductase family 1 member B1	63.415	164	98	7.35e-71	219
TRINITY_DN9795_c0_g1_i11.p1	O60218	Aldo-keto reductase family 1 member B10	61.207	232	95	2.28e-103	305
TRINITY_DN9795_c0_g1_i13.p1	O60218	Aldo-keto reductase family 1 member B10	60.967	269	98	5.04e-118	343
TRINITY_DN10683_c0_g1_i36.p1	D3ZF77	Aldo-keto reductase family 1 member C15	48.571	140	99	3.55e-38	134
TRINITY_DN87610_c0_g1_i1.p1	P80874	Aldo-keto reductase YhdN	37.615	109	96	2.35e-18	81.3
TRINITY_DN13631_c0_g1_i1.p2	A5EDA7	Aliphatic amidase	94.059	101	100	6.08e-67	207
TRINITY_DN68921_c0_g1_i1.p1	Q9UM73	ALK tyrosine kinase receptor	67.769	121	99	1e-54	186
TRINITY_DN135191_c0_g1_i1.p1	P19480	Alkyl hydroperoxide reductase subunit F	54.688	192	100	2.64e-60	198
TRINITY_DN1736_c0_g2_i1.p1	Q9V778	Alkyldihydroxyacetonephosphate synthase	65.887	513	98	0	738
TRINITY_DN6448_c0_g1_i1.p1	Q6NN40	Alpha N-terminal protein methyltransferase 1	56.897	116	97	5.75e-44	147
TRINITY_DN148176_c0_g1_i1.p1	Q8NNM0	Alpha-(1->6)-mannopyranosyltransferase A	35.238	105	98	3.73e-15	72.8
TRINITY_DN1068_c0_g1_i4.p2	Q9VLC1	Alpha-(1,3)-fucosyltransferase B	35.294	119	95	6.07e-16	75.5
TRINITY_DN1068_c0_g1_i6.p2	Q9VLC1	Alpha-(1,3)-fucosyltransferase B	35.294	119	95	6.07e-16	75.5
TRINITY_DN1068_c0_g1_i7.p2	Q9VLC1	Alpha-(1,3)-fucosyltransferase B	35.294	119	95	6.07e-16	75.5
TRINITY_DN1068_c0_g1_i2.p2	Q9VLC1	Alpha-(1,3)-fucosyltransferase B	35.294	119	95	6.07e-16	75.5
TRINITY_DN1068_c0_g1_i12.p2	Q9VLC1	Alpha-(1,3)-fucosyltransferase B	35.294	119	95	6.07e-16	75.5
TRINITY_DN809_c0_g1_i1.p1	P83088	Alpha-(1,3)-fucosyltransferase C	52.326	258	99	1.02e-99	300
TRINITY_DN96148_c0_g1_i1.p1	Q9VYV5	Alpha-(1,6)-fucosyltransferase	75.532	188	98	5.21e-104	314
TRINITY_DN65272_c0_g1_i1.p1	Q9VYV5	Alpha-(1,6)-fucosyltransferase	45.74	223	99	3.39e-48	168
TRINITY_DN96148_c0_g1_i2.p1	Q9VYV5	Alpha-(1,6)-fucosyltransferase	76.125	289	99	6.59e-170	487
TRINITY_DN118421_c0_g1_i1.p1	Q63041	Alpha-1-macroglobulin	36.559	186	97	4.87e-40	147
TRINITY_DN3182_c0_g1_i1.p1	Q9H553	Alpha-1,3/1,6-mannosyltransferase ALG2	52.128	282	99	1.09e-88	272
TRINITY_DN3182_c0_g1_i2.p1	Q9H553	Alpha-1,3/1,6-mannosyltransferase ALG2	52.128	282	99	1.09e-88	272
TRINITY_DN3182_c0_g1_i3.p1	Q9H553	Alpha-1,3/1,6-mannosyltransferase ALG2	47.419	310	99	2.47e-82	257
TRINITY_DN63293_c0_g1_i1.p1	D7BMJ2	Alpha-1,4-glucan:maltose-1-phosphate maltosyltransferase	71.038	183	100	1.68e-89	278
TRINITY_DN123653_c0_g1_i1.p1	Q9L1K2	Alpha-1,4-glucan:maltose-1-phosphate maltosyltransferase 1	43.716	183	99	3.37e-33	127
TRINITY_DN3645_c0_g4_i3.p1	Q921V5	Alpha-1,6-mannosyl-glycoprotein 2-beta-N-acetylglucosaminyltransferase	50.228	219	96	2.28e-83	258
TRINITY_DN3645_c0_g4_i1.p1	Q10469	Alpha-1,6-mannosyl-glycoprotein 2-beta-N-acetylglucosaminyltransferase	47.368	285	96	1.88e-101	307
TRINITY_DN136207_c0_g1_i1.p1	P01023	Alpha-2-macroglobulin	56.667	120	99	1.52e-40	145
TRINITY_DN8437_c0_g3_i2.p1	A8K2U0	Alpha-2-macroglobulin-like protein 1	32.308	195	97	1.63e-21	94.7
TRINITY_DN8437_c0_g3_i1.p1	A8K2U0	Alpha-2-macroglobulin-like protein 1	32.967	273	100	1.69e-38	146
TRINITY_DN1435_c0_g1_i13.p1	P18091	Alpha-actinin, sarcomeric	100	112	100	2.03e-72	234
TRINITY_DN315_c4_g1_i1.p1	P18091	Alpha-actinin, sarcomeric	96.939	196	99	1.07e-136	407
TRINITY_DN1435_c0_g1_i5.p1	P18091	Alpha-actinin, sarcomeric	98.69	229	97	3.41e-162	475
TRINITY_DN1435_c0_g1_i1.p1	P18091	Alpha-actinin, sarcomeric	89.623	318	99	0	559
TRINITY_DN86513_c0_g1_i1.p1	P14899	Alpha-amylase 3	32.609	138	95	1.12e-09	58.2
TRINITY_DN58369_c0_g1_i1.p1	P06280	Alpha-galactosidase A	49.038	104	97	4.88e-34	124
TRINITY_DN58369_c0_g1_i3.p1	P06280	Alpha-galactosidase A	49.038	104	97	4.88e-34	124
TRINITY_DN80368_c0_g1_i1.p2	Q9LKJ3	Alpha-glucan phosphorylase, H isozyme	58.491	106	99	3.08e-37	135
TRINITY_DN81024_c0_g1_i1.p1	P32811	Alpha-glucan phosphorylase, H isozyme	49.135	289	100	4.6e-81	263
TRINITY_DN122143_c0_g1_i1.p1	P0AEX4	Alpha-ketoglutarate permease	31.839	223	99	1.92e-32	125
TRINITY_DN60641_c0_g1_i1.p1	Q8L7W8	Alpha-L-fucosidase 2	36.275	102	97	1.49e-11	62.4
TRINITY_DN139635_c0_g1_i1.p1	A0R2E2	Alpha-maltose-1-phosphate synthase	57.576	132	100	1.3e-43	149
TRINITY_DN56145_c1_g1_i1.p1	Q24451	Alpha-mannosidase 2	68.269	104	100	8.23e-45	157
TRINITY_DN63642_c2_g1_i2.p1	Q24451	Alpha-mannosidase 2	38.971	136	96	1.51e-22	95.5
TRINITY_DN123465_c0_g1_i1.p1	Q9NTJ4	Alpha-mannosidase 2C1	54.545	143	100	6.11e-43	154
TRINITY_DN63320_c0_g1_i1.p1	Q9NTJ4	Alpha-mannosidase 2C1	54.248	153	99	1.01e-42	153
TRINITY_DN146439_c0_g1_i1.p1	Q91W89	Alpha-mannosidase 2C1	29.231	195	97	1.07e-09	60.1
TRINITY_DN98488_c0_g1_i1.p1	Q54K67	Alpha-mannosidase G	53.226	124	99	1.15e-43	155
TRINITY_DN16307_c0_g7_i1.p1	O09174	Alpha-methylacyl-CoA racemase	65.248	141	100	1.89e-59	191
TRINITY_DN31073_c0_g2_i12.p1	Q23983	Alpha-soluble NSF attachment protein	89.503	181	99	7.08e-117	335
TRINITY_DN31073_c0_g2_i5.p1	Q23983	Alpha-soluble NSF attachment protein	89.344	244	99	9.05e-166	462
TRINITY_DN31073_c0_g2_i4.p1	Q23983	Alpha-soluble NSF attachment protein	89.344	244	99	9.05e-166	462
TRINITY_DN31073_c0_g2_i9.p1	Q23983	Alpha-soluble NSF attachment protein	85.971	278	97	4.19e-180	500
TRINITY_DN75260_c0_g1_i1.p1	P41034	Alpha-tocopherol transfer protein	33.636	110	99	4.07e-17	77
TRINITY_DN15219_c0_g1_i21.p1	Q8BWP5	Alpha-tocopherol transfer protein	33.043	115	96	2.9e-10	58.9
TRINITY_DN17536_c0_g2_i1.p1	Q9BTX7	Alpha-tocopherol transfer protein-like	32.031	256	96	5.77e-31	120
TRINITY_DN17536_c0_g2_i4.p1	Q9BTX7	Alpha-tocopherol transfer protein-like	32.031	256	96	5.77e-31	120
TRINITY_DN89854_c0_g2_i1.p1	P96793	Alpha-xylosidase XylQ	27.692	130	98	9.27e-13	67
TRINITY_DN116460_c0_g1_i1.p1	Q8GRC3	Alpha,alpha-trehalose phosphorylase	51.515	132	97	3.42e-41	148
TRINITY_DN113859_c0_g1_i1.p1	P28173	Amidophosphoribosyltransferase	90.196	102	100	4.27e-60	194
TRINITY_DN58327_c0_g1_i2.p1	Q50028	Amidophosphoribosyltransferase	55.45	211	100	1.28e-74	237
TRINITY_DN82540_c0_g1_i1.p1	P9WHQ7	Amidophosphoribosyltransferase	62.821	234	97	7.56e-99	300
TRINITY_DN132437_c0_g1_i1.p1	O35403	Amine sulfotransferase	60.748	107	100	3.46e-37	129
TRINITY_DN5156_c0_g2_i3.p2	O54873	Aminoacyl tRNA synthase complex-interacting multifunctional protein 1	59.459	111	99	7.59e-41	141
TRINITY_DN25739_c0_g1_i2.p3	Q5RFB0	Aminoacylase-1	48.624	109	99	4.92e-30	113
TRINITY_DN25739_c0_g1_i24.p2	Q5RFB0	Aminoacylase-1	48.624	109	99	4.92e-30	113
TRINITY_DN25739_c0_g1_i37.p1	Q5RFB0	Aminoacylase-1	48.624	109	99	4.92e-30	113
TRINITY_DN25739_c0_g1_i18.p2	Q5RFB0	Aminoacylase-1	48.624	109	99	4.92e-30	113
TRINITY_DN25739_c0_g1_i20.p1	Q5RFB0	Aminoacylase-1	48.624	109	99	4.92e-30	113
TRINITY_DN25739_c0_g1_i22.p1	Q5RFB0	Aminoacylase-1	48.624	109	99	4.92e-30	113
TRINITY_DN25739_c0_g1_i6.p3	P37111	Aminoacylase-1	61.062	113	97	7.84e-44	150
TRINITY_DN25739_c0_g1_i27.p3	P37111	Aminoacylase-1	61.062	113	97	7.84e-44	150
TRINITY_DN25739_c0_g1_i19.p3	P37111	Aminoacylase-1	61.062	113	97	7.84e-44	150
TRINITY_DN25739_c0_g1_i10.p3	P37111	Aminoacylase-1	61.062	113	97	7.84e-44	150
TRINITY_DN25739_c0_g1_i6.p1	Q5RFB0	Aminoacylase-1	49.714	175	99	1.56e-58	191
TRINITY_DN25739_c0_g1_i27.p1	Q5RFB0	Aminoacylase-1	49.714	175	99	1.56e-58	191
TRINITY_DN25739_c0_g1_i19.p1	Q5RFB0	Aminoacylase-1	49.714	175	99	1.56e-58	191
TRINITY_DN25739_c0_g1_i10.p1	Q5RFB0	Aminoacylase-1	49.714	175	99	1.56e-58	191
TRINITY_DN66968_c0_g1_i5.p1	Q6AYS7	Aminoacylase-1A	49.718	177	99	1.22e-60	196
TRINITY_DN66968_c0_g1_i8.p1	Q6AYS7	Aminoacylase-1A	49.718	177	99	1.22e-60	196
TRINITY_DN66968_c0_g1_i3.p1	Q6AYS7	Aminoacylase-1A	49.718	177	99	1.36e-60	196
TRINITY_DN25739_c0_g1_i16.p1	Q6AYS7	Aminoacylase-1A	49.187	246	99	4.41e-86	264
TRINITY_DN109481_c0_g1_i1.p1	Q8LPN3	Aminodeoxychorismate synthase, chloroplastic	55.856	111	100	1.09e-35	131
TRINITY_DN94559_c0_g1_i1.p1	Q6A9R6	Aminomethyltransferase	100	101	100	4.74e-66	206
TRINITY_DN118289_c0_g1_i1.p1	Q11010	Aminopeptidase N	55.14	107	95	1.5e-32	122
TRINITY_DN36063_c0_g1_i1.p2	P37893	Aminopeptidase N	57.407	108	100	2.22e-40	144
TRINITY_DN138040_c0_g1_i1.p1	Q11010	Aminopeptidase N	49.153	118	99	4.49e-31	119
TRINITY_DN14750_c0_g1_i1.p1	P15684	Aminopeptidase N	41.525	118	96	5.36e-23	95.9
TRINITY_DN106384_c0_g1_i1.p2	Q11010	Aminopeptidase N	52.83	159	100	5.66e-50	174
TRINITY_DN136675_c0_g1_i1.p1	Q11010	Aminopeptidase N	54.673	214	99	5.11e-69	229
TRINITY_DN81588_c0_g1_i1.p1	Q11010	Aminopeptidase N	44.444	234	99	2.22e-55	192
TRINITY_DN7003_c0_g1_i4.p1	F4JQH3	Aminopeptidase P1	35.043	117	96	2.07e-19	85.5
TRINITY_DN7003_c0_g1_i5.p1	F4JQH3	Aminopeptidase P1	31.373	255	96	6.71e-34	131
TRINITY_DN7003_c0_g1_i6.p1	F4JQH3	Aminopeptidase P1	31.373	255	96	6.71e-34	131
TRINITY_DN57815_c0_g6_i1.p1	Q9DBT5	AMP deaminase 2	74.33	448	96	0	726
TRINITY_DN41909_c0_g3_i1.p1	Q9DAX9	Amyloid protein-binding protein 2	52.941	102	98	1.8e-25	102
TRINITY_DN17303_c0_g2_i4.p1	Q5RD33	Amyloid-beta A4 precursor protein-binding family A member 2	73.684	152	99	2.7e-73	236
TRINITY_DN2751_c0_g1_i7.p1	P14599	Amyloid-beta-like protein	70.183	218	98	9.93e-80	257
TRINITY_DN2751_c0_g1_i1.p1	P14599	Amyloid-beta-like protein	70.183	218	98	9.93e-80	257
TRINITY_DN2751_c0_g1_i19.p1	P14599	Amyloid-beta-like protein	73.214	280	98	1.08e-112	347
TRINITY_DN2751_c0_g1_i10.p1	P14599	Amyloid-beta-like protein	73.214	280	98	1.08e-112	347
TRINITY_DN2751_c0_g1_i18.p1	P14599	Amyloid-beta-like protein	78.457	311	99	1.56e-152	451
TRINITY_DN2751_c0_g1_i15.p1	P14599	Amyloid-beta-like protein	78.457	311	99	1.56e-152	451
TRINITY_DN2751_c0_g1_i9.p1	P14599	Amyloid-beta-like protein	74.921	315	99	2.75e-139	417
TRINITY_DN2751_c0_g1_i20.p1	P14599	Amyloid-beta-like protein	76	350	99	2.2e-157	466
TRINITY_DN2751_c0_g1_i21.p1	P14599	Amyloid-beta-like protein	79.625	373	99	0	540
TRINITY_DN2751_c0_g1_i11.p1	P14599	Amyloid-beta-like protein	80.392	408	99	0	610
TRINITY_DN79620_c0_g1_i1.p1	Q9ZEU2	Amylosucrase	39.806	103	95	1.05e-19	85.9
TRINITY_DN57346_c0_g1_i1.p1	Q84HD6	Amylosucrase	43.411	129	98	1.35e-32	123
TRINITY_DN94671_c0_g1_i1.p1	Q9ZEU2	Amylosucrase	26.812	138	95	3.61e-09	57
TRINITY_DN3236_c0_g1_i6.p1	Q3SZY7	AN1-type zinc finger protein 6	43.925	214	99	4.81e-48	158
TRINITY_DN3236_c0_g1_i1.p1	Q3SZY7	AN1-type zinc finger protein 6	43.925	214	99	4.81e-48	158
TRINITY_DN3236_c0_g1_i53.p1	Q3SZY7	AN1-type zinc finger protein 6	43.925	214	99	4.81e-48	158
TRINITY_DN3236_c0_g1_i34.p1	Q3SZY7	AN1-type zinc finger protein 6	43.925	214	99	4.81e-48	158
TRINITY_DN3236_c0_g1_i20.p1	Q3SZY7	AN1-type zinc finger protein 6	43.925	214	99	4.81e-48	158
TRINITY_DN3236_c0_g1_i30.p1	Q3SZY7	AN1-type zinc finger protein 6	43.925	214	99	4.81e-48	158
TRINITY_DN3236_c0_g1_i16.p1	Q3SZY7	AN1-type zinc finger protein 6	43.925	214	99	4.81e-48	158
TRINITY_DN3236_c0_g1_i12.p1	Q3SZY7	AN1-type zinc finger protein 6	43.925	214	99	4.81e-48	158
TRINITY_DN3236_c0_g1_i13.p1	Q3SZY7	AN1-type zinc finger protein 6	43.925	214	99	4.81e-48	158
TRINITY_DN3236_c0_g1_i55.p1	Q3SZY7	AN1-type zinc finger protein 6	43.925	214	99	4.81e-48	158
TRINITY_DN3236_c0_g1_i58.p1	Q3SZY7	AN1-type zinc finger protein 6	43.925	214	99	4.81e-48	158
TRINITY_DN102490_c0_g1_i1.p1	P0ABN8	Anaerobic C4-dicarboxylate transporter DcuA	42.593	108	98	2.75e-28	109
TRINITY_DN74855_c0_g1_i1.p1	O34245	Anaerobic C4-dicarboxylate transporter DcuA	66.372	113	99	1.68e-43	149
TRINITY_DN129737_c0_g1_i1.p1	O34245	Anaerobic C4-dicarboxylate transporter DcuA	64.331	157	98	5.06e-48	163
TRINITY_DN69341_c0_g1_i1.p1	P18777	Anaerobic dimethyl sulfoxide reductase chain C	27.778	126	98	7.48e-08	52.8
TRINITY_DN110930_c0_g1_i1.p1	D4GYI2	Anaerobic glycerol-3-phosphate dehydrogenase subunit A1	40.179	112	99	4.16e-22	92.8
TRINITY_DN87066_c0_g1_i1.p1	P0A996	Anaerobic glycerol-3-phosphate dehydrogenase subunit C	31.841	201	96	2.1e-30	118
TRINITY_DN34270_c0_g1_i29.p1	B4HXL7	Anamorsin homolog	58.621	232	100	9e-83	249
TRINITY_DN36508_c0_g1_i1.p1	Q9H1A4	Anaphase-promoting complex subunit 1	60.656	122	100	6.49e-41	147
TRINITY_DN10322_c0_g1_i3.p1	Q9FFF9	Anaphase-promoting complex subunit 1	39.267	191	96	2.17e-37	140
TRINITY_DN7528_c1_g1_i1.p1	Q9V831	Anaphase-promoting complex subunit 10	90.58	138	99	1.26e-93	271
TRINITY_DN7528_c1_g1_i2.p1	Q9V831	Anaphase-promoting complex subunit 10	90.58	138	99	1.26e-93	271
TRINITY_DN17384_c0_g1_i2.p1	Q9UJX6	Anaphase-promoting complex subunit 2	44.291	289	95	6.9e-78	256
TRINITY_DN25772_c1_g1_i1.p1	Q9D8B1	Androgen-induced gene 1 protein	25.146	171	98	2.06e-18	82.8
TRINITY_DN1966_c0_g1_i2.p1	Q10715	Angiotensin-converting enzyme	35.965	114	97	1.16e-22	94.7
TRINITY_DN36244_c0_g1_i1.p2	Q10714	Angiotensin-converting enzyme	30.924	249	98	1.86e-40	150
TRINITY_DN36244_c0_g1_i4.p1	Q10714	Angiotensin-converting enzyme	28.643	398	99	2.9e-57	200
TRINITY_DN2313_c0_g3_i7.p1	Q10714	Angiotensin-converting enzyme	83.65	526	99	0	971
TRINITY_DN2313_c0_g3_i8.p1	Q10714	Angiotensin-converting enzyme	83.427	531	99	0	979
TRINITY_DN36244_c0_g1_i3.p1	Q10714	Angiotensin-converting enzyme	28.201	617	97	2.03e-88	290
TRINITY_DN316_c1_g1_i8.p1	B1MTL0	Anion exchange protein 3	45.128	975	97	0	767
TRINITY_DN316_c1_g1_i5.p1	B1MTL0	Anion exchange protein 3	45.128	975	97	0	767
TRINITY_DN316_c1_g1_i16.p1	B1MTL0	Anion exchange protein 3	45.128	975	97	0	767
TRINITY_DN316_c1_g1_i6.p1	B1MTL0	Anion exchange protein 3	45.19	998	99	0	782
TRINITY_DN36107_c2_g1_i1.p1	Q9VCA8	Ankyrin repeat and KH domain-containing protein mask	43.564	101	100	4.47e-17	78.2
TRINITY_DN4190_c0_g2_i43.p2	Q6PD24	Ankyrin repeat domain-containing protein 13D	55.224	134	96	1.73e-50	172
TRINITY_DN4190_c0_g2_i45.p2	Q6PD24	Ankyrin repeat domain-containing protein 13D	37.657	239	99	4.01e-34	131
TRINITY_DN578_c0_g2_i4.p1	Q502M6	Ankyrin repeat domain-containing protein 29	39.344	122	96	1.77e-11	66.2
TRINITY_DN5482_c0_g1_i4.p1	Q6DGX3	Ankyrin repeat domain-containing protein 54	35.374	147	98	2.46e-16	77
TRINITY_DN5482_c0_g1_i2.p1	Q6DGX3	Ankyrin repeat domain-containing protein 54	35.374	147	98	2.46e-16	77
TRINITY_DN4192_c0_g1_i1.p1	Q8VD46	Ankyrin repeat, SAM and basic leucine zipper domain-containing protein 1	29.677	155	96	1.8e-14	73.2
TRINITY_DN21708_c0_g1_i40.p1	Q02357	Ankyrin-1	38.017	242	96	1.39e-37	142
TRINITY_DN21708_c0_g1_i4.p1	Q02357	Ankyrin-1	37.652	247	98	6.73e-38	143
TRINITY_DN466_c20_g1_i2.p1	Q8C8R3	Ankyrin-2	40	100	100	9.69e-18	81.6
TRINITY_DN2315_c0_g1_i7.p1	Q8C8R3	Ankyrin-2	40.385	104	95	1.79e-12	67.8
TRINITY_DN100094_c0_g1_i1.p1	Q01484	Ankyrin-2	36.522	115	100	3.84e-17	80.1
TRINITY_DN21708_c0_g1_i6.p2	Q01484	Ankyrin-2	35.152	165	95	2.22e-24	109
TRINITY_DN21708_c0_g1_i35.p2	Q01484	Ankyrin-2	35.152	165	95	2.22e-24	109
TRINITY_DN21708_c0_g1_i31.p2	Q01484	Ankyrin-2	35.152	165	95	2.22e-24	109
TRINITY_DN21708_c0_g1_i18.p2	Q01484	Ankyrin-2	36.182	351	99	3.48e-57	211
TRINITY_DN21708_c0_g1_i33.p2	Q01484	Ankyrin-2	36.182	351	99	3.48e-57	211
TRINITY_DN21708_c0_g2_i1.p1	G5E8K5	Ankyrin-3	38.679	106	100	2.94e-15	73.9
TRINITY_DN37393_c0_g1_i22.p1	P22465	Annexin B10	28.455	123	98	1.3e-05	48.1
TRINITY_DN37393_c0_g1_i5.p1	P22465	Annexin B10	29.008	131	99	6.65e-09	58.9
TRINITY_DN37393_c0_g1_i14.p1	P22465	Annexin B10	29.008	131	99	6.65e-09	58.9
TRINITY_DN37393_c0_g1_i12.p1	P22465	Annexin B10	29.008	131	99	6.65e-09	58.9
TRINITY_DN469_c0_g1_i3.p1	P22465	Annexin B10	28.221	163	98	1.38e-09	62
TRINITY_DN469_c0_g1_i6.p1	P22465	Annexin B10	76.415	318	98	3.99e-178	498
TRINITY_DN37393_c0_g1_i1.p1	P22465	Annexin B10	72.274	321	99	6.09e-165	464
TRINITY_DN37393_c0_g1_i8.p1	P22465	Annexin B10	72.274	321	99	6.09e-165	464
TRINITY_DN37393_c0_g1_i19.p1	P22465	Annexin B10	72.274	321	99	6.09e-165	464
TRINITY_DN1459_c0_g1_i13.p1	Q9VXG4	Annexin B11	30.502	259	95	9.82e-15	78.2
TRINITY_DN1054_c5_g1_i1.p1	P22464	Annexin B9	91.358	324	99	0	605
TRINITY_DN1054_c5_g1_i3.p1	P22464	Annexin B9	89.815	324	99	0	588
TRINITY_DN25857_c0_g4_i1.p1	P52183	Annulin	64.912	114	99	2.39e-47	164
TRINITY_DN25857_c0_g3_i1.p1	P52183	Annulin	54.331	127	98	2.52e-35	131
TRINITY_DN25857_c0_g5_i1.p1	P52183	Annulin	65.789	152	99	6.77e-66	216
TRINITY_DN3855_c0_g1_i34.p1	Q5XXA6	Anoctamin-1	36.735	294	97	4.62e-61	211
TRINITY_DN23333_c0_g1_i6.p1	Q8BH79	Anoctamin-10	36.882	263	95	5.18e-41	152
TRINITY_DN23333_c0_g1_i15.p1	Q8BH79	Anoctamin-10	36.882	263	95	5.18e-41	152
TRINITY_DN23333_c0_g1_i18.p1	Q4V8U5	Anoctamin-10	35.294	306	99	8.86e-58	199
TRINITY_DN3855_c0_g1_i1.p1	Q9NQ90	Anoctamin-2	42.742	124	97	8.69e-31	118
TRINITY_DN1489_c0_g1_i1.p2	Q8C5H1	Anoctamin-4	48.586	389	97	7.68e-109	343
TRINITY_DN1489_c0_g1_i30.p2	Q8C5H1	Anoctamin-4	48.586	389	97	7.68e-109	343
TRINITY_DN3855_c0_g2_i1.p1	Q6IWH7	Anoctamin-7	40.594	101	100	1.95e-19	84.7
TRINITY_DN7030_c0_g3_i1.p1	Q94546	Another transcription unit protein	89.61	154	100	5.3e-100	305
TRINITY_DN124653_c0_g1_i1.p1	P0AFX7	Anti-sigma-E factor RseA	52.252	111	100	4.73e-40	135
TRINITY_DN12786_c0_g1_i1.p1	Q5KQS3	Antihemorrhagic factor cHLP-A	88.272	324	96	0	595
TRINITY_DN12786_c0_g1_i10.p1	Q5KQS3	Antihemorrhagic factor cHLP-A	89.198	324	96	0	600
TRINITY_DN12786_c0_g1_i12.p1	Q5KQS3	Antihemorrhagic factor cHLP-A	81.341	343	96	0	565
TRINITY_DN12786_c0_g1_i4.p1	Q5KQS2	Antihemorrhagic factor cHLP-B	88.538	253	95	5.43e-166	466
TRINITY_DN12786_c0_g1_i6.p1	Q5KQS2	Antihemorrhagic factor cHLP-B	78.616	318	99	1e-180	505
TRINITY_DN12786_c0_g1_i2.p1	Q5KQS2	Antihemorrhagic factor cHLP-B	78.426	343	96	0	548
TRINITY_DN12786_c0_g1_i13.p1	Q5KQS1	Antihemorrhagic factor jMSF	82.283	254	95	4.18e-151	427
TRINITY_DN130082_c0_g1_i1.p1	P32262	Antithrombin-III	65.033	449	99	0	608
TRINITY_DN8199_c0_g3_i1.p1	O35643	AP-1 complex subunit beta-1	83.562	219	100	2.06e-124	377
TRINITY_DN8199_c0_g1_i2.p1	O35643	AP-1 complex subunit beta-1	71.747	269	98	1.06e-121	372
TRINITY_DN402_c6_g1_i3.p2	O43747	AP-1 complex subunit gamma-1	83.333	114	100	8.57e-61	201
TRINITY_DN13483_c0_g2_i2.p1	P35585	AP-1 complex subunit mu-1	72.941	170	98	3.06e-82	252
TRINITY_DN13483_c0_g3_i1.p1	Q9BXS5	AP-1 complex subunit mu-1	89.575	259	99	1.8e-173	487
TRINITY_DN1544_c1_g1_i10.p1	Q9DB50	AP-1 complex subunit sigma-2	81.132	159	99	1.61e-89	260
TRINITY_DN1544_c1_g1_i12.p1	Q9DB50	AP-1 complex subunit sigma-2	81.132	159	99	1.61e-89	260
TRINITY_DN781_c34_g1_i3.p1	P91926	AP-2 complex subunit alpha	88.757	169	99	5.1e-107	329
TRINITY_DN8199_c0_g1_i2.p2	Q9DBG3	AP-2 complex subunit beta	64.118	170	100	7.51e-71	233
TRINITY_DN8199_c0_g1_i1.p1	P63009	AP-2 complex subunit beta	64.44	509	100	0	634
TRINITY_DN3645_c0_g3_i1.p1	P62744	AP-2 complex subunit sigma	96.479	142	99	7.57e-98	280
TRINITY_DN22416_c0_g1_i4.p1	P54362	AP-3 complex subunit delta	98.137	161	100	1.89e-105	326
TRINITY_DN22416_c0_g1_i13.p1	P54362	AP-3 complex subunit delta	98.137	161	100	1.89e-105	326
TRINITY_DN43518_c0_g2_i3.p1	P54362	AP-3 complex subunit delta	66.667	177	100	2.32e-71	235
TRINITY_DN43518_c0_g1_i1.p1	P54362	AP-3 complex subunit delta	60.541	185	97	2.16e-55	191
TRINITY_DN22416_c0_g1_i5.p1	P54362	AP-3 complex subunit delta	94.931	434	100	0	860
TRINITY_DN7481_c1_g1_i4.p1	P53677	AP-3 complex subunit mu-2	57.895	133	98	2.5e-54	178
TRINITY_DN7481_c1_g1_i3.p1	P53677	AP-3 complex subunit mu-2	57.895	133	98	2.5e-54	178
TRINITY_DN7481_c1_g1_i1.p1	P53677	AP-3 complex subunit mu-2	62.827	191	99	4.52e-89	270
TRINITY_DN7481_c1_g1_i2.p1	P53677	AP-3 complex subunit mu-2	62.827	191	99	4.52e-89	270
TRINITY_DN7867_c0_g6_i4.p1	Q1JQA3	AP-3 complex subunit sigma-2	76.074	163	98	1.82e-90	264
TRINITY_DN7867_c0_g6_i1.p1	Q1JQA3	AP-3 complex subunit sigma-2	76.19	189	98	9.44e-107	306
TRINITY_DN7867_c0_g6_i2.p1	Q1JQA3	AP-3 complex subunit sigma-2	76.19	189	98	9.44e-107	306
TRINITY_DN85773_c0_g1_i1.p1	P04114	Apolipoprotein B-100	50.236	1696	98	0	1725
TRINITY_DN68601_c0_g1_i1.p1	P04114	Apolipoprotein B-100	45.053	2850	99	0	2540
TRINITY_DN68087_c0_g1_i1.p1	O42364	Apolipoprotein Eb	39.062	128	100	5.14e-28	106
TRINITY_DN92812_c0_g1_i1.p1	A0QZ13	Apolipoprotein N-acyltransferase	43.284	134	95	1.88e-21	92.4
TRINITY_DN117456_c0_g1_i1.p1	A0QZ13	Apolipoprotein N-acyltransferase	35.165	182	96	1.79e-25	105
TRINITY_DN21170_c1_g1_i2.p2	Q9V431	Apoptosis inhibitor 5 homolog	70.698	215	99	6.71e-93	284
TRINITY_DN21170_c1_g1_i2.p1	Q9V431	Apoptosis inhibitor 5 homolog	75.389	321	97	2.46e-177	504
TRINITY_DN21170_c1_g1_i4.p1	Q9V431	Apoptosis inhibitor 5 homolog	73.469	539	99	0	794
TRINITY_DN21170_c1_g1_i3.p1	Q9V431	Apoptosis inhibitor 5 homolog	73.469	539	99	0	794
TRINITY_DN1376_c2_g1_i1.p1	Q3TY86	Apoptosis-inducing factor 3	37.757	535	97	2.29e-124	380
TRINITY_DN1376_c2_g1_i4.p1	Q3TY86	Apoptosis-inducing factor 3	37.757	535	97	2.29e-124	380
TRINITY_DN1376_c2_g1_i8.p1	Q3TY86	Apoptosis-inducing factor 3	37.757	535	97	2.29e-124	380
TRINITY_DN1376_c2_g1_i9.p1	Q3TY86	Apoptosis-inducing factor 3	37.757	535	97	2.29e-124	380
TRINITY_DN1376_c2_g1_i5.p1	Q3TY86	Apoptosis-inducing factor 3	36.76	574	96	5.91e-125	383
TRINITY_DN376_c10_g1_i6.p1	O15033	Apoptosis-resistant E3 ubiquitin protein ligase 1	66.46	161	98	5.61e-69	226
TRINITY_DN19659_c0_g1_i3.p1	Q8CHG5	Apoptosis-resistant E3 ubiquitin protein ligase 1	63.291	237	96	1.5e-102	318
TRINITY_DN19659_c0_g1_i1.p1	Q8CHG5	Apoptosis-resistant E3 ubiquitin protein ligase 1	60.261	307	100	1.51e-127	385
TRINITY_DN3458_c0_g3_i2.p1	Q62415	Apoptosis-stimulating of p53 protein 1	56.911	123	98	9.31e-44	155
TRINITY_DN1693_c0_g1_i10.p1	Q96KQ4	Apoptosis-stimulating of p53 protein 1	46.584	161	95	4.33e-28	112
TRINITY_DN11907_c1_g1_i4.p1	Q8MSG8	Aprataxin-like protein	55.357	112	99	5.46e-33	124
TRINITY_DN11907_c1_g1_i7.p1	Q8MSG8	Aprataxin-like protein	55.357	112	99	5.46e-33	124
TRINITY_DN11907_c1_g1_i2.p1	Q8MSG8	Aprataxin-like protein	39.429	175	98	9.81e-26	106
TRINITY_DN1863_c0_g1_i1.p1	Q25074	Aquaporin	68.254	126	98	1.31e-59	186
TRINITY_DN1863_c0_g1_i2.p1	Q25074	Aquaporin	68.254	126	98	1.31e-59	186
TRINITY_DN203_c6_g2_i1.p1	Q25074	Aquaporin	62.605	238	97	6.77e-108	314
TRINITY_DN4765_c0_g1_i2.p1	Q9NHW7	Aquaporin AQPAe.a	37.209	129	95	7.54e-15	71.6
TRINITY_DN4765_c0_g1_i3.p1	Q9NHW7	Aquaporin AQPAe.a	37.209	129	95	7.54e-15	71.6
TRINITY_DN123291_c0_g1_i1.p2	O43315	Aquaporin-9	72.277	101	100	4.25e-46	152
TRINITY_DN95093_c0_g1_i1.p1	P96710	Arabinose-proton symporter	33.929	112	97	8.24e-12	63.5
TRINITY_DN761_c2_g2_i3.p2	Q9JLQ2	ARF GTPase-activating protein GIT2	37.908	153	98	5.64e-23	97.1
TRINITY_DN240_c0_g1_i35.p4	A1Z7A6	ArfGAP with SH3 domain, ANK repeat and PH domain-containing protein	66.142	127	99	8.8e-47	164
TRINITY_DN240_c0_g1_i22.p4	A1Z7A6	ArfGAP with SH3 domain, ANK repeat and PH domain-containing protein	66.142	127	99	8.8e-47	164
TRINITY_DN240_c0_g1_i14.p5	A1Z7A6	ArfGAP with SH3 domain, ANK repeat and PH domain-containing protein	66.142	127	99	8.8e-47	164
TRINITY_DN240_c0_g1_i42.p3	A1Z7A6	ArfGAP with SH3 domain, ANK repeat and PH domain-containing protein	77.444	133	96	3.2e-63	211
TRINITY_DN240_c0_g1_i26.p2	A1Z7A6	ArfGAP with SH3 domain, ANK repeat and PH domain-containing protein	77.444	133	96	3.2e-63	211
TRINITY_DN240_c0_g1_i12.p3	A1Z7A6	ArfGAP with SH3 domain, ANK repeat and PH domain-containing protein	77.444	133	96	3.2e-63	211
TRINITY_DN240_c0_g1_i50.p2	A1Z7A6	ArfGAP with SH3 domain, ANK repeat and PH domain-containing protein	82.353	187	99	1.09e-102	322
TRINITY_DN240_c0_g1_i22.p2	A1Z7A6	ArfGAP with SH3 domain, ANK repeat and PH domain-containing protein	82.353	187	99	1.09e-102	322
TRINITY_DN240_c0_g1_i29.p2	A1Z7A6	ArfGAP with SH3 domain, ANK repeat and PH domain-containing protein	82.353	187	99	1.09e-102	322
TRINITY_DN240_c0_g1_i14.p2	A1Z7A6	ArfGAP with SH3 domain, ANK repeat and PH domain-containing protein	82.353	187	99	1.09e-102	322
TRINITY_DN240_c0_g1_i10.p2	A1Z7A6	ArfGAP with SH3 domain, ANK repeat and PH domain-containing protein	82.353	187	99	1.09e-102	322
TRINITY_DN240_c0_g2_i3.p1	A1Z7A6	ArfGAP with SH3 domain, ANK repeat and PH domain-containing protein	92.188	192	100	1.46e-110	343
TRINITY_DN240_c0_g2_i5.p1	A1Z7A6	ArfGAP with SH3 domain, ANK repeat and PH domain-containing protein	92.188	192	100	1.46e-110	343
TRINITY_DN240_c0_g2_i4.p1	A1Z7A6	ArfGAP with SH3 domain, ANK repeat and PH domain-containing protein	92.188	192	100	1.46e-110	343
TRINITY_DN240_c0_g2_i7.p1	A1Z7A6	ArfGAP with SH3 domain, ANK repeat and PH domain-containing protein	92.188	192	100	1.46e-110	343
TRINITY_DN240_c0_g2_i6.p1	A1Z7A6	ArfGAP with SH3 domain, ANK repeat and PH domain-containing protein	92.188	192	100	1.46e-110	343
TRINITY_DN240_c0_g1_i42.p2	A1Z7A6	ArfGAP with SH3 domain, ANK repeat and PH domain-containing protein	68.182	198	96	2.27e-69	231
TRINITY_DN240_c0_g2_i11.p1	A1Z7A6	ArfGAP with SH3 domain, ANK repeat and PH domain-containing protein	90.566	265	100	2.59e-163	485
TRINITY_DN240_c0_g2_i2.p1	A1Z7A6	ArfGAP with SH3 domain, ANK repeat and PH domain-containing protein	90.566	265	100	2.59e-163	485
TRINITY_DN240_c0_g1_i50.p1	A1Z7A6	ArfGAP with SH3 domain, ANK repeat and PH domain-containing protein	77.208	351	95	0	552
TRINITY_DN240_c0_g1_i42.p1	A1Z7A6	ArfGAP with SH3 domain, ANK repeat and PH domain-containing protein	77.208	351	95	0	552
TRINITY_DN240_c0_g1_i29.p1	A1Z7A6	ArfGAP with SH3 domain, ANK repeat and PH domain-containing protein	77.208	351	95	0	552
TRINITY_DN240_c0_g1_i12.p1	A1Z7A6	ArfGAP with SH3 domain, ANK repeat and PH domain-containing protein	77.208	351	95	0	552
TRINITY_DN240_c0_g1_i14.p1	A1Z7A6	ArfGAP with SH3 domain, ANK repeat and PH domain-containing protein	77.208	351	95	0	552
TRINITY_DN240_c0_g1_i22.p1	A1Z7A6	ArfGAP with SH3 domain, ANK repeat and PH domain-containing protein	73.529	510	95	0	747
TRINITY_DN240_c0_g1_i10.p1	A1Z7A6	ArfGAP with SH3 domain, ANK repeat and PH domain-containing protein	73.529	510	95	0	747
TRINITY_DN240_c0_g1_i26.p1	A1Z7A6	ArfGAP with SH3 domain, ANK repeat and PH domain-containing protein	74.088	548	99	0	783
TRINITY_DN240_c0_g1_i35.p1	A1Z7A6	ArfGAP with SH3 domain, ANK repeat and PH domain-containing protein	81.023	606	97	0	1013
TRINITY_DN88566_c0_g1_i1.p2	Q8G5F0	Arginine biosynthesis bifunctional protein ArgJ	55.085	118	99	6.46e-41	142
TRINITY_DN95692_c0_g1_i1.p2	Q6AA78	Arginine deiminase	99.065	107	100	3.81e-72	223
TRINITY_DN144911_c0_g1_i1.p1	Q6AA78	Arginine deiminase	100	139	99	1.75e-95	284
TRINITY_DN115295_c0_g1_i1.p1	Q6AA78	Arginine deiminase	98.969	194	100	8.68e-140	399
TRINITY_DN1855_c5_g1_i1.p1	O96507	Arginine kinase	31.405	121	95	1.05e-05	46.6
TRINITY_DN1855_c5_g1_i2.p1	O96507	Arginine kinase	31.405	121	95	1.05e-05	46.6
TRINITY_DN1855_c5_g1_i5.p1	O96507	Arginine kinase	31.405	121	95	1.05e-05	46.6
TRINITY_DN188_c0_g1_i4.p1	P48610	Arginine kinase	90.368	353	99	0	677
TRINITY_DN188_c0_g1_i1.p1	P48610	Arginine kinase	90.449	356	99	0	684
TRINITY_DN73533_c0_g1_i1.p2	Q6A5X8	Arginine--tRNA ligase	100	105	99	5.05e-67	213
TRINITY_DN68855_c0_g1_i1.p2	Q6A5X8	Arginine--tRNA ligase	100	106	100	1.14e-68	218
TRINITY_DN52641_c0_g1_i1.p1	Q6A5X8	Arginine--tRNA ligase	100	162	100	2.11e-114	338
TRINITY_DN32309_c0_g1_i1.p2	B2GV71	Arginine-hydroxylase NDUFAF5, mitochondrial	66.346	104	97	3.69e-45	151
TRINITY_DN86342_c0_g1_i1.p1	Q46170	Arginine/ornithine antiporter	40.984	122	97	2.1e-25	102
TRINITY_DN135139_c0_g1_i1.p1	P18275	Arginine/ornithine antiporter	65.079	189	100	1.43e-80	250
TRINITY_DN116660_c0_g1_i1.p1	Q6A816	Argininosuccinate lyase	99	100	100	2.22e-62	199
TRINITY_DN71903_c0_g1_i1.p1	Q6A816	Argininosuccinate lyase	98.039	102	100	1.98e-64	204
TRINITY_DN89297_c0_g1_i1.p1	Q6A816	Argininosuccinate lyase	100	108	100	4.52e-70	219
TRINITY_DN1557_c0_g1_i2.p1	P20673	Argininosuccinate lyase	38.934	244	99	2.24e-55	186
TRINITY_DN1557_c0_g1_i3.p1	P40369	Argininosuccinate lyase	37.295	244	96	6.48e-50	172
TRINITY_DN95464_c0_g1_i1.p1	Q06734	Argininosuccinate synthase	80.892	157	100	2.89e-90	273
TRINITY_DN88288_c0_g1_i1.p1	A4FDS0	Argininosuccinate synthase	70.122	164	99	3.38e-74	232
TRINITY_DN604_c1_g1_i8.p2	O96539	Arginyl-tRNA--protein transferase 1	38.318	107	97	8.61e-16	74.7
TRINITY_DN604_c1_g1_i6.p2	O96539	Arginyl-tRNA--protein transferase 1	38.318	107	97	8.61e-16	74.7
TRINITY_DN604_c1_g1_i1.p2	O96539	Arginyl-tRNA--protein transferase 1	38.318	107	97	8.61e-16	74.7
TRINITY_DN604_c1_g1_i21.p2	O96539	Arginyl-tRNA--protein transferase 1	38.318	107	97	8.61e-16	74.7
TRINITY_DN604_c1_g1_i16.p2	O96539	Arginyl-tRNA--protein transferase 1	41.228	114	100	2.03e-20	88.2
TRINITY_DN115_c2_g1_i7.p1	O96539	Arginyl-tRNA--protein transferase 1	54.31	116	98	1.9e-35	129
TRINITY_DN115_c2_g1_i2.p1	O96539	Arginyl-tRNA--protein transferase 1	47.059	136	99	1.52e-31	119
TRINITY_DN604_c1_g1_i23.p1	O96539	Arginyl-tRNA--protein transferase 1	40.702	285	99	5.2e-57	193
TRINITY_DN604_c1_g1_i5.p1	O96539	Arginyl-tRNA--protein transferase 1	40.702	285	98	4.79e-57	193
TRINITY_DN604_c1_g1_i20.p1	O96539	Arginyl-tRNA--protein transferase 1	40.702	285	98	4.79e-57	193
TRINITY_DN604_c1_g1_i12.p1	O96539	Arginyl-tRNA--protein transferase 1	40.702	285	98	4.79e-57	193
TRINITY_DN604_c1_g1_i18.p1	O96539	Arginyl-tRNA--protein transferase 1	40.702	285	98	4.79e-57	193
TRINITY_DN3394_c2_g1_i1.p1	Q9VES1	ARL-6-interacting protein 1 homolog	46.875	192	95	8.01e-49	160
TRINITY_DN4143_c0_g1_i10.p1	Q7K486	Armadillo repeat-containing protein 6 homolog	66.364	110	98	1.6e-46	158
TRINITY_DN4143_c0_g1_i9.p1	Q7K486	Armadillo repeat-containing protein 6 homolog	60.406	394	100	6.37e-169	483
TRINITY_DN74547_c0_g1_i1.p1	Q9VM21	Armadillo repeat-containing protein gudu	90.678	118	99	3.21e-65	211
TRINITY_DN276_c0_g1_i8.p1	Q02453	Armadillo segment polarity protein	94.34	106	99	7.89e-51	174
TRINITY_DN2186_c0_g1_i19.p2	Q29I35	Armadillo segment polarity protein	92.754	138	97	5.46e-82	259
TRINITY_DN2186_c0_g1_i9.p2	Q29I35	Armadillo segment polarity protein	92.754	138	97	5.46e-82	259
TRINITY_DN2186_c0_g1_i37.p1	Q29I35	Armadillo segment polarity protein	94.406	715	99	0	1385
TRINITY_DN2186_c0_g1_i5.p1	Q29I35	Armadillo segment polarity protein	94.413	716	99	0	1386
TRINITY_DN2186_c0_g1_i7.p1	Q29I35	Armadillo segment polarity protein	94.413	716	99	0	1386
TRINITY_DN2186_c0_g1_i40.p1	Q29I35	Armadillo segment polarity protein	94.413	716	99	0	1386
TRINITY_DN2186_c0_g1_i6.p1	P18824	Armadillo segment polarity protein	94.384	730	100	0	1413
TRINITY_DN86981_c0_g1_i1.p1	Q8FL49	Aromatic amino acid transport protein AroP	49.541	109	100	6.54e-34	124
TRINITY_DN76454_c0_g1_i2.p1	Q8FL49	Aromatic amino acid transport protein AroP	53.846	156	100	8.16e-54	179
TRINITY_DN104139_c0_g1_i1.p1	Q46065	Aromatic amino acid transport protein AroP	50	162	98	8.16e-45	155
TRINITY_DN77833_c0_g1_i1.p1	Q8FL49	Aromatic amino acid transport protein AroP	54.331	254	99	4.35e-99	299
TRINITY_DN2775_c0_g1_i1.p1	O96567	Aromatic-L-amino-acid decarboxylase	79.464	112	98	5.12e-59	192
TRINITY_DN437_c8_g1_i1.p1	O45782	Arrestin domain-containing protein 17	36.994	173	97	1.27e-31	120
TRINITY_DN1020_c13_g1_i1.p1	O45782	Arrestin domain-containing protein 17	27.459	244	96	7.65e-20	90.9
TRINITY_DN66863_c0_g2_i1.p1	Q7TP90	Arrestin domain-containing protein 4	33.01	103	99	6.27e-06	46.2
TRINITY_DN21_c0_g1_i6.p1	P35869	Aryl hydrocarbon receptor	46.784	171	97	1.53e-38	142
TRINITY_DN21_c0_g1_i12.p1	P35869	Aryl hydrocarbon receptor	46.784	171	97	1.53e-38	142
TRINITY_DN124948_c0_g1_i1.p1	O15945	Aryl hydrocarbon receptor nuclear translocator homolog	95.973	149	99	1.07e-99	302
TRINITY_DN14105_c0_g2_i1.p1	O15945	Aryl hydrocarbon receptor nuclear translocator homolog	73.432	271	98	1.93e-139	409
TRINITY_DN14305_c0_g2_i1.p1	Q95MN9	Aryl-hydrocarbon-interacting protein-like 1	42.515	167	99	9.32e-42	146
TRINITY_DN109034_c0_g1_i1.p1	P40740	Aryl-phospho-beta-D-glucosidase BglH	43.085	188	99	6.92e-49	167
TRINITY_DN1857_c0_g2_i1.p1	Q5LJP9	Asparagine synthetase domain-containing protein CG17486	44.387	579	99	1.57e-165	485
TRINITY_DN1857_c0_g2_i3.p1	Q5LJP9	Asparagine synthetase domain-containing protein CG17486	44.387	579	99	1.57e-165	485
TRINITY_DN1857_c0_g2_i2.p1	Q5LJP9	Asparagine synthetase domain-containing protein CG17486	44.387	579	99	1.57e-165	485
TRINITY_DN23673_c0_g1_i3.p1	O43776	Asparagine--tRNA ligase, cytoplasmic	82.787	122	99	2.24e-70	223
TRINITY_DN23673_c0_g1_i27.p2	O43776	Asparagine--tRNA ligase, cytoplasmic	82.787	122	99	2.24e-70	223
TRINITY_DN23673_c0_g1_i26.p2	O43776	Asparagine--tRNA ligase, cytoplasmic	82.787	122	99	2.24e-70	223
TRINITY_DN23673_c0_g1_i12.p3	O43776	Asparagine--tRNA ligase, cytoplasmic	82.787	122	99	2.24e-70	223
TRINITY_DN23673_c0_g1_i10.p1	O43776	Asparagine--tRNA ligase, cytoplasmic	82.787	122	99	2.24e-70	223
TRINITY_DN23673_c0_g1_i11.p2	O43776	Asparagine--tRNA ligase, cytoplasmic	82.787	122	99	2.24e-70	223
TRINITY_DN23673_c0_g1_i5.p1	O43776	Asparagine--tRNA ligase, cytoplasmic	81.646	158	99	2.56e-93	283
TRINITY_DN23673_c0_g1_i6.p2	O43776	Asparagine--tRNA ligase, cytoplasmic	81.646	158	99	2.56e-93	283
TRINITY_DN23673_c0_g1_i26.p1	Q2KJG3	Asparagine--tRNA ligase, cytoplasmic	50.943	212	96	4.22e-68	221
TRINITY_DN23673_c0_g1_i12.p1	Q2KJG3	Asparagine--tRNA ligase, cytoplasmic	50.943	212	96	4.22e-68	221
TRINITY_DN23673_c0_g1_i6.p1	Q2KJG3	Asparagine--tRNA ligase, cytoplasmic	60.544	294	99	1.11e-128	380
TRINITY_DN23673_c0_g1_i27.p1	Q2KJG3	Asparagine--tRNA ligase, cytoplasmic	60.544	294	99	1.11e-128	380
TRINITY_DN23673_c0_g1_i11.p1	Q2KJG3	Asparagine--tRNA ligase, cytoplasmic	67.696	421	96	0	612
TRINITY_DN8441_c0_g1_i1.p1	P13221	Aspartate aminotransferase, cytoplasmic	61.686	261	98	1.09e-120	353
TRINITY_DN143873_c0_g1_i1.p1	P12345	Aspartate aminotransferase, mitochondrial	71.324	136	99	7.95e-65	206
TRINITY_DN137551_c0_g1_i1.p1	Q6A917	Aspartate carbamoyltransferase	100	113	99	7e-78	234
TRINITY_DN139026_c0_g1_i1.p1	Q6A917	Aspartate carbamoyltransferase	100	173	100	1.33e-124	355
TRINITY_DN64075_c0_g1_i1.p1	Q3SYZ4	Aspartate--tRNA ligase, cytoplasmic	75.949	237	99	1.47e-135	393
TRINITY_DN607_c0_g1_i7.p3	Q8BIP0	Aspartate--tRNA ligase, mitochondrial	68.153	157	99	5.25e-75	238
TRINITY_DN607_c0_g1_i1.p3	Q8BIP0	Aspartate--tRNA ligase, mitochondrial	68.153	157	99	5.25e-75	238
TRINITY_DN607_c0_g1_i20.p3	Q8BIP0	Aspartate--tRNA ligase, mitochondrial	68.153	157	99	5.25e-75	238
TRINITY_DN607_c0_g1_i17.p2	Q8BIP0	Aspartate--tRNA ligase, mitochondrial	68.153	157	99	5.25e-75	238
TRINITY_DN87450_c0_g2_i1.p1	Q6A8J1	Aspartate--tRNA(Asp/Asn) ligase	100	148	100	4.98e-101	304
TRINITY_DN115486_c0_g1_i1.p1	Q6A8J1	Aspartate--tRNA(Asp/Asn) ligase	99.574	235	100	3.97e-171	487
TRINITY_DN123444_c0_g1_i1.p1	Q6A8J1	Aspartate--tRNA(Asp/Asn) ligase	100	249	100	0	522
TRINITY_DN128709_c0_g1_i1.p2	P41403	Aspartokinase	57.592	191	99	2e-72	227
TRINITY_DN137318_c0_g1_i1.p1	P9WPX3	Aspartokinase	67.692	195	100	2.68e-84	258
TRINITY_DN3954_c0_g1_i9.p2	Q8BSY0	Aspartyl/asparaginyl beta-hydroxylase	37.864	103	96	1.13e-12	65.9
TRINITY_DN3954_c0_g1_i23.p2	Q8BSY0	Aspartyl/asparaginyl beta-hydroxylase	37.864	103	96	1.13e-12	65.9
TRINITY_DN3954_c0_g1_i37.p2	Q8BSY0	Aspartyl/asparaginyl beta-hydroxylase	37.864	103	96	1.13e-12	65.9
TRINITY_DN3954_c0_g1_i17.p2	Q8BSY0	Aspartyl/asparaginyl beta-hydroxylase	37.864	103	96	1.13e-12	65.9
TRINITY_DN3954_c0_g1_i26.p2	Q8BSY0	Aspartyl/asparaginyl beta-hydroxylase	37.864	103	95	1e-12	65.9
TRINITY_DN3954_c0_g1_i33.p2	Q12797	Aspartyl/asparaginyl beta-hydroxylase	48.127	347	99	3.03e-105	328
TRINITY_DN3954_c0_g1_i22.p2	Q12797	Aspartyl/asparaginyl beta-hydroxylase	48.127	347	99	3.03e-105	328
TRINITY_DN140527_c0_g1_i1.p1	Q6A8P4	Aspartyl/glutamyl-tRNA(Asn/Gln) amidotransferase subunit B	97.087	103	100	1.81e-66	210
TRINITY_DN82086_c0_g1_i1.p1	Q6A8P4	Aspartyl/glutamyl-tRNA(Asn/Gln) amidotransferase subunit B	99.213	127	100	8.94e-85	258
TRINITY_DN17142_c0_g1_i1.p1	Q9JKB5	AT-rich interactive domain-containing protein 4B	54.455	101	98	3.84e-26	103
TRINITY_DN19586_c0_g5_i1.p1	Q8SWR8	Ataxin-2 homolog	40.909	132	97	7.25e-12	64.3
TRINITY_DN19586_c0_g2_i1.p1	Q8SWR8	Ataxin-2 homolog	55.376	186	96	1.3e-36	138
TRINITY_DN5929_c0_g2_i2.p1	Q9VC57	Atlastin	66.071	168	99	4.06e-76	239
TRINITY_DN5929_c0_g1_i6.p1	Q9VC57	Atlastin	82.038	373	100	0	664
TRINITY_DN5929_c0_g1_i7.p1	Q9VC57	Atlastin	82.038	373	100	0	664
TRINITY_DN5929_c0_g1_i1.p1	Q9VC57	Atlastin	82.038	373	100	0	664
TRINITY_DN5929_c0_g1_i2.p1	Q9VC57	Atlastin	82.038	373	100	0	664
TRINITY_DN5929_c0_g1_i3.p1	Q9VC57	Atlastin	82.038	373	100	0	664
TRINITY_DN5929_c0_g1_i8.p1	Q9VC57	Atlastin	82.038	373	100	0	664
TRINITY_DN5929_c0_g1_i9.p1	Q9VC57	Atlastin	82.038	373	100	0	664
TRINITY_DN8913_c0_g2_i1.p1	Q9LIK9	ATP sulfurylase 1, chloroplastic	63.816	152	98	1.56e-64	206
TRINITY_DN120941_c0_g1_i1.p1	Q6A8C6	ATP synthase gamma chain	100	124	100	1.78e-84	251
TRINITY_DN86123_c0_g1_i1.p1	A1SHI5	ATP synthase subunit a	48.113	106	96	1.55e-21	89
TRINITY_DN86123_c0_g1_i2.p1	A1SHI5	ATP synthase subunit a	48.113	106	96	4.21e-21	87.8
TRINITY_DN91239_c0_g1_i1.p2	Q6A8C5	ATP synthase subunit alpha	100	103	100	1.04e-68	217
TRINITY_DN87979_c0_g1_i1.p1	Q6A8C5	ATP synthase subunit alpha	100	119	100	1.79e-75	235
TRINITY_DN65541_c0_g1_i1.p1	Q6A8C5	ATP synthase subunit alpha	99.259	135	100	2.68e-91	277
TRINITY_DN9029_c0_g1_i54.p1	P35381	ATP synthase subunit alpha, mitochondrial	89.844	128	99	9.19e-78	242
TRINITY_DN9029_c0_g1_i14.p2	P35381	ATP synthase subunit alpha, mitochondrial	98.101	158	99	7.04e-104	310
TRINITY_DN9029_c0_g1_i8.p2	P35381	ATP synthase subunit alpha, mitochondrial	92.13	216	99	3.88e-131	383
TRINITY_DN9029_c0_g1_i33.p2	P35381	ATP synthase subunit alpha, mitochondrial	92.13	216	99	3.88e-131	383
TRINITY_DN9029_c0_g1_i44.p2	P35381	ATP synthase subunit alpha, mitochondrial	92.13	216	99	3.88e-131	383
TRINITY_DN9029_c0_g1_i8.p1	P35381	ATP synthase subunit alpha, mitochondrial	98.157	217	98	5.81e-153	438
TRINITY_DN9029_c0_g1_i33.p1	P35381	ATP synthase subunit alpha, mitochondrial	94.386	285	99	0	560
TRINITY_DN9029_c0_g1_i14.p1	P35381	ATP synthase subunit alpha, mitochondrial	94.386	285	99	0	560
TRINITY_DN9029_c0_g1_i44.p1	P35381	ATP synthase subunit alpha, mitochondrial	94.386	285	99	0	560
TRINITY_DN9029_c0_g1_i16.p1	P35381	ATP synthase subunit alpha, mitochondrial	97.183	426	99	0	845
TRINITY_DN9029_c0_g1_i5.p1	P35381	ATP synthase subunit alpha, mitochondrial	94.628	484	99	0	915
TRINITY_DN9029_c0_g1_i39.p1	P35381	ATP synthase subunit alpha, mitochondrial	94.628	484	99	0	915
TRINITY_DN9029_c0_g1_i23.p1	P35381	ATP synthase subunit alpha, mitochondrial	95.142	494	99	0	965
TRINITY_DN9029_c0_g1_i40.p1	P35381	ATP synthase subunit alpha, mitochondrial	95.142	494	99	0	965
TRINITY_DN9029_c0_g1_i55.p1	P35381	ATP synthase subunit alpha, mitochondrial	95.142	494	99	0	965
TRINITY_DN9029_c0_g1_i13.p1	P35381	ATP synthase subunit alpha, mitochondrial	95.142	494	99	0	965
TRINITY_DN9029_c0_g1_i24.p1	P35381	ATP synthase subunit alpha, mitochondrial	93.116	552	99	0	1037
TRINITY_DN9029_c0_g1_i30.p1	P35381	ATP synthase subunit alpha, mitochondrial	93.116	552	99	0	1037
TRINITY_DN3865_c1_g1_i3.p1	Q94516	ATP synthase subunit b, mitochondrial	82.166	157	99	5.73e-95	277
TRINITY_DN3865_c1_g1_i2.p1	Q94516	ATP synthase subunit b, mitochondrial	82.166	157	99	5.73e-95	277
TRINITY_DN3865_c1_g1_i7.p1	Q94516	ATP synthase subunit b, mitochondrial	79.253	241	99	1.21e-140	396
TRINITY_DN67938_c0_g1_i1.p2	Q6A8C7	ATP synthase subunit beta	100	101	100	3.16e-66	209
TRINITY_DN116521_c0_g1_i1.p1	Q6A8C7	ATP synthase subunit beta	98.02	101	99	3.23e-65	206
TRINITY_DN124271_c0_g1_i1.p1	Q6A8C7	ATP synthase subunit beta	100	116	100	9.01e-78	239
TRINITY_DN84112_c0_g1_i1.p2	Q6A8C7	ATP synthase subunit beta	100	134	100	2.96e-90	272
TRINITY_DN24315_c0_g1_i1.p1	P56480	ATP synthase subunit beta, mitochondrial	100	102	100	2.07e-64	206
TRINITY_DN1877_c1_g1_i14.p1	Q05825	ATP synthase subunit beta, mitochondrial	85.827	254	96	4.12e-145	419
TRINITY_DN1877_c1_g1_i9.p1	Q05825	ATP synthase subunit beta, mitochondrial	92.308	507	99	0	923
TRINITY_DN1877_c1_g1_i8.p1	Q05825	ATP synthase subunit beta, mitochondrial	92.308	507	99	0	923
TRINITY_DN1877_c1_g1_i5.p1	Q05825	ATP synthase subunit beta, mitochondrial	92.308	507	99	0	923
TRINITY_DN1877_c1_g1_i7.p1	Q05825	ATP synthase subunit beta, mitochondrial	92.308	507	99	0	923
TRINITY_DN1877_c1_g1_i6.p1	Q05825	ATP synthase subunit beta, mitochondrial	92.308	507	99	0	923
TRINITY_DN24315_c0_g2_i1.p1	Q0QEP2	ATP synthase subunit beta, mitochondrial (Fragment)	100	100	100	1.45e-64	201
TRINITY_DN42191_c0_g1_i1.p1	Q07233	ATP synthase subunit beta, mitochondrial (Fragment)	97.143	105	100	6.82e-71	211
TRINITY_DN33019_c0_g1_i5.p1	Q24251	ATP synthase subunit d, mitochondrial	70.857	175	97	8.01e-93	270
TRINITY_DN33019_c0_g1_i8.p1	Q24251	ATP synthase subunit d, mitochondrial	70.857	175	97	8.01e-93	270
TRINITY_DN33019_c0_g1_i9.p1	Q24251	ATP synthase subunit d, mitochondrial	70.857	175	97	8.01e-93	270
TRINITY_DN33019_c0_g1_i14.p1	Q24251	ATP synthase subunit d, mitochondrial	70.857	175	97	8.01e-93	270
TRINITY_DN33019_c0_g1_i15.p1	Q24251	ATP synthase subunit d, mitochondrial	70.857	175	97	8.01e-93	270
TRINITY_DN33019_c0_g1_i13.p1	Q24251	ATP synthase subunit d, mitochondrial	70.857	175	97	8.01e-93	270
TRINITY_DN33019_c0_g1_i10.p1	Q24251	ATP synthase subunit d, mitochondrial	70.857	175	97	8.01e-93	270
TRINITY_DN98194_c0_g1_i1.p1	Q6A8C4	ATP synthase subunit delta	99.281	139	99	7.59e-92	269
TRINITY_DN36511_c0_g1_i4.p1	O01666	ATP synthase subunit gamma, mitochondrial	85.185	297	99	0	530
TRINITY_DN36511_c0_g1_i7.p1	O01666	ATP synthase subunit gamma, mitochondrial	85.185	297	99	0	530
TRINITY_DN36511_c0_g1_i2.p1	O01666	ATP synthase subunit gamma, mitochondrial	85.185	297	99	0	530
TRINITY_DN21956_c0_g4_i1.p1	Q24439	ATP synthase subunit O, mitochondrial	73.262	187	97	3.49e-100	291
TRINITY_DN21956_c0_g4_i2.p1	Q24439	ATP synthase subunit O, mitochondrial	69.856	209	99	3.55e-104	301
TRINITY_DN1900_c0_g2_i1.p1	Q24407	ATP synthase-coupling factor 6, mitochondrial	77.67	103	99	1.21e-56	173
TRINITY_DN1900_c0_g2_i3.p1	Q24407	ATP synthase-coupling factor 6, mitochondrial	77.67	103	99	1.21e-56	173
TRINITY_DN1900_c0_g2_i6.p1	Q24407	ATP synthase-coupling factor 6, mitochondrial	77.67	103	99	1.21e-56	173
TRINITY_DN34595_c0_g1_i3.p1	E9PX95	ATP-binding cassette sub-family A member 17	34.555	191	95	6.49e-25	113
TRINITY_DN720_c0_g1_i9.p1	Q99758	ATP-binding cassette sub-family A member 3	40.884	181	99	9.12e-39	146
TRINITY_DN720_c0_g1_i4.p1	Q99758	ATP-binding cassette sub-family A member 3	40.884	181	95	5.26e-39	145
TRINITY_DN720_c0_g1_i1.p1	Q99758	ATP-binding cassette sub-family A member 3	40.884	181	95	5.26e-39	145
TRINITY_DN720_c0_g1_i12.p1	Q99758	ATP-binding cassette sub-family A member 3	40.884	181	95	5.26e-39	145
TRINITY_DN720_c0_g1_i10.p1	Q99758	ATP-binding cassette sub-family A member 3	40.884	181	95	5.26e-39	145
TRINITY_DN21896_c0_g2_i4.p1	Q99758	ATP-binding cassette sub-family A member 3	24.176	182	100	2.46e-16	79.3
TRINITY_DN7900_c0_g1_i5.p1	Q99758	ATP-binding cassette sub-family A member 3	30.476	210	96	1.73e-10	63.2
TRINITY_DN7900_c0_g1_i1.p1	Q99758	ATP-binding cassette sub-family A member 3	30.476	210	96	1.73e-10	63.2
TRINITY_DN7900_c0_g1_i17.p1	Q99758	ATP-binding cassette sub-family A member 3	27.313	227	96	6.29e-08	55.8
TRINITY_DN720_c0_g1_i2.p1	Q99758	ATP-binding cassette sub-family A member 3	33.218	289	98	1.72e-44	165
TRINITY_DN34595_c0_g1_i54.p2	Q91V24	ATP-binding cassette sub-family A member 7	32.847	137	99	2.73e-19	86.7
TRINITY_DN34595_c0_g1_i21.p2	Q91V24	ATP-binding cassette sub-family A member 7	32.847	137	99	2.73e-19	86.7
TRINITY_DN34180_c0_g2_i1.p1	Q9NRK6	ATP-binding cassette sub-family B member 10, mitochondrial	46.154	117	98	2.46e-30	116
TRINITY_DN34180_c0_g1_i2.p1	Q9JI39	ATP-binding cassette sub-family B member 10, mitochondrial	56.738	141	96	3.46e-48	167
TRINITY_DN6186_c0_g2_i1.p2	Q9NP58	ATP-binding cassette sub-family B member 6, mitochondrial	35.644	101	98	1.91e-09	56.2
TRINITY_DN6186_c0_g2_i3.p3	Q9NP58	ATP-binding cassette sub-family B member 6, mitochondrial	35.644	101	98	1.91e-09	56.2
TRINITY_DN18780_c0_g1_i2.p1	Q08D64	ATP-binding cassette sub-family B member 6, mitochondrial	44.554	101	96	3.39e-21	90.1
TRINITY_DN6186_c0_g2_i1.p1	Q08D64	ATP-binding cassette sub-family B member 6, mitochondrial	63.725	102	95	1.03e-41	148
TRINITY_DN6186_c0_g2_i2.p1	O70595	ATP-binding cassette sub-family B member 6, mitochondrial	57.781	649	96	0	735
TRINITY_DN52120_c0_g2_i1.p1	Q61102	ATP-binding cassette sub-family B member 7, mitochondrial	62.963	135	96	8.04e-50	172
TRINITY_DN52120_c0_g4_i1.p1	Q61102	ATP-binding cassette sub-family B member 7, mitochondrial	57.5	160	98	9.29e-63	208
TRINITY_DN52120_c0_g1_i1.p1	Q61102	ATP-binding cassette sub-family B member 7, mitochondrial	66.667	231	98	6.58e-107	327
TRINITY_DN5052_c2_g2_i5.p2	Q9VL32	ATP-binding cassette sub-family C member Sur	49.091	110	99	3.61e-28	109
TRINITY_DN5052_c2_g1_i4.p1	Q9VL32	ATP-binding cassette sub-family C member Sur	26.761	142	99	0.000114	45.1
TRINITY_DN5052_c2_g1_i1.p1	Q9VL32	ATP-binding cassette sub-family C member Sur	67.808	146	97	1.67e-60	204
TRINITY_DN5052_c2_g1_i3.p1	Q9VL32	ATP-binding cassette sub-family C member Sur	28.378	148	96	6.37e-07	53.1
TRINITY_DN22701_c0_g1_i7.p1	Q9VL32	ATP-binding cassette sub-family C member Sur	28.378	148	95	2.64e-07	54.7
TRINITY_DN22701_c0_g1_i8.p1	Q9VL32	ATP-binding cassette sub-family C member Sur	28.667	150	99	5.17e-09	60.1
TRINITY_DN22701_c0_g1_i3.p1	Q9VL32	ATP-binding cassette sub-family C member Sur	39.13	161	99	1.07e-24	102
TRINITY_DN13995_c0_g1_i19.p1	Q7JUN3	ATP-binding cassette sub-family D member	69.477	344	100	9.36e-168	488
TRINITY_DN13995_c0_g1_i23.p1	Q7JUN3	ATP-binding cassette sub-family D member	69.477	344	100	9.36e-168	488
TRINITY_DN13995_c0_g1_i36.p1	Q7JUN3	ATP-binding cassette sub-family D member	69.477	344	100	9.36e-168	488
TRINITY_DN57_c5_g1_i9.p1	Q7JUN3	ATP-binding cassette sub-family D member	74.797	369	98	0	574
TRINITY_DN57_c5_g1_i7.p1	Q7JUN3	ATP-binding cassette sub-family D member	74.797	369	98	0	574
TRINITY_DN13995_c0_g1_i21.p1	Q7JUN3	ATP-binding cassette sub-family D member	63.492	378	98	4.81e-161	472
TRINITY_DN13995_c0_g1_i5.p1	Q7JUN3	ATP-binding cassette sub-family D member	63.492	378	96	5.53e-161	472
TRINITY_DN13995_c0_g1_i2.p1	Q7JUN3	ATP-binding cassette sub-family D member	63.492	378	96	5.53e-161	472
TRINITY_DN13995_c0_g1_i29.p1	Q7JUN3	ATP-binding cassette sub-family D member	63.492	378	96	5.53e-161	472
TRINITY_DN13995_c0_g1_i13.p1	Q7JUN3	ATP-binding cassette sub-family D member	63.492	378	96	5.53e-161	472
TRINITY_DN13995_c0_g1_i34.p1	Q7JUN3	ATP-binding cassette sub-family D member	63.492	378	95	5.61e-161	473
TRINITY_DN13995_c0_g1_i17.p1	Q7JUN3	ATP-binding cassette sub-family D member	63.492	378	95	5.61e-161	473
TRINITY_DN13995_c0_g1_i18.p1	Q7JUN3	ATP-binding cassette sub-family D member	63.588	379	96	2.78e-161	473
TRINITY_DN13995_c0_g1_i11.p1	Q7JUN3	ATP-binding cassette sub-family D member	63.588	379	96	2.78e-161	473
TRINITY_DN13995_c0_g1_i14.p1	Q7JUN3	ATP-binding cassette sub-family D member	63.588	379	96	2.78e-161	473
TRINITY_DN13995_c0_g1_i9.p1	Q7JUN3	ATP-binding cassette sub-family D member	63.588	379	95	1.81e-161	474
TRINITY_DN57_c5_g1_i2.p1	Q7JUN3	ATP-binding cassette sub-family D member	74.872	390	97	0	608
TRINITY_DN1453_c0_g1_i124.p4	P28288	ATP-binding cassette sub-family D member 3	68.852	122	95	2.13e-54	183
TRINITY_DN1453_c0_g1_i7.p4	P28288	ATP-binding cassette sub-family D member 3	68.852	122	95	2.13e-54	183
TRINITY_DN1453_c0_g1_i2.p4	P28288	ATP-binding cassette sub-family D member 3	68.852	122	95	2.13e-54	183
TRINITY_DN1453_c0_g1_i3.p3	P28288	ATP-binding cassette sub-family D member 3	68.852	122	95	2.13e-54	183
TRINITY_DN1453_c0_g1_i9.p3	P28288	ATP-binding cassette sub-family D member 3	68.852	122	95	2.13e-54	183
TRINITY_DN1453_c0_g1_i66.p4	P28288	ATP-binding cassette sub-family D member 3	68.852	122	95	2.13e-54	183
TRINITY_DN1453_c0_g1_i70.p4	P28288	ATP-binding cassette sub-family D member 3	68.852	122	95	2.13e-54	183
TRINITY_DN1453_c0_g1_i17.p3	P28288	ATP-binding cassette sub-family D member 3	68.852	122	95	2.13e-54	183
TRINITY_DN1453_c0_g1_i28.p3	P28288	ATP-binding cassette sub-family D member 3	68.852	122	95	2.13e-54	183
TRINITY_DN1453_c0_g1_i38.p3	P28288	ATP-binding cassette sub-family D member 3	68.852	122	95	2.13e-54	183
TRINITY_DN1453_c0_g1_i72.p3	P28288	ATP-binding cassette sub-family D member 3	68.852	122	95	2.13e-54	183
TRINITY_DN1453_c0_g1_i53.p4	P28288	ATP-binding cassette sub-family D member 3	68.852	122	95	2.13e-54	183
TRINITY_DN1453_c0_g1_i48.p3	P28288	ATP-binding cassette sub-family D member 3	68.852	122	95	2.13e-54	183
TRINITY_DN1453_c0_g1_i122.p3	P28288	ATP-binding cassette sub-family D member 3	68.852	122	95	2.13e-54	183
TRINITY_DN1453_c0_g1_i81.p4	P28288	ATP-binding cassette sub-family D member 3	68.852	122	95	2.13e-54	183
TRINITY_DN1453_c0_g1_i83.p3	P28288	ATP-binding cassette sub-family D member 3	68.852	122	95	2.13e-54	183
TRINITY_DN1453_c0_g1_i91.p4	P28288	ATP-binding cassette sub-family D member 3	68.852	122	95	2.13e-54	183
TRINITY_DN1453_c0_g1_i112.p3	P28288	ATP-binding cassette sub-family D member 3	68.852	122	95	2.13e-54	183
TRINITY_DN1453_c0_g1_i66.p1	P28288	ATP-binding cassette sub-family D member 3	59.459	148	97	5.7e-58	193
TRINITY_DN1453_c0_g1_i72.p1	P28288	ATP-binding cassette sub-family D member 3	59.459	148	97	5.7e-58	193
TRINITY_DN1453_c0_g1_i122.p1	P28288	ATP-binding cassette sub-family D member 3	59.459	148	97	5.7e-58	193
TRINITY_DN1453_c0_g1_i97.p1	P28288	ATP-binding cassette sub-family D member 3	70.918	196	99	1.5e-100	306
TRINITY_DN1453_c0_g1_i3.p1	P28288	ATP-binding cassette sub-family D member 3	56.818	220	98	4.53e-83	263
TRINITY_DN1453_c0_g1_i9.p1	P28288	ATP-binding cassette sub-family D member 3	56.818	220	98	4.53e-83	263
TRINITY_DN1453_c0_g1_i17.p1	P28288	ATP-binding cassette sub-family D member 3	56.818	220	98	4.53e-83	263
TRINITY_DN1453_c0_g1_i28.p1	P28288	ATP-binding cassette sub-family D member 3	56.818	220	98	4.53e-83	263
TRINITY_DN1453_c0_g1_i38.p1	P28288	ATP-binding cassette sub-family D member 3	56.818	220	98	4.53e-83	263
TRINITY_DN1453_c0_g1_i53.p1	P28288	ATP-binding cassette sub-family D member 3	56.818	220	98	4.53e-83	263
TRINITY_DN1453_c0_g1_i48.p1	P28288	ATP-binding cassette sub-family D member 3	56.818	220	98	4.53e-83	263
TRINITY_DN1453_c0_g1_i81.p1	P28288	ATP-binding cassette sub-family D member 3	56.818	220	98	4.53e-83	263
TRINITY_DN1453_c0_g1_i83.p1	P28288	ATP-binding cassette sub-family D member 3	56.818	220	98	4.53e-83	263
TRINITY_DN1453_c0_g1_i91.p1	P28288	ATP-binding cassette sub-family D member 3	56.818	220	98	4.53e-83	263
TRINITY_DN1453_c0_g1_i112.p1	P28288	ATP-binding cassette sub-family D member 3	56.818	220	98	4.53e-83	263
TRINITY_DN2196_c1_g1_i1.p1	P61222	ATP-binding cassette sub-family E member 1	76.756	598	98	0	985
TRINITY_DN2196_c1_g1_i2.p1	P61222	ATP-binding cassette sub-family E member 1	76.756	598	98	0	985
TRINITY_DN7737_c0_g4_i1.p1	Q6P542	ATP-binding cassette sub-family F member 1	65.421	107	99	8.32e-36	131
TRINITY_DN7737_c0_g3_i1.p1	Q7YR37	ATP-binding cassette sub-family F member 1	69.369	111	100	1.8e-38	139
TRINITY_DN12351_c0_g1_i1.p1	Q9UG63	ATP-binding cassette sub-family F member 2	79.412	102	100	2.02e-53	178
TRINITY_DN657_c39_g1_i2.p1	Q2KJA2	ATP-binding cassette sub-family F member 2	76	125	99	7.16e-66	213
TRINITY_DN1591_c0_g2_i2.p1	Q8K268	ATP-binding cassette sub-family F member 3	72.414	116	99	3.97e-57	190
TRINITY_DN10798_c0_g2_i1.p1	Q9NUQ8	ATP-binding cassette sub-family F member 3	62.143	140	100	6.74e-54	182
TRINITY_DN111_c11_g1_i3.p1	Q64343	ATP-binding cassette sub-family G member 1	36.634	101	97	1.88e-19	85.1
TRINITY_DN404_c0_g1_i18.p1	P45844	ATP-binding cassette sub-family G member 1	31.081	148	97	9.24e-19	85.1
TRINITY_DN68777_c0_g2_i1.p1	P45844	ATP-binding cassette sub-family G member 1	32.716	162	98	9e-15	73.9
TRINITY_DN404_c0_g1_i74.p1	P45844	ATP-binding cassette sub-family G member 1	51.744	172	98	3.56e-56	190
TRINITY_DN404_c0_g1_i57.p1	P45844	ATP-binding cassette sub-family G member 1	51.744	172	98	3.56e-56	190
TRINITY_DN404_c0_g1_i86.p1	P45844	ATP-binding cassette sub-family G member 1	51.744	172	98	3.56e-56	190
TRINITY_DN33241_c0_g2_i1.p1	P45844	ATP-binding cassette sub-family G member 1	33.163	196	98	1.13e-25	106
TRINITY_DN404_c0_g1_i2.p1	Q64343	ATP-binding cassette sub-family G member 1	50.84	238	97	7.34e-77	247
TRINITY_DN404_c0_g1_i128.p1	Q64343	ATP-binding cassette sub-family G member 1	50.84	238	97	7.34e-77	247
TRINITY_DN404_c0_g1_i22.p1	Q64343	ATP-binding cassette sub-family G member 1	50.84	238	97	7.34e-77	247
TRINITY_DN404_c0_g1_i29.p1	Q64343	ATP-binding cassette sub-family G member 1	50.84	238	97	7.34e-77	247
TRINITY_DN404_c0_g1_i47.p1	Q64343	ATP-binding cassette sub-family G member 1	50.84	238	97	7.34e-77	247
TRINITY_DN404_c0_g1_i118.p1	Q64343	ATP-binding cassette sub-family G member 1	50.84	238	97	7.34e-77	247
TRINITY_DN404_c0_g1_i106.p1	Q64343	ATP-binding cassette sub-family G member 1	50.84	238	97	7.34e-77	247
TRINITY_DN321_c18_g1_i5.p1	Q64343	ATP-binding cassette sub-family G member 1	52.439	246	96	2.05e-85	270
TRINITY_DN1004_c1_g2_i7.p1	P45844	ATP-binding cassette sub-family G member 1	42.815	341	99	2.94e-74	245
TRINITY_DN1004_c1_g2_i5.p1	P45844	ATP-binding cassette sub-family G member 1	44.092	567	99	5.94e-150	449
TRINITY_DN1004_c1_g2_i1.p1	P45844	ATP-binding cassette sub-family G member 1	42.301	591	99	7.12e-145	437
TRINITY_DN4127_c1_g1_i35.p2	Q9H172	ATP-binding cassette sub-family G member 4	33.537	164	99	1.82e-21	93.2
TRINITY_DN2972_c0_g1_i7.p1	Q9H172	ATP-binding cassette sub-family G member 4	60.849	212	98	1e-87	274
TRINITY_DN2972_c0_g1_i2.p1	Q9H172	ATP-binding cassette sub-family G member 4	60.849	212	98	1e-87	274
TRINITY_DN2972_c0_g1_i8.p1	Q9H172	ATP-binding cassette sub-family G member 4	60.849	212	98	1e-87	274
TRINITY_DN2972_c0_g1_i9.p1	Q9H172	ATP-binding cassette sub-family G member 4	60.849	212	98	1e-87	274
TRINITY_DN68777_c0_g2_i2.p1	Q9H172	ATP-binding cassette sub-family G member 4	29.885	348	99	1.65e-33	134
TRINITY_DN321_c18_g1_i3.p1	Q9H172	ATP-binding cassette sub-family G member 4	40.991	444	99	8.9e-115	353
TRINITY_DN321_c18_g1_i4.p1	Q9H172	ATP-binding cassette sub-family G member 4	38.121	564	96	1.23e-131	402
TRINITY_DN66041_c0_g1_i1.p1	P29018	ATP-binding/permease protein CydD	27.481	131	97	2.18e-06	48.5
TRINITY_DN516_c15_g1_i1.p1	Q32PF2	ATP-citrate synthase	52.632	114	99	1.42e-33	125
TRINITY_DN516_c15_g1_i2.p1	Q32PF2	ATP-citrate synthase	52.632	114	99	1.42e-33	125
TRINITY_DN3522_c0_g1_i1.p1	Q91V92	ATP-citrate synthase	77.273	572	99	0	970
TRINITY_DN17548_c0_g1_i2.p1	B5DHB2	ATP-dependent (S)-NAD(P)H-hydrate dehydratase	63.333	210	99	2.28e-98	290
TRINITY_DN130931_c0_g1_i1.p1	P90521	ATP-dependent 6-phosphofructokinase	49.505	101	99	2.04e-24	99
TRINITY_DN94461_c2_g1_i1.p1	D7GCU5	ATP-dependent 6-phosphofructokinase	65.766	111	100	4.17e-42	144
TRINITY_DN3397_c1_g2_i1.p1	P52034	ATP-dependent 6-phosphofructokinase	81.034	116	99	6.48e-60	199
TRINITY_DN108317_c0_g1_i1.p1	P78985	ATP-dependent 6-phosphofructokinase	33.884	121	98	2.64e-09	57.4
TRINITY_DN143733_c0_g1_i1.p1	P90521	ATP-dependent 6-phosphofructokinase	49.219	128	100	8.19e-35	129
TRINITY_DN11561_c2_g2_i5.p1	P52034	ATP-dependent 6-phosphofructokinase	29.677	155	99	8.11e-11	62.4
TRINITY_DN138893_c0_g1_i1.p1	D7GCU5	ATP-dependent 6-phosphofructokinase	60	155	98	8.53e-53	174
TRINITY_DN11561_c2_g2_i3.p1	P52034	ATP-dependent 6-phosphofructokinase	33.333	201	98	1.97e-20	92.4
TRINITY_DN48307_c0_g3_i2.p1	P52034	ATP-dependent 6-phosphofructokinase	29.573	328	99	9.1e-32	129
TRINITY_DN48307_c0_g3_i1.p1	P52034	ATP-dependent 6-phosphofructokinase	29.573	328	99	2.24e-31	129
TRINITY_DN130543_c0_g1_i1.p1	Q9HGZ1	ATP-dependent 6-phosphofructokinase 1	41.667	132	99	4.47e-23	96.7
TRINITY_DN83905_c0_g1_i1.p1	Q9TZL8	ATP-dependent 6-phosphofructokinase 1	30.303	132	99	9.51e-12	64.7
TRINITY_DN111191_c0_g1_i1.p1	Q9HGZ0	ATP-dependent 6-phosphofructokinase 2	64.22	109	99	1.09e-44	156
TRINITY_DN111358_c0_g1_i1.p1	Q9WUA3	ATP-dependent 6-phosphofructokinase, platelet type	41.748	103	100	3.4e-26	103
TRINITY_DN117546_c0_g1_i1.p1	A0R574	ATP-dependent Clp protease ATP-binding subunit ClpC1	74.797	123	100	7.04e-61	202
TRINITY_DN57685_c0_g1_i2.p2	A0R574	ATP-dependent Clp protease ATP-binding subunit ClpC1	87.2	125	100	1e-68	224
TRINITY_DN108827_c0_g1_i1.p2	A0R574	ATP-dependent Clp protease ATP-binding subunit ClpC1	80.576	139	100	7.36e-71	230
TRINITY_DN80445_c0_g1_i1.p1	A0R574	ATP-dependent Clp protease ATP-binding subunit ClpC1	68.862	167	99	2.81e-78	251
TRINITY_DN4626_c2_g1_i2.p1	O76031	ATP-dependent Clp protease ATP-binding subunit clpX-like, mitochondrial	68.161	223	99	5.69e-101	308
TRINITY_DN142787_c0_g1_i1.p1	Q6A7E9	ATP-dependent Clp protease proteolytic subunit 2	100	201	99	6.39e-150	417
TRINITY_DN76770_c0_g1_i1.p1	Q9FCC1	ATP-dependent dethiobiotin synthetase BioD	45.775	142	95	5.88e-28	106
TRINITY_DN11389_c0_g1_i5.p1	Q23976	ATP-dependent DNA helicase 2 subunit 1	40.625	128	99	4.14e-19	85.1
TRINITY_DN11389_c0_g1_i6.p1	Q23976	ATP-dependent DNA helicase 2 subunit 1	40.625	128	99	4.14e-19	85.1
TRINITY_DN11389_c0_g1_i1.p1	Q23976	ATP-dependent DNA helicase 2 subunit 1	40.625	128	99	4.14e-19	85.1
TRINITY_DN11389_c0_g1_i3.p1	Q23976	ATP-dependent DNA helicase 2 subunit 1	40.625	128	99	4.14e-19	85.1
TRINITY_DN12577_c0_g1_i2.p1	Q75NR7	ATP-dependent DNA helicase Q4	31.381	239	97	4.04e-31	124
TRINITY_DN115619_c0_g1_i1.p1	P9WMQ7	ATP-dependent DNA helicase RecG	53.846	117	100	2.56e-29	113
TRINITY_DN136310_c0_g1_i1.p1	P9WMQ7	ATP-dependent DNA helicase RecG	62.992	127	100	1.18e-42	151
TRINITY_DN137037_c0_g1_i1.p1	P9WMQ7	ATP-dependent DNA helicase RecG	24.519	208	98	3.08e-10	62
TRINITY_DN111687_c0_g1_i1.p1	P9WMQ1	ATP-dependent DNA helicase UvrD1	57	100	97	2.3e-26	104
TRINITY_DN77500_c0_g1_i1.p1	Q9CD72	ATP-dependent DNA helicase UvrD1	49.533	107	99	9.53e-21	88.6
TRINITY_DN85155_c0_g1_i1.p1	P9WMQ1	ATP-dependent DNA helicase UvrD1	59.2	125	95	2.99e-40	145
TRINITY_DN115135_c0_g1_i1.p1	P9WMQ1	ATP-dependent DNA helicase UvrD1	63.281	128	100	6.47e-48	166
TRINITY_DN123548_c0_g1_i1.p1	P9WMQ1	ATP-dependent DNA helicase UvrD1	63.584	173	100	1.3e-64	214
TRINITY_DN103511_c0_g1_i1.p1	P9WMP9	ATP-dependent DNA helicase UvrD2	43.357	143	98	7.56e-25	102
TRINITY_DN124928_c0_g1_i1.p1	P9WMP9	ATP-dependent DNA helicase UvrD2	37.5	184	96	6.97e-24	101
TRINITY_DN9469_c0_g1_i7.p2	Q9H2U1	ATP-dependent DNA/RNA helicase DHX36	47.115	104	95	1.45e-24	99.8
TRINITY_DN9469_c0_g1_i8.p2	Q9H2U1	ATP-dependent DNA/RNA helicase DHX36	47.115	104	95	1.45e-24	99.8
TRINITY_DN10654_c0_g3_i1.p1	P25439	ATP-dependent helicase brm	97.414	116	100	7.01e-70	229
TRINITY_DN10654_c0_g1_i1.p1	P25439	ATP-dependent helicase brm	85.532	235	100	1.44e-103	331
TRINITY_DN12379_c0_g5_i1.p1	P25439	ATP-dependent helicase brm	85.824	261	98	1.98e-149	458
TRINITY_DN63961_c0_g2_i1.p1	Q9V3C0	ATP-dependent RNA helicase abstrakt	86.408	103	100	4.44e-58	191
TRINITY_DN47087_c0_g1_i2.p1	Q9V3C0	ATP-dependent RNA helicase abstrakt	82.386	176	95	8.78e-103	311
TRINITY_DN3304_c0_g1_i5.p1	Q9VHP0	ATP-dependent RNA helicase bel	90.979	388	98	0	734
TRINITY_DN3304_c0_g1_i2.p1	Q9VHP0	ATP-dependent RNA helicase bel	90.979	388	98	0	734
TRINITY_DN3304_c0_g1_i9.p1	Q9VHP0	ATP-dependent RNA helicase bel	90.979	388	98	0	734
TRINITY_DN128680_c0_g1_i1.p1	Q814I2	ATP-dependent RNA helicase DbpA	37.255	204	97	2.15e-43	154
TRINITY_DN23422_c0_g6_i1.p1	Q9VNV3	ATP-dependent RNA helicase Ddx1	69.88	166	99	3.4e-77	246
TRINITY_DN23422_c0_g2_i1.p1	Q9VNV3	ATP-dependent RNA helicase Ddx1	85.222	203	99	1.25e-125	374
TRINITY_DN23422_c0_g4_i1.p1	Q24731	ATP-dependent RNA helicase Ddx1 (Fragment)	81.935	155	100	8.64e-90	270
TRINITY_DN8306_c0_g1_i1.p1	Q9ESV0	ATP-dependent RNA helicase DDX24	50	196	99	1.72e-57	196
TRINITY_DN8306_c0_g1_i2.p1	Q5RDL2	ATP-dependent RNA helicase DDX24	50.485	206	99	2.5e-66	221
TRINITY_DN8306_c0_g1_i4.p1	Q5RDL2	ATP-dependent RNA helicase DDX24	47.097	310	99	3.2e-91	292
TRINITY_DN49984_c1_g7_i1.p1	Q7ZY47	ATP-dependent RNA helicase DDX42	43.81	105	100	1.94e-14	70.9
TRINITY_DN49984_c1_g4_i1.p1	Q5F485	ATP-dependent RNA helicase DDX42	71.318	129	100	8.21e-61	203
TRINITY_DN50307_c0_g1_i2.p1	Q8K4L0	ATP-dependent RNA helicase DDX54	23.162	272	98	1.15e-11	67.8
TRINITY_DN7740_c0_g1_i1.p1	Q9H6R0	ATP-dependent RNA helicase DHX33	41.748	103	100	5.18e-23	95.1
TRINITY_DN8558_c0_g1_i1.p1	A1Z9L3	ATP-dependent RNA helicase DHX8	63.964	111	100	6.64e-39	140
TRINITY_DN85336_c0_g1_i1.p1	P43329	ATP-dependent RNA helicase HrpA	42	100	100	8.36e-15	71.6
TRINITY_DN65098_c0_g1_i1.p1	P43329	ATP-dependent RNA helicase HrpA	54.237	118	97	6.95e-35	129
TRINITY_DN92623_c0_g1_i1.p1	P45018	ATP-dependent RNA helicase HrpA homolog	44.697	132	100	4.78e-31	119
TRINITY_DN16795_c0_g1_i5.p1	P23128	ATP-dependent RNA helicase me31b	95.172	145	100	1.66e-99	296
TRINITY_DN16795_c0_g1_i19.p1	P23128	ATP-dependent RNA helicase me31b	95.172	145	100	1.66e-99	296
TRINITY_DN16795_c0_g1_i4.p3	P23128	ATP-dependent RNA helicase me31b	95.172	145	97	2.22e-99	295
TRINITY_DN16795_c0_g1_i8.p3	P23128	ATP-dependent RNA helicase me31b	95.172	145	97	2.22e-99	295
TRINITY_DN16795_c0_g1_i20.p3	P23128	ATP-dependent RNA helicase me31b	95.172	145	97	2.22e-99	295
TRINITY_DN16795_c0_g1_i16.p3	P23128	ATP-dependent RNA helicase me31b	95.172	145	97	2.22e-99	295
TRINITY_DN16795_c0_g1_i4.p2	P23128	ATP-dependent RNA helicase me31b	93.519	216	99	2.46e-148	423
TRINITY_DN16795_c0_g1_i8.p2	P23128	ATP-dependent RNA helicase me31b	93.519	216	99	2.46e-148	423
TRINITY_DN16795_c0_g1_i20.p2	P23128	ATP-dependent RNA helicase me31b	93.519	216	99	2.46e-148	423
TRINITY_DN16795_c0_g1_i16.p2	P23128	ATP-dependent RNA helicase me31b	93.519	216	99	2.46e-148	423
TRINITY_DN16795_c0_g1_i8.p1	P23128	ATP-dependent RNA helicase me31b	95.167	269	99	0	535
TRINITY_DN16795_c0_g1_i16.p1	P23128	ATP-dependent RNA helicase me31b	95.167	269	99	0	535
TRINITY_DN117192_c0_g1_i1.p1	P09052	ATP-dependent RNA helicase vasa	70.093	107	100	1.85e-44	155
TRINITY_DN189_c25_g2_i5.p1	Q27268	ATP-dependent RNA helicase WM6	93.868	424	99	0	806
TRINITY_DN189_c25_g2_i4.p1	Q27268	ATP-dependent RNA helicase WM6	93.868	424	99	0	806
TRINITY_DN189_c25_g2_i1.p1	Q27268	ATP-dependent RNA helicase WM6	93.868	424	99	0	806
TRINITY_DN13962_c0_g1_i1.p1	P06795	ATP-dependent translocase ABCB1	42.254	142	95	9.29e-36	133
TRINITY_DN13962_c0_g3_i2.p1	P08183	ATP-dependent translocase ABCB1	55.794	233	99	3.99e-83	272
TRINITY_DN69308_c0_g1_i1.p1	D4HA34	ATP-dependent zinc metalloprotease FtsH	99.02	102	100	3.2e-67	217
TRINITY_DN98519_c0_g1_i1.p1	D4HA34	ATP-dependent zinc metalloprotease FtsH	100	102	100	6.15e-62	202
TRINITY_DN106316_c0_g1_i1.p2	D4HA34	ATP-dependent zinc metalloprotease FtsH	100	113	100	6.82e-72	229
TRINITY_DN95107_c0_g1_i1.p3	D4HA34	ATP-dependent zinc metalloprotease FtsH	97.08	137	100	5.91e-85	265
TRINITY_DN131283_c0_g1_i1.p1	D4HA34	ATP-dependent zinc metalloprotease FtsH	98.246	171	100	1.73e-115	345
TRINITY_DN44059_c0_g1_i5.p2	F3YDF1	ATP-dependent zinc metalloprotease YME1L	92.857	126	99	8.28e-78	246
TRINITY_DN44059_c0_g1_i1.p1	F3YDF1	ATP-dependent zinc metalloprotease YME1L	92.857	126	99	8.28e-78	246
TRINITY_DN44059_c0_g1_i2.p1	F3YDF1	ATP-dependent zinc metalloprotease YME1L	92.857	126	99	8.28e-78	246
TRINITY_DN44059_c0_g1_i7.p1	F3YDF1	ATP-dependent zinc metalloprotease YME1L	90.152	132	99	4.73e-77	244
TRINITY_DN44059_c0_g1_i5.p1	F3YDF1	ATP-dependent zinc metalloprotease YME1L	52.448	143	98	8.18e-42	150
TRINITY_DN115_c11_g1_i1.p1	F3YDF1	ATP-dependent zinc metalloprotease YME1L	85.946	185	99	1.43e-111	337
TRINITY_DN115_c11_g1_i2.p1	F3YDF1	ATP-dependent zinc metalloprotease YME1L	85.946	185	99	1.43e-111	337
TRINITY_DN20765_c0_g4_i1.p1	Q9VEX6	ATPase family AAA domain-containing protein 3A homolog	90.608	181	97	1.76e-119	353
TRINITY_DN92802_c0_g3_i1.p1	Q3UMC0	ATPase family protein 2 homolog	47.09	189	100	3.5e-50	174
TRINITY_DN4008_c0_g3_i2.p1	Q9VHG4	ATPase H(+)-transporting accessory protein 2	52.414	145	99	1.2e-44	151
TRINITY_DN4008_c0_g3_i3.p2	Q9VHG4	ATPase H(+)-transporting accessory protein 2	52.414	145	99	1.2e-44	151
TRINITY_DN4008_c0_g3_i4.p1	Q9VHG4	ATPase H(+)-transporting accessory protein 2	46.106	321	99	3.15e-90	275
TRINITY_DN4657_c0_g3_i1.p1	P46197	Atrial natriuretic peptide receptor 2	75.188	133	99	5.65e-64	213
TRINITY_DN9264_c0_g2_i1.p1	Q8WTD3	Attacin-A	98.113	106	100	1.19e-68	207
TRINITY_DN10529_c0_g2_i5.p1	O75882	Attractin	42.623	305	98	4.75e-62	216
TRINITY_DN10529_c0_g2_i6.p1	O75882	Attractin	37.069	348	98	1.97e-53	192
TRINITY_DN10529_c0_g1_i1.p1	Q6A051	Attractin-like protein 1	48.529	136	100	1.24e-35	132
TRINITY_DN10529_c0_g4_i1.p1	Q6A051	Attractin-like protein 1	45.89	146	99	2.15e-32	123
TRINITY_DN132_c0_g1_i5.p1	A1Z9X0	Atypical protein kinase C	79.966	584	99	0	935
TRINITY_DN132_c0_g1_i1.p1	A1Z9X0	Atypical protein kinase C	80.068	587	99	0	941
TRINITY_DN132_c0_g1_i3.p1	A1Z9X0	Atypical protein kinase C	80.556	612	99	0	984
TRINITY_DN132_c0_g1_i4.p1	A1Z9X0	Atypical protein kinase C	80.65	615	99	0	990
TRINITY_DN83531_c0_g2_i1.p1	Q9W2P0	Augmin complex subunit dgt3	43.085	188	99	4.7e-43	154
TRINITY_DN45938_c0_g1_i1.p1	Q9W0G6	Augmin complex subunit msd5	30.385	260	97	2.77e-16	79
TRINITY_DN3579_c2_g1_i1.p1	Q9W3R7	Autophagy protein 5	67.55	151	96	2.57e-70	216
TRINITY_DN494_c5_g2_i4.p1	Q6DE58	Autophagy-related protein 101	52.294	218	99	3.23e-88	262
TRINITY_DN494_c5_g2_i6.p1	Q6DE58	Autophagy-related protein 101	52.294	218	99	3.23e-88	262
TRINITY_DN494_c5_g2_i1.p1	Q6DE58	Autophagy-related protein 101	52.294	218	99	3.23e-88	262
TRINITY_DN789_c1_g1_i5.p2	Q9VHR6	Autophagy-related protein 13 homolog	64.286	126	98	1.12e-35	130
TRINITY_DN789_c1_g1_i1.p2	Q9VHR6	Autophagy-related protein 13 homolog	64.286	126	98	1.12e-35	130
TRINITY_DN10337_c0_g2_i1.p1	Q9VHR6	Autophagy-related protein 13 homolog	75.258	194	100	2.38e-100	302
TRINITY_DN10337_c0_g2_i2.p1	Q9VHR6	Autophagy-related protein 13 homolog	75.258	194	100	2.38e-100	302
TRINITY_DN63038_c0_g1_i4.p1	Q8C0J2	Autophagy-related protein 44212	49.55	111	97	1.44e-31	119
TRINITY_DN63038_c0_g1_i3.p1	Q676U5	Autophagy-related protein 44212	42.593	432	99	5.56e-110	339
TRINITY_DN63038_c0_g1_i1.p1	Q676U5	Autophagy-related protein 44212	41.818	440	99	8.13e-107	331
TRINITY_DN146694_c0_g1_i1.p1	A7E7N1	Autophagy-related protein 44218	25.926	162	100	7.14e-05	45.1
TRINITY_DN25435_c0_g1_i1.p1	Q9V407	Axin	85.047	107	97	1.11e-60	200
TRINITY_DN7760_c0_g1_i3.p1	Q9V407	Axin	72.727	121	96	9.03e-46	159
TRINITY_DN25435_c0_g1_i2.p1	Q9V407	Axin	78.431	153	99	3.55e-80	254
TRINITY_DN7760_c0_g2_i1.p1	Q9V407	Axin	72.908	251	99	1.71e-107	329
TRINITY_DN54_c5_g1_i5.p2	Q9QXA6	b(0,+)-type amino acid transporter 1	60.504	119	98	3.38e-41	145
TRINITY_DN419_c0_g1_i3.p1	P82251	b(0,+)-type amino acid transporter 1	52.857	140	95	9.33e-44	152
TRINITY_DN54_c5_g1_i1.p1	P82252	b(0,+)-type amino acid transporter 1	58.94	151	98	2.1e-59	194
TRINITY_DN54_c5_g1_i11.p2	P82252	b(0,+)-type amino acid transporter 1	58.642	162	97	3.38e-62	202
TRINITY_DN54_c5_g1_i16.p2	P82252	b(0,+)-type amino acid transporter 1	58.642	162	97	3.38e-62	202
TRINITY_DN54_c5_g1_i5.p1	P82252	b(0,+)-type amino acid transporter 1	58.642	162	97	3.38e-62	202
TRINITY_DN54_c5_g1_i7.p1	P82252	b(0,+)-type amino acid transporter 1	58.642	162	97	3.38e-62	202
TRINITY_DN2330_c0_g1_i2.p1	M9MRD5	B9 domain-containing protein 2	67.114	149	99	3.84e-75	224
TRINITY_DN54475_c0_g1_i1.p1	P0A9A1	Bacterial non-heme ferritin	32.673	101	98	8.16e-16	71.2
TRINITY_DN32995_c0_g2_i1.p1	O88738	Baculoviral IAP repeat-containing protein 6	33.898	118	99	1.27e-11	62.8
TRINITY_DN6583_c0_g2_i1.p1	Q80TT2	BAI1-associated protein 3	48.322	149	96	1.46e-34	130
TRINITY_DN3941_c0_g1_i9.p1	Q9VZA4	Band 7 protein CG42540	91.549	284	97	2.73e-174	494
TRINITY_DN3941_c0_g1_i13.p1	Q9VZA4	Band 7 protein CG42540	91.549	284	97	2.73e-174	494
TRINITY_DN796_c17_g1_i4.p1	A1Z8E9	Bardet-Biedl syndrome 4 protein homolog	72.115	104	99	5e-50	167
TRINITY_DN796_c17_g1_i3.p1	A1Z8E9	Bardet-Biedl syndrome 4 protein homolog	72.642	106	96	1.43e-51	171
TRINITY_DN796_c17_g1_i1.p1	A1Z8E9	Bardet-Biedl syndrome 4 protein homolog	72.642	106	96	1.43e-51	171
TRINITY_DN407_c0_g1_i9.p1	A1Z8E9	Bardet-Biedl syndrome 4 protein homolog	69.118	204	97	2.63e-98	296
TRINITY_DN407_c0_g1_i14.p1	A1Z8E9	Bardet-Biedl syndrome 4 protein homolog	64.89	319	95	2.47e-153	442
TRINITY_DN31395_c1_g1_i1.p1	Q66IS6	Bardet-Biedl syndrome 5 protein homolog	49.533	214	97	3.32e-69	219
TRINITY_DN31395_c1_g1_i4.p1	Q7ZWB7	Bardet-Biedl syndrome 5 protein homolog	44.044	361	96	1.18e-108	325
TRINITY_DN27782_c0_g1_i5.p1	P98160	Basement membrane-specific heparan sulfate proteoglycan core protein	27.632	152	100	8.28e-06	49.7
TRINITY_DN27782_c0_g1_i13.p1	P98160	Basement membrane-specific heparan sulfate proteoglycan core protein	24.852	169	100	0.000642	44.3
TRINITY_DN116687_c0_g1_i1.p1	Q45010	Basic membrane protein A	30.579	242	100	9.68e-26	105
TRINITY_DN46611_c0_g3_i1.p1	Q29611	Battenin	42.254	284	96	1.93e-70	226
TRINITY_DN1540_c0_g1_i33.p1	Q9VSH3	Bax inhibitor 1	71.795	195	100	2.2e-94	277
TRINITY_DN1540_c0_g1_i13.p1	Q9VSH3	Bax inhibitor 1	71.795	195	100	2.2e-94	277
TRINITY_DN1540_c0_g1_i10.p1	Q9VSH3	Bax inhibitor 1	69.778	225	97	1.18e-110	320
TRINITY_DN1540_c0_g1_i11.p1	Q9VSH3	Bax inhibitor 1	69.778	225	97	1.18e-110	320
TRINITY_DN1540_c0_g1_i42.p1	Q9VSH3	Bax inhibitor 1	69.778	225	97	1.18e-110	320
TRINITY_DN1540_c0_g1_i43.p1	Q9VSH3	Bax inhibitor 1	68.511	235	98	6.03e-114	329
TRINITY_DN32784_c0_g2_i1.p1	Q9VCE1	Beclin-1-like protein	90.678	118	97	3.86e-75	231
TRINITY_DN32784_c0_g2_i2.p1	Q9VCE1	Beclin-1-like protein	91.391	151	97	8.03e-100	296
TRINITY_DN135353_c0_g1_i1.p1	Q9W1I2	Benign gonial cell neoplasm protein	35.606	264	99	4.84e-42	156
TRINITY_DN11723_c1_g4_i3.p1	Q8BGM5	Bestrophin-2	51.502	233	99	1e-83	261
TRINITY_DN11723_c1_g4_i1.p1	Q8BGM5	Bestrophin-2	51.502	233	99	1e-83	261
TRINITY_DN11723_c1_g4_i4.p1	Q8BGM5	Bestrophin-2	52.174	276	99	4.32e-101	307
TRINITY_DN11723_c1_g4_i2.p1	Q8BGM5	Bestrophin-2	53.538	325	100	8.6e-121	359
TRINITY_DN5879_c0_g2_i2.p1	Q22460	Beta carbonic anhydrase 1	48.077	156	100	4.36e-36	128
TRINITY_DN5879_c0_g2_i1.p1	Q22460	Beta carbonic anhydrase 1	48.718	195	100	1.94e-55	179
TRINITY_DN99621_c0_g1_i1.p1	P27903	Beta sliding clamp	56.589	129	100	8.42e-46	155
TRINITY_DN59392_c0_g1_i1.p1	P70864	Beta-(1-->2)glucan export ATP-binding/permease protein NdvA	38.798	183	98	1.87e-35	133
TRINITY_DN37735_c0_g1_i1.p1	Q8R087	Beta-1,4-galactosyltransferase 7	62.931	116	99	1.71e-45	152
TRINITY_DN63430_c0_g1_i4.p1	O01346	Beta-1,4-mannosyltransferase egh	85.455	110	100	1.67e-53	176
TRINITY_DN63430_c0_g1_i5.p1	O01346	Beta-1,4-mannosyltransferase egh	85.455	110	100	1.67e-53	176
TRINITY_DN63430_c0_g1_i1.p1	O01346	Beta-1,4-mannosyltransferase egh	85.455	110	100	1.67e-53	176
TRINITY_DN63430_c0_g1_i2.p1	O01346	Beta-1,4-mannosyltransferase egh	85.455	110	100	1.67e-53	176
TRINITY_DN3121_c1_g1_i21.p1	O01346	Beta-1,4-mannosyltransferase egh	92.771	166	99	3.13e-111	327
TRINITY_DN3121_c1_g1_i7.p1	O01346	Beta-1,4-mannosyltransferase egh	92.105	190	99	1.35e-128	372
TRINITY_DN3121_c1_g1_i18.p1	O01346	Beta-1,4-mannosyltransferase egh	94.684	301	99	0	601
TRINITY_DN24133_c0_g2_i1.p1	A8Y1P7	Beta-1,4-N-acetylgalactosaminyltransferase bre-4	46.154	104	100	8.17e-25	99
TRINITY_DN70685_c0_g2_i1.p1	P26644	Beta-2-glycoprotein 1	42.963	135	98	3.12e-35	126
TRINITY_DN70685_c0_g1_i1.p1	Q95LB0	Beta-2-glycoprotein 1	45	180	98	1.68e-55	181
TRINITY_DN31307_c1_g2_i1.p1	Q9VLL0	Beta-alanine-activating enzyme	37.41	139	99	2.34e-26	106
TRINITY_DN30708_c1_g5_i1.p1	Q9VLL0	Beta-alanine-activating enzyme	30.049	203	98	2.78e-24	102
TRINITY_DN33535_c0_g1_i4.p2	Q60HF6	Beta-galactosidase	40.367	109	100	1.25e-14	71.2
TRINITY_DN33535_c0_g1_i7.p2	Q60HF6	Beta-galactosidase	40.367	109	100	1.25e-14	71.2
TRINITY_DN33535_c0_g1_i1.p2	Q60HF6	Beta-galactosidase	40.367	109	100	1.25e-14	71.2
TRINITY_DN33535_c0_g1_i2.p2	Q60HF6	Beta-galactosidase	40.367	109	100	1.25e-14	71.2
TRINITY_DN33535_c0_g1_i18.p2	Q60HF6	Beta-galactosidase	40.367	109	100	1.25e-14	71.2
TRINITY_DN33535_c0_g1_i32.p2	Q60HF6	Beta-galactosidase	40.367	109	100	1.25e-14	71.2
TRINITY_DN33535_c0_g1_i10.p2	Q60HF6	Beta-galactosidase	40.367	109	100	1.25e-14	71.2
TRINITY_DN145002_c0_g1_i1.p1	O33815	Beta-galactosidase	42.975	121	95	1.19e-24	100
TRINITY_DN33535_c0_g1_i4.p1	O19015	Beta-galactosidase	45.802	131	99	2.77e-32	122
TRINITY_DN33535_c0_g1_i7.p1	O19015	Beta-galactosidase	45.802	131	99	2.77e-32	122
TRINITY_DN33535_c0_g1_i1.p1	O19015	Beta-galactosidase	45.802	131	99	2.77e-32	122
TRINITY_DN33535_c0_g1_i2.p1	O19015	Beta-galactosidase	45.802	131	99	2.77e-32	122
TRINITY_DN33535_c0_g1_i32.p1	O19015	Beta-galactosidase	45.802	131	99	2.77e-32	122
TRINITY_DN33535_c0_g1_i10.p1	O19015	Beta-galactosidase	45.802	131	99	2.77e-32	122
TRINITY_DN29813_c0_g1_i1.p1	Q58D55	Beta-galactosidase	38.208	212	96	3.07e-32	125
TRINITY_DN33535_c0_g1_i18.p1	Q9TRY9	Beta-galactosidase	48.372	215	99	2.59e-63	211
TRINITY_DN29813_c0_g1_i3.p1	Q58D55	Beta-galactosidase	36.1	241	99	1.57e-33	130
TRINITY_DN33535_c0_g1_i28.p1	Q60HF6	Beta-galactosidase	43.254	252	100	1.94e-59	202
TRINITY_DN33535_c0_g1_i11.p1	Q60HF6	Beta-galactosidase	43.254	252	100	1.94e-59	202
TRINITY_DN118056_c0_g1_i1.p1	P05804	Beta-glucuronidase	46.018	113	95	9.7e-30	114
TRINITY_DN140191_c0_g1_i1.p1	P05804	Beta-glucuronidase	46.541	159	99	9.16e-39	141
TRINITY_DN40916_c0_g2_i1.p1	Q4FAT7	Beta-glucuronidase	38.22	191	99	8.41e-33	126
TRINITY_DN111747_c0_g1_i1.p2	P48823	Beta-hexosaminidase A	53.846	143	99	3.84e-40	144
TRINITY_DN49125_c0_g1_i1.p1	P62594	Beta-lactamase TEM	100	117	100	6.77e-81	241
TRINITY_DN37721_c0_g1_i1.p1	P62594	Beta-lactamase TEM	99.515	206	99	3.12e-151	423
TRINITY_DN84303_c0_g1_i1.p1	Q95327	Beta-mannosidase	42.857	112	98	8.96e-26	103
TRINITY_DN8702_c0_g1_i1.p1	Q5RBM6	Beta-ureidopropionase	73.585	106	100	1.66e-53	174
TRINITY_DN8702_c0_g4_i2.p1	Q5RBM6	Beta-ureidopropionase	61.468	109	99	1.44e-43	148
TRINITY_DN8702_c0_g2_i1.p1	Q9UBR1	Beta-ureidopropionase	49.63	135	100	9.51e-36	129
TRINITY_DN193_c3_g1_i3.p1	Q8SWR2	Bicaudal D-related protein homolog	78.388	273	99	3.47e-143	418
TRINITY_DN193_c3_g1_i7.p1	Q8SWR2	Bicaudal D-related protein homolog	78.717	343	99	3.36e-178	510
TRINITY_DN193_c3_g1_i6.p1	Q8SWR2	Bicaudal D-related protein homolog	78.717	343	99	3.36e-178	510
TRINITY_DN193_c3_g1_i8.p1	Q8SWR2	Bicaudal D-related protein homolog	79.284	391	99	0	588
TRINITY_DN193_c3_g1_i2.p1	Q8SWR2	Bicaudal D-related protein homolog	79.284	391	99	0	588
TRINITY_DN193_c3_g1_i1.p1	Q8SWR2	Bicaudal D-related protein homolog	79.284	391	99	0	588
TRINITY_DN45405_c0_g1_i1.p1	Q9VD28	Bifunctional arginine demethylase and lysyl-hydroxylase PSR	78.205	156	100	9.12e-83	252
TRINITY_DN42625_c0_g2_i1.p1	P28668	Bifunctional glutamate/proline--tRNA ligase	75	120	99	2.35e-58	196
TRINITY_DN27360_c0_g4_i1.p1	P28668	Bifunctional glutamate/proline--tRNA ligase	66.25	160	100	1.47e-57	196
TRINITY_DN27360_c0_g1_i1.p1	P28668	Bifunctional glutamate/proline--tRNA ligase	37.198	207	99	1.8e-24	106
TRINITY_DN27360_c0_g2_i1.p1	P28668	Bifunctional glutamate/proline--tRNA ligase	86.982	338	100	0	636
TRINITY_DN92240_c0_g1_i1.p1	Q6A9Z4	Bifunctional glutamine synthetase adenylyltransferase/adenylyl-removing enzyme	100	101	100	2.93e-64	211
TRINITY_DN56518_c0_g1_i1.p1	Q6A9Z4	Bifunctional glutamine synthetase adenylyltransferase/adenylyl-removing enzyme	38.095	105	100	1.81e-11	62.4
TRINITY_DN135224_c0_g1_i1.p1	Q6A9Z4	Bifunctional glutamine synthetase adenylyltransferase/adenylyl-removing enzyme	99.065	107	100	7.05e-68	222
TRINITY_DN98934_c0_g1_i1.p1	Q6A9Z4	Bifunctional glutamine synthetase adenylyltransferase/adenylyl-removing enzyme	98.065	155	100	2.32e-95	298
TRINITY_DN85958_c0_g1_i1.p1	Q6A9Z4	Bifunctional glutamine synthetase adenylyltransferase/adenylyl-removing enzyme	97.468	158	100	1.62e-100	312
TRINITY_DN136106_c0_g1_i1.p1	Q6A9Z4	Bifunctional glutamine synthetase adenylyltransferase/adenylyl-removing enzyme	98.857	175	100	1.96e-111	342
TRINITY_DN9625_c0_g1_i4.p1	Q9V3L1	Bifunctional heparan sulfate N-deacetylase/N-sulfotransferase	86.905	168	99	4.89e-102	318
TRINITY_DN1653_c0_g1_i7.p1	Q5ZKA5	Bifunctional methylenetetrahydrofolate dehydrogenase/cyclohydrolase, mitochondrial	58.036	112	98	1.28e-39	137
TRINITY_DN1653_c0_g1_i3.p2	Q5ZKA5	Bifunctional methylenetetrahydrofolate dehydrogenase/cyclohydrolase, mitochondrial	58.036	112	98	1.28e-39	137
TRINITY_DN1653_c0_g1_i12.p2	Q5ZKA5	Bifunctional methylenetetrahydrofolate dehydrogenase/cyclohydrolase, mitochondrial	58.036	112	98	1.28e-39	137
TRINITY_DN1653_c0_g1_i10.p1	Q5ZKA5	Bifunctional methylenetetrahydrofolate dehydrogenase/cyclohydrolase, mitochondrial	58.036	112	98	1.28e-39	137
TRINITY_DN4637_c4_g1_i1.p1	Q04448	Bifunctional methylenetetrahydrofolate dehydrogenase/cyclohydrolase, mitochondrial	72.826	184	96	6.31e-95	281
TRINITY_DN137894_c0_g1_i1.p1	P37391	Bifunctional NAD(P)H-hydrate repair enzyme Nnr	38.824	255	100	1.25e-33	129
TRINITY_DN44128_c0_g2_i1.p1	Q9JLV6	Bifunctional polynucleotide phosphatase/kinase	39.855	138	99	6.07e-36	132
TRINITY_DN93499_c0_g1_i1.p1	Q6A6Z2	Bifunctional protein FolD	98.058	103	99	4.68e-67	206
TRINITY_DN142577_c0_g1_i1.p1	Q6AAD3	Bifunctional protein GlmU	100	103	99	9.78e-66	206
TRINITY_DN145121_c0_g1_i1.p1	Q6AAD3	Bifunctional protein GlmU	99.375	160	100	3.82e-108	317
TRINITY_DN90754_c0_g1_i1.p1	Q6A6Y8	Bifunctional purine biosynthesis protein PurH	99.333	150	99	3.97e-102	305
TRINITY_DN95874_c0_g1_i1.p1	Q6A6Y8	Bifunctional purine biosynthesis protein PurH	99.476	191	100	4.72e-135	390
TRINITY_DN1741_c0_g2_i1.p1	P31335	Bifunctional purine biosynthesis protein PURH	67.123	365	99	0	523
TRINITY_DN115472_c0_g1_i1.p1	P31335	Bifunctional purine biosynthesis protein PURH	84.486	593	98	0	1067
TRINITY_DN134923_c0_g1_i1.p1	Q59263	Bifunctional riboflavin kinase/FMN adenylyltransferase	36.441	118	100	3.59e-15	72.8
TRINITY_DN728_c0_g1_i4.p1	A1Z9S1	Biogenesis of lysosome-related organelles complex 1 subunit 1	77.6	125	96	1.4e-66	201
TRINITY_DN728_c0_g1_i1.p1	A1Z9S1	Biogenesis of lysosome-related organelles complex 1 subunit 1	77.6	125	96	1.4e-66	201
TRINITY_DN728_c0_g1_i2.p1	A1Z9S1	Biogenesis of lysosome-related organelles complex 1 subunit 1	77.6	125	96	1.4e-66	201
TRINITY_DN728_c0_g1_i3.p1	A1Z9S1	Biogenesis of lysosome-related organelles complex 1 subunit 1	77.6	125	96	1.4e-66	201
TRINITY_DN728_c0_g1_i13.p1	A1Z9S1	Biogenesis of lysosome-related organelles complex 1 subunit 1	77.6	125	96	1.4e-66	201
TRINITY_DN3494_c1_g1_i1.p1	A8JNV4	Biogenesis of lysosome-related organelles complex 1 subunit 3	47.973	148	100	2.15e-40	135
TRINITY_DN15049_c0_g1_i1.p1	Q9VTC2	Biogenesis of lysosome-related organelles complex 1 subunit 4	51.923	156	95	2.56e-42	141
TRINITY_DN19307_c0_g2_i5.p1	Q9VTM0	Biogenesis of lysosome-related organelles complex 1 subunit 6	52.632	152	95	2.34e-44	146
TRINITY_DN129852_c0_g1_i1.p1	E1WTS4	Biotin biosynthesis bifunctional protein BioAB	47.701	174	95	5.33e-50	174
TRINITY_DN99455_c0_g1_i1.p1	Q6A6M4	Biotin biosynthesis bifunctional protein BioWF	97.368	114	100	7.76e-72	228
TRINITY_DN117755_c0_g1_i1.p1	D4H9Y2	Biotin biosynthesis bifunctional protein BioWF	100	160	100	3.9e-109	327
TRINITY_DN111577_c0_g1_i1.p1	Q6A7V7	Biotin synthase	100	141	100	1.27e-101	297
TRINITY_DN35148_c0_g3_i2.p1	Q9U2M7	Bis(5'-nucleosyl)-tetraphosphatase [asymmetrical]	45.113	133	95	4.19e-35	121
TRINITY_DN3215_c3_g1_i3.p2	P87362	Bleomycin hydrolase	56.831	183	95	3.58e-75	235
TRINITY_DN3215_c3_g1_i3.p1	P87362	Bleomycin hydrolase	58.462	260	99	8.29e-106	317
TRINITY_DN3215_c3_g1_i1.p1	P87362	Bleomycin hydrolase	57.582	455	99	0	560
TRINITY_DN20072_c0_g2_i1.p1	Q9VGI8	Bloom syndrome protein homolog	46.087	115	99	8.45e-27	106
TRINITY_DN20072_c0_g2_i2.p1	Q9VGI8	Bloom syndrome protein homolog	46.087	115	99	8.45e-27	106
TRINITY_DN11738_c2_g1_i3.p1	Q8N8U9	BMP-binding endothelial regulator protein	33.721	172	98	1.39e-25	105
TRINITY_DN11738_c2_g1_i4.p1	Q8N8U9	BMP-binding endothelial regulator protein	28.141	199	97	4.6e-05	47.4
TRINITY_DN11738_c2_g1_i1.p1	Q8N8U9	BMP-binding endothelial regulator protein	35.023	217	99	2.03e-34	132
TRINITY_DN133690_c0_g1_i1.p1	P98070	Bone morphogenetic protein 1	75.49	102	100	2.63e-51	174
TRINITY_DN32893_c0_g1_i1.p1	Q9VYG2	Brahma-associated protein of 60 kDa	84.598	435	99	0	686
TRINITY_DN125504_c0_g1_i1.p2	P25185	Branched-chain amino acid transport system 3 carrier protein	48.305	118	100	1.93e-27	107
TRINITY_DN93368_c0_g1_i1.p1	P54104	Branched-chain amino acid transport system carrier protein	45.714	105	95	6.97e-16	75.1
TRINITY_DN95141_c0_g1_i1.p1	P54104	Branched-chain amino acid transport system carrier protein	49.123	114	100	2.17e-24	99
TRINITY_DN81373_c0_g1_i1.p1	P54104	Branched-chain amino acid transport system carrier protein	39.837	123	100	4.56e-23	95.5
TRINITY_DN1321_c1_g1_i7.p2	P24288	Branched-chain-amino-acid aminotransferase, cytosolic	58.654	104	99	9.97e-39	135
TRINITY_DN1321_c1_g1_i1.p1	P24288	Branched-chain-amino-acid aminotransferase, cytosolic	58.654	104	99	9.97e-39	135
TRINITY_DN1321_c1_g1_i2.p1	P24288	Branched-chain-amino-acid aminotransferase, cytosolic	58.654	104	99	9.97e-39	135
TRINITY_DN1321_c1_g1_i4.p1	P24288	Branched-chain-amino-acid aminotransferase, cytosolic	60.448	134	99	1.11e-53	176
TRINITY_DN1321_c1_g1_i6.p1	P24288	Branched-chain-amino-acid aminotransferase, cytosolic	60.448	134	99	1.11e-53	176
TRINITY_DN1321_c1_g1_i3.p1	P24288	Branched-chain-amino-acid aminotransferase, cytosolic	60.448	134	99	1.11e-53	176
TRINITY_DN70770_c0_g2_i1.p1	Q7Z569	BRCA1-associated protein	53.755	253	96	1.05e-97	300
TRINITY_DN43855_c0_g1_i1.p1	Q7ZUV7	BRCA2-interacting transcriptional repressor EMSY	53.906	128	100	2.53e-42	151
TRINITY_DN985_c0_g3_i1.p1	F1LXF1	Breakpoint cluster region protein	41.176	153	99	3.36e-35	132
TRINITY_DN45926_c0_g1_i1.p1	Q8SY41	Breast carcinoma-amplified sequence 3 homolog	67.532	231	99	4.95e-96	306
TRINITY_DN1019_c0_g1_i1.p1	Q8SY41	Breast carcinoma-amplified sequence 3 homolog	49.664	298	96	2.4e-72	243
TRINITY_DN35715_c1_g4_i1.p1	Q3UGY8	Brefeldin A-inhibited guanine nucleotide-exchange protein 3	29.545	132	99	0.000516	42
TRINITY_DN31756_c0_g1_i1.p1	Q5TH69	Brefeldin A-inhibited guanine nucleotide-exchange protein 3	29.012	162	98	4e-16	78.2
TRINITY_DN873_c2_g1_i3.p2	O62518	Brix domain-containing protein ZK795.3	55.401	287	95	4.79e-119	346
TRINITY_DN873_c2_g1_i1.p2	O62518	Brix domain-containing protein ZK795.3	55.401	287	95	4.79e-119	346
TRINITY_DN873_c2_g1_i6.p2	O62518	Brix domain-containing protein ZK795.3	55.401	287	95	4.79e-119	346
TRINITY_DN873_c2_g1_i4.p2	O62518	Brix domain-containing protein ZK795.3	55.401	287	95	4.79e-119	346
TRINITY_DN873_c2_g1_i7.p2	O62518	Brix domain-containing protein ZK795.3	51.456	309	96	4.1e-114	335
TRINITY_DN873_c2_g1_i5.p2	O62518	Brix domain-containing protein ZK795.3	51.456	309	96	4.1e-114	335
TRINITY_DN873_c2_g1_i8.p2	O62518	Brix domain-containing protein ZK795.3	51.456	309	96	4.1e-114	335
TRINITY_DN1401_c0_g3_i2.p1	Q9Y2F9	BTB/POZ domain-containing protein 3	41.447	152	97	5.85e-35	130
TRINITY_DN1401_c0_g3_i1.p1	Q9Y2F9	BTB/POZ domain-containing protein 3	41.447	152	97	5.85e-35	130
TRINITY_DN2981_c0_g2_i3.p1	Q9W2S3	BTB/POZ domain-containing protein 9	43.382	136	99	5.94e-29	117
TRINITY_DN2981_c0_g2_i8.p1	Q9W2S3	BTB/POZ domain-containing protein 9	43.066	137	99	2.02e-27	119
TRINITY_DN2981_c0_g2_i2.p1	Q9W2S3	BTB/POZ domain-containing protein 9	43.066	137	99	2.02e-27	119
TRINITY_DN5174_c1_g1_i15.p1	A5PKG7	BTB/POZ domain-containing protein KCTD5	64.474	152	96	1.58e-59	187
TRINITY_DN78178_c0_g1_i1.p1	Q7L273	BTB/POZ domain-containing protein KCTD9	53.6	125	99	1.06e-38	136
TRINITY_DN12608_c0_g2_i2.p1	Q25479	Bumetanide-sensitive sodium-(potassium)-chloride cotransporter	74.348	230	99	2.89e-110	343
TRINITY_DN143725_c0_g1_i1.p1	P27653	C-1-tetrahydrofolate synthase, cytoplasmic	82.528	269	99	3.85e-160	471
TRINITY_DN61134_c0_g1_i1.p1	Q922D8	C-1-tetrahydrofolate synthase, cytoplasmic	79.353	649	99	0	1071
TRINITY_DN1665_c1_g1_i3.p1	P21158	C-factor	40.58	138	98	2.33e-30	110
TRINITY_DN1665_c1_g1_i12.p1	P21158	C-factor	40.58	138	98	2.33e-30	110
TRINITY_DN1009_c13_g1_i1.p2	Q9VWR8	C-mannosyltransferase dpy-19 homolog	76.852	108	96	5.24e-56	189
TRINITY_DN1009_c13_g1_i1.p1	Q9VWR8	C-mannosyltransferase dpy-19 homolog	37.262	263	95	4.26e-49	175
TRINITY_DN1009_c13_g1_i8.p1	Q9VWR8	C-mannosyltransferase dpy-19 homolog	37.262	263	95	4.26e-49	175
TRINITY_DN16_c24_g1_i8.p1	O46036	C-terminal-binding protein	97.656	256	99	0	528
TRINITY_DN114676_c0_g1_i1.p1	Q86YS7	C2 domain-containing protein 5	46.154	117	98	5.06e-28	110
TRINITY_DN4754_c0_g1_i4.p2	Q8IZJ3	C3 and PZP-like alpha-2-macroglobulin domain-containing protein 8	29.209	493	96	6.86e-54	197
TRINITY_DN4754_c0_g1_i3.p2	Q8IZJ3	C3 and PZP-like alpha-2-macroglobulin domain-containing protein 8	29.209	493	96	6.86e-54	197
TRINITY_DN3013_c5_g1_i1.p1	P32870	Ca(2+)/calmodulin-responsive adenylate cyclase	81.25	128	98	3.17e-72	237
TRINITY_DN3013_c5_g1_i3.p1	P32870	Ca(2+)/calmodulin-responsive adenylate cyclase	81.25	128	98	3.17e-72	237
TRINITY_DN3013_c5_g1_i5.p1	P32870	Ca(2+)/calmodulin-responsive adenylate cyclase	81.25	128	98	3.17e-72	237
TRINITY_DN3013_c5_g1_i4.p1	P32870	Ca(2+)/calmodulin-responsive adenylate cyclase	81.25	128	98	3.17e-72	237
TRINITY_DN13458_c0_g3_i1.p1	Q80W54	CAAX prenyl protease 1 homolog	51.986	277	97	1.51e-86	268
TRINITY_DN25762_c0_g2_i1.p1	Q9VR99	Cactin	92.308	117	99	6.54e-78	246
TRINITY_DN15066_c0_g1_i2.p1	P05990	CAD protein	72.043	186	100	6.96e-87	281
TRINITY_DN147_c13_g1_i1.p1	Q9VGW1	Cadherin-86C	63.514	148	99	2.51e-45	160
TRINITY_DN57813_c0_g1_i8.p1	Q9VGW1	Cadherin-86C	93.125	160	98	2.89e-102	324
TRINITY_DN57813_c0_g1_i1.p1	Q9VGW1	Cadherin-86C	93.125	160	96	6.07e-102	323
TRINITY_DN57813_c0_g1_i7.p1	Q9VGW1	Cadherin-86C	92.8	250	99	2.53e-162	496
TRINITY_DN57813_c0_g1_i2.p1	Q9VGW1	Cadherin-86C	92.8	250	99	2.53e-162	496
TRINITY_DN57813_c0_g1_i4.p1	Q9VGW1	Cadherin-86C	93.291	313	99	0	619
TRINITY_DN6625_c0_g1_i4.p1	Q9VAF5	Cadherin-99C	64.486	107	99	3.97e-30	115
TRINITY_DN6625_c0_g1_i5.p2	Q9VAF5	Cadherin-99C	64.486	107	99	3.97e-30	115
TRINITY_DN6625_c0_g1_i6.p2	Q9VAF5	Cadherin-99C	64.486	107	99	3.97e-30	115
TRINITY_DN6625_c0_g1_i2.p1	Q9VAF5	Cadherin-99C	64.486	107	99	3.97e-30	115
TRINITY_DN6625_c0_g1_i3.p1	Q9VAF5	Cadherin-99C	64.486	107	99	3.97e-30	115
TRINITY_DN114550_c0_g1_i1.p2	A7Z1S6	Cadmium, cobalt and zinc/H(+)-K(+) antiporter	36.567	268	97	5.91e-58	190
TRINITY_DN14372_c0_g1_i1.p1	P41044	Calbindin-32	32.51	243	97	5.02e-25	104
TRINITY_DN14372_c0_g1_i10.p1	P41044	Calbindin-32	32.51	243	97	5.02e-25	104
TRINITY_DN1172_c0_g1_i4.p1	P61023	Calcineurin B homologous protein 1	59.821	112	99	3.87e-37	127
TRINITY_DN1172_c0_g1_i2.p2	P61023	Calcineurin B homologous protein 1	59.821	112	99	3.87e-37	127
TRINITY_DN1172_c0_g1_i3.p1	P61023	Calcineurin B homologous protein 1	59.821	112	99	3.87e-37	127
TRINITY_DN2156_c0_g1_i8.p1	P48451	Calcineurin subunit B type 1	99.213	127	99	1.76e-87	254
TRINITY_DN84536_c0_g2_i15.p1	Q68EK2	Calcitonin gene-related peptide type 1 receptor	37.788	217	98	1.19e-30	119
TRINITY_DN5871_c0_g3_i1.p1	B4GRI8	Calcium channel flower	54.237	177	96	3.12e-61	191
TRINITY_DN960_c3_g1_i3.p1	Q6DGW9	Calcium load-activated calcium channel	78.771	179	97	1e-96	281
TRINITY_DN960_c3_g1_i2.p1	Q6DGW9	Calcium load-activated calcium channel	78.771	179	97	1e-96	281
TRINITY_DN960_c3_g1_i1.p1	Q6DGW9	Calcium load-activated calcium channel	78.771	179	97	1e-96	281
TRINITY_DN960_c3_g1_i4.p1	Q6DGW9	Calcium load-activated calcium channel	78.771	179	97	1e-96	281
TRINITY_DN1723_c1_g1_i2.p1	Q8IQ70	Calcium uniporter protein, mitochondrial	43.827	162	97	1.38e-37	134
TRINITY_DN11851_c0_g1_i7.p2	A2VEI2	Calcium uptake protein 1 homolog, mitochondrial	59.444	180	99	5.95e-62	202
TRINITY_DN11851_c0_g1_i8.p1	A2VEI2	Calcium uptake protein 1 homolog, mitochondrial	59.444	180	99	5.95e-62	202
TRINITY_DN11851_c0_g1_i10.p2	A2VEI2	Calcium uptake protein 1 homolog, mitochondrial	51.667	180	99	2.99e-48	166
TRINITY_DN1641_c7_g2_i5.p1	Q03720	Calcium-activated potassium channel slowpoke	56	125	95	1.49e-29	114
TRINITY_DN3092_c1_g1_i9.p1	Q03720	Calcium-activated potassium channel slowpoke	98.817	169	99	1.66e-111	346
TRINITY_DN3092_c1_g1_i7.p2	Q03720	Calcium-activated potassium channel slowpoke	98.817	169	99	1.66e-111	346
TRINITY_DN3092_c1_g1_i1.p2	Q03720	Calcium-activated potassium channel slowpoke	98.817	169	99	1.66e-111	346
TRINITY_DN45_c2_g1_i9.p1	Q03720	Calcium-activated potassium channel slowpoke	97.207	179	95	1.88e-117	362
TRINITY_DN1641_c7_g2_i9.p1	Q03720	Calcium-activated potassium channel slowpoke	62.814	199	99	1.23e-61	207
TRINITY_DN90_c4_g1_i5.p1	Q03720	Calcium-activated potassium channel slowpoke	93.596	203	100	6.57e-132	401
TRINITY_DN90_c4_g1_i1.p1	Q03720	Calcium-activated potassium channel slowpoke	94.009	217	100	3.17e-142	429
TRINITY_DN90_c4_g1_i10.p1	Q03720	Calcium-activated potassium channel slowpoke	94.009	217	100	3.17e-142	429
TRINITY_DN3092_c1_g1_i18.p1	Q03720	Calcium-activated potassium channel slowpoke	96.996	466	99	0	936
TRINITY_DN63_c9_g2_i1.p1	Q9VA73	Calcium-binding mitochondrial carrier protein Aralar1	81.169	154	95	1.03e-84	265
TRINITY_DN3997_c0_g1_i5.p1	Q6GQS1	Calcium-binding mitochondrial carrier protein SCaMC-3	26.471	136	99	1.25e-05	48.1
TRINITY_DN3997_c0_g1_i32.p1	Q6GQS1	Calcium-binding mitochondrial carrier protein SCaMC-3	26.471	136	99	1.25e-05	48.1
TRINITY_DN3997_c0_g1_i19.p1	Q6GQS1	Calcium-binding mitochondrial carrier protein SCaMC-3	26.471	136	99	1.25e-05	48.1
TRINITY_DN3997_c0_g1_i35.p1	Q6GQS1	Calcium-binding mitochondrial carrier protein SCaMC-3	29.05	179	99	4.25e-13	71.2
TRINITY_DN3997_c0_g1_i21.p1	Q6GQS1	Calcium-binding mitochondrial carrier protein SCaMC-3	29.05	179	99	4.25e-13	71.2
TRINITY_DN3997_c0_g1_i22.p1	Q6GQS1	Calcium-binding mitochondrial carrier protein SCaMC-3	29.05	179	99	4.25e-13	71.2
TRINITY_DN3997_c0_g1_i39.p1	Q6GQS1	Calcium-binding mitochondrial carrier protein SCaMC-3	29.05	179	95	3.37e-13	72
TRINITY_DN3997_c0_g1_i43.p1	Q6GQS1	Calcium-binding mitochondrial carrier protein SCaMC-3	29.05	179	95	3.37e-13	72
TRINITY_DN3997_c0_g1_i1.p1	Q6GQS1	Calcium-binding mitochondrial carrier protein SCaMC-3	29.05	179	95	3.71e-13	72.8
TRINITY_DN3997_c0_g1_i12.p1	Q6GQS1	Calcium-binding mitochondrial carrier protein SCaMC-3	25.234	214	98	5.57e-11	65.9
TRINITY_DN4347_c0_g1_i6.p1	Q9NHE5	Calcium-dependent secretion activator	39.13	138	100	5.8e-12	64.3
TRINITY_DN4347_c0_g1_i1.p1	Q9NHE5	Calcium-dependent secretion activator	39.13	138	100	5.8e-12	64.3
TRINITY_DN4347_c0_g1_i3.p1	Q9NHE5	Calcium-dependent secretion activator	39.13	138	100	5.8e-12	64.3
TRINITY_DN4347_c0_g1_i8.p1	Q9NHE5	Calcium-dependent secretion activator	39.13	138	100	5.8e-12	64.3
TRINITY_DN3875_c0_g1_i4.p1	Q292Q0	Calcium-transporting ATPase sarcoplasmic/endoplasmic reticulum type	92.373	118	100	4.87e-69	226
TRINITY_DN3875_c0_g1_i5.p1	Q292Q0	Calcium-transporting ATPase sarcoplasmic/endoplasmic reticulum type	92.373	118	100	4.87e-69	226
TRINITY_DN3875_c0_g1_i14.p1	Q292Q0	Calcium-transporting ATPase sarcoplasmic/endoplasmic reticulum type	92.373	118	100	4.87e-69	226
TRINITY_DN43916_c0_g2_i1.p1	P22700	Calcium-transporting ATPase sarcoplasmic/endoplasmic reticulum type	95.62	137	100	1.05e-86	275
TRINITY_DN8543_c5_g1_i1.p1	P22700	Calcium-transporting ATPase sarcoplasmic/endoplasmic reticulum type	91.975	162	95	4.37e-103	320
TRINITY_DN43916_c0_g3_i1.p1	Q7PPA5	Calcium-transporting ATPase sarcoplasmic/endoplasmic reticulum type	95.408	196	100	8.78e-127	384
TRINITY_DN14284_c0_g1_i3.p1	Q5R5K5	Calcium-transporting ATPase type 2C member 1	62.651	166	98	8e-66	219
TRINITY_DN14284_c0_g3_i1.p1	P98194	Calcium-transporting ATPase type 2C member 1	62.696	319	96	1.97e-133	404
TRINITY_DN52_c2_g2_i2.p1	B7YZV4	Calcium/calmodulin-dependent 3',5'-cyclic nucleotide phosphodiesterase 1	37.5	128	96	5.22e-06	47
TRINITY_DN52_c2_g2_i1.p1	B7YZV4	Calcium/calmodulin-dependent 3',5'-cyclic nucleotide phosphodiesterase 1	37.5	128	96	5.22e-06	47
TRINITY_DN1652_c0_g1_i5.p1	Q3Y416	Calcium/calmodulin-dependent protein kinase kinase	54.225	142	95	9.01e-43	151
TRINITY_DN1652_c0_g1_i10.p1	Q3Y416	Calcium/calmodulin-dependent protein kinase kinase	54.225	142	95	9.01e-43	151
TRINITY_DN5571_c3_g1_i1.p1	W0LYS5	Calcium/calmodulin-dependent protein kinase type 1	55.462	119	100	2.8e-30	113
TRINITY_DN734_c1_g1_i9.p1	Q00168	Calcium/calmodulin-dependent protein kinase type II alpha chain	89.057	530	99	0	975
TRINITY_DN734_c1_g1_i6.p1	Q00168	Calcium/calmodulin-dependent protein kinase type II alpha chain	89.057	530	99	0	975
TRINITY_DN734_c1_g1_i1.p1	Q00168	Calcium/calmodulin-dependent protein kinase type II alpha chain	89.057	530	99	0	975
TRINITY_DN734_c1_g1_i11.p1	Q00168	Calcium/calmodulin-dependent protein kinase type II alpha chain	89.057	530	99	0	975
TRINITY_DN8455_c0_g1_i4.p1	Q6AYK6	Calcyclin-binding protein	39.64	111	96	6.99e-15	70.9
TRINITY_DN8455_c0_g1_i6.p1	Q6AYK6	Calcyclin-binding protein	39.64	111	96	6.99e-15	70.9
TRINITY_DN8455_c0_g1_i2.p1	Q6AYK6	Calcyclin-binding protein	39.64	111	96	6.99e-15	70.9
TRINITY_DN8455_c0_g1_i5.p1	Q3T168	Calcyclin-binding protein	41.441	222	98	8.93e-44	149
TRINITY_DN8455_c0_g1_i7.p1	Q3T168	Calcyclin-binding protein	41.441	222	98	8.93e-44	149
TRINITY_DN8455_c0_g1_i1.p1	Q3T168	Calcyclin-binding protein	41.441	222	98	8.93e-44	149
TRINITY_DN24_c3_g1_i19.p1	Q6P8Y1	Calcyphosin-like protein	52.201	159	99	6.46e-55	174
TRINITY_DN24_c3_g1_i22.p1	Q6P8Y1	Calcyphosin-like protein	52.201	159	99	6.46e-55	174
TRINITY_DN24_c3_g1_i16.p1	Q6P8Y1	Calcyphosin-like protein	52.201	159	99	6.46e-55	174
TRINITY_DN24_c3_g1_i21.p1	Q6P8Y1	Calcyphosin-like protein	52.201	159	99	6.46e-55	174
TRINITY_DN24_c3_g1_i10.p1	Q6P8Y1	Calcyphosin-like protein	52.201	159	99	6.46e-55	174
TRINITY_DN24_c3_g1_i5.p1	Q6P8Y1	Calcyphosin-like protein	52.201	159	99	6.46e-55	174
TRINITY_DN24_c3_g1_i17.p1	Q6P8Y1	Calcyphosin-like protein	52.688	186	98	2.16e-68	210
TRINITY_DN20268_c0_g3_i1.p1	Q40302	Calmodulin	40.541	111	97	2.03e-18	77.8
TRINITY_DN5211_c1_g1_i4.p1	P62154	Calmodulin	100	149	99	1.63e-104	297
TRINITY_DN5211_c1_g1_i2.p1	P62154	Calmodulin	100	149	99	1.63e-104	297
TRINITY_DN32213_c0_g1_i1.p1	P0DP35	Calmodulin-2 B	100	101	99	1.11e-68	205
TRINITY_DN1441_c0_g1_i9.p1	P35564	Calnexin	61.966	234	95	8e-102	310
TRINITY_DN7014_c0_g1_i1.p1	Q11002	Calpain-A	82.301	226	99	1.34e-124	375
TRINITY_DN7014_c0_g1_i3.p1	Q11002	Calpain-A	82.301	226	99	1.34e-124	375
TRINITY_DN3235_c0_g1_i5.p1	Q11002	Calpain-A	85.256	312	97	0	575
TRINITY_DN3235_c0_g1_i6.p1	Q11002	Calpain-A	85.256	312	97	0	575
TRINITY_DN3235_c0_g1_i18.p1	Q11002	Calpain-A	85.256	312	97	0	575
TRINITY_DN3235_c0_g1_i16.p1	Q9VT65	Calpain-B	68.085	188	99	2.51e-87	278
TRINITY_DN3235_c0_g1_i7.p1	Q9VT65	Calpain-B	79.022	491	96	0	808
TRINITY_DN3235_c0_g1_i27.p1	Q9VT65	Calpain-B	79.022	491	96	0	808
TRINITY_DN3235_c0_g1_i11.p1	Q9VT65	Calpain-B	79.022	491	96	0	808
TRINITY_DN146_c3_g1_i12.p1	P27398	Calpain-D	93.782	193	98	7.18e-124	385
TRINITY_DN146_c3_g1_i2.p1	P27398	Calpain-D	93.782	193	98	7.18e-124	385
TRINITY_DN146_c3_g1_i8.p1	P27398	Calpain-D	93.264	193	96	5.93e-124	386
TRINITY_DN21403_c0_g3_i3.p1	P51911	Calponin-1	43	100	98	6.15e-19	82
TRINITY_DN122559_c0_g1_i1.p2	P14211	Calreticulin	100	102	100	4.09e-65	204
TRINITY_DN1078_c0_g1_i81.p1	Q9V498	Calsyntenin-1	62.893	795	98	0	1025
TRINITY_DN12905_c0_g1_i4.p1	B5X186	Calumenin-A	36.308	325	95	4.94e-57	190
TRINITY_DN12905_c0_g1_i5.p1	B5X186	Calumenin-A	36.308	325	95	4.94e-57	190
TRINITY_DN1158_c7_g1_i4.p1	B5X4E0	Calumenin-B	50.625	320	97	1.06e-107	319
TRINITY_DN430_c0_g1_i1.p1	P12370	cAMP-dependent protein kinase catalytic subunit 1	99.15	353	99	0	730
TRINITY_DN430_c0_g1_i2.p1	P12370	cAMP-dependent protein kinase catalytic subunit 1	99.15	353	99	0	730
TRINITY_DN430_c0_g1_i3.p1	P12370	cAMP-dependent protein kinase catalytic subunit 1	99.15	353	99	0	730
TRINITY_DN2203_c0_g1_i9.p1	P16912	cAMP-dependent protein kinase catalytic subunit 3	80.142	282	99	1.72e-171	489
TRINITY_DN2203_c0_g1_i16.p1	P16912	cAMP-dependent protein kinase catalytic subunit 3	57.874	508	99	0	573
TRINITY_DN2203_c0_g1_i17.p1	P16912	cAMP-dependent protein kinase catalytic subunit 3	57.874	508	99	0	573
TRINITY_DN2203_c0_g1_i14.p1	P16912	cAMP-dependent protein kinase catalytic subunit 3	57.874	508	99	0	573
TRINITY_DN2203_c0_g1_i15.p1	P16912	cAMP-dependent protein kinase catalytic subunit 3	57.874	508	99	0	573
TRINITY_DN231_c2_g1_i1.p1	P16905	cAMP-dependent protein kinase type I regulatory subunit	90.062	322	100	0	597
TRINITY_DN231_c2_g1_i2.p1	P16905	cAMP-dependent protein kinase type I regulatory subunit	90.374	374	100	0	695
TRINITY_DN765_c1_g1_i4.p1	P81900	cAMP-dependent protein kinase type II regulatory subunit	73.429	350	99	0	519
TRINITY_DN145_c1_g2_i8.p1	P12252	cAMP-specific 3',5'-cyclic phosphodiesterase	84.495	574	99	0	954
TRINITY_DN145_c1_g2_i6.p1	P12252	cAMP-specific 3',5'-cyclic phosphodiesterase	82.404	574	99	0	920
TRINITY_DN57_c9_g1_i5.p1	Q8IRU4	cAMP-specific 3',5'-cyclic phosphodiesterase, isoform F	93.22	177	100	1.56e-107	324
TRINITY_DN57_c9_g1_i1.p1	Q8IRU4	cAMP-specific 3',5'-cyclic phosphodiesterase, isoform F	93.22	177	100	1.56e-107	324
TRINITY_DN57_c9_g1_i2.p1	Q8IRU4	cAMP-specific 3',5'-cyclic phosphodiesterase, isoform F	93.22	177	100	1.56e-107	324
TRINITY_DN57_c9_g1_i9.p1	Q8IRU4	cAMP-specific 3',5'-cyclic phosphodiesterase, isoform F	93.22	177	100	1.56e-107	324
TRINITY_DN57_c9_g1_i11.p1	Q8IRU4	cAMP-specific 3',5'-cyclic phosphodiesterase, isoform F	93.22	177	100	1.56e-107	324
TRINITY_DN145_c1_g2_i9.p1	Q8IRU4	cAMP-specific 3',5'-cyclic phosphodiesterase, isoform F	84.211	418	99	0	705
TRINITY_DN145_c1_g2_i1.p1	Q9W4T4	cAMP-specific 3',5'-cyclic phosphodiesterase, isoform I	72.619	672	96	0	908
TRINITY_DN145_c1_g2_i4.p1	Q9W4T4	cAMP-specific 3',5'-cyclic phosphodiesterase, isoform I	74.405	672	96	0	944
TRINITY_DN883_c3_g1_i1.p2	Q8VI47	Canalicular multispecific organic anion transporter 1	42.675	157	100	7.85e-41	148
TRINITY_DN883_c3_g1_i1.p1	O88563	Canalicular multispecific organic anion transporter 2	25.98	204	98	3.71e-06	53.1
TRINITY_DN883_c3_g1_i2.p1	O88563	Canalicular multispecific organic anion transporter 2	23.418	316	99	4.37e-08	60.1
TRINITY_DN883_c3_g1_i13.p1	B2RX12	Canalicular multispecific organic anion transporter 2	22.316	354	99	3.31e-08	60.5
TRINITY_DN883_c3_g1_i10.p1	B2RX12	Canalicular multispecific organic anion transporter 2	22.316	354	99	3.31e-08	60.5
TRINITY_DN8716_c0_g3_i1.p1	Q9W4N2	Cap-specific mRNA (nucleoside-2'-O-)-methyltransferase 1	47.525	101	96	2.22e-27	107
TRINITY_DN8716_c0_g1_i2.p1	Q9W4N2	Cap-specific mRNA (nucleoside-2'-O-)-methyltransferase 1	49.697	165	95	4.66e-56	191
TRINITY_DN8716_c0_g1_i1.p1	Q9W4N2	Cap-specific mRNA (nucleoside-2'-O-)-methyltransferase 1	50.242	207	100	8.39e-73	238
TRINITY_DN15660_c0_g3_i1.p1	Q9UAS6	Cap-specific mRNA (nucleoside-2'-O-)-methyltransferase 2	54.198	131	100	2.27e-43	153
TRINITY_DN15660_c0_g2_i1.p1	Q9UAS6	Cap-specific mRNA (nucleoside-2'-O-)-methyltransferase 2	43.709	151	100	3.76e-30	117
TRINITY_DN3271_c2_g1_i1.p1	Q8SXX4	Capon-like protein	83.613	238	99	8.09e-124	369
TRINITY_DN35772_c0_g1_i1.p2	P03641	Capsid protein F	100	427	99	0	895
TRINITY_DN146918_c0_g1_i1.p1	P13982	Carbamate kinase	63.83	188	99	3.35e-86	259
TRINITY_DN131726_c0_g1_i1.p1	Q6A914	Carbamoyl-phosphate synthase large chain	32	100	100	1.13e-06	48.5
TRINITY_DN93690_c0_g1_i1.p1	Q6A914	Carbamoyl-phosphate synthase large chain	100	110	100	1.55e-70	230
TRINITY_DN139476_c0_g1_i1.p2	Q6A914	Carbamoyl-phosphate synthase large chain	100	115	100	1.09e-76	247
TRINITY_DN139639_c0_g1_i1.p1	Q6A914	Carbamoyl-phosphate synthase large chain	99.16	119	100	7.72e-75	242
TRINITY_DN82788_c0_g1_i1.p1	Q6A914	Carbamoyl-phosphate synthase large chain	98.387	124	100	1.22e-79	256
TRINITY_DN108552_c0_g1_i1.p1	Q6A914	Carbamoyl-phosphate synthase large chain	28.571	126	100	4.02e-12	65.1
TRINITY_DN47211_c0_g1_i1.p1	Q6A914	Carbamoyl-phosphate synthase large chain	98.773	163	100	5.28e-105	326
TRINITY_DN68879_c0_g1_i1.p1	Q6A914	Carbamoyl-phosphate synthase large chain	34.146	164	100	9.92e-29	114
TRINITY_DN684_c4_g1_i6.p1	Q8VIP2	Carbohydrate-responsive element-binding protein	38.71	124	97	8.79e-23	95.5
TRINITY_DN252_c2_g1_i3.p1	Q8UWA5	Carbonic anhydrase 2	34.831	178	95	9.69e-26	102
TRINITY_DN252_c2_g1_i5.p1	Q8UWA5	Carbonic anhydrase 2	34.831	178	95	9.69e-26	102
TRINITY_DN252_c2_g1_i8.p1	Q8UWA5	Carbonic anhydrase 2	34.831	178	95	9.69e-26	102
TRINITY_DN450_c0_g1_i8.p1	Q8UWA5	Carbonic anhydrase 2	49.43	263	96	3.15e-77	238
TRINITY_DN450_c0_g1_i21.p1	Q8UWA5	Carbonic anhydrase 2	49.43	263	96	3.15e-77	238
TRINITY_DN450_c0_g1_i37.p1	Q8UWA5	Carbonic anhydrase 2	49.43	263	96	3.15e-77	238
TRINITY_DN450_c0_g1_i19.p1	Q8UWA5	Carbonic anhydrase 2	49.43	263	96	3.15e-77	238
TRINITY_DN450_c0_g1_i17.p1	Q8UWA5	Carbonic anhydrase 2	49.43	263	96	3.15e-77	238
TRINITY_DN450_c0_g1_i52.p1	Q8UWA5	Carbonic anhydrase 2	49.43	263	96	3.15e-77	238
TRINITY_DN450_c0_g1_i53.p1	Q8UWA5	Carbonic anhydrase 2	49.43	263	96	3.15e-77	238
TRINITY_DN450_c0_g1_i43.p1	Q8UWA5	Carbonic anhydrase 2	49.43	263	96	3.15e-77	238
TRINITY_DN450_c0_g1_i51.p1	Q8UWA5	Carbonic anhydrase 2	49.43	263	96	3.15e-77	238
TRINITY_DN450_c0_g1_i47.p1	Q8UWA5	Carbonic anhydrase 2	49.43	263	96	3.15e-77	238
TRINITY_DN450_c0_g1_i49.p1	Q8UWA5	Carbonic anhydrase 2	49.43	263	96	3.15e-77	238
TRINITY_DN450_c0_g1_i46.p1	Q8UWA5	Carbonic anhydrase 2	49.43	263	96	3.15e-77	238
TRINITY_DN64468_c0_g1_i1.p1	Q2KIG3	Carboxypeptidase B2	63	100	100	2.12e-39	138
TRINITY_DN1324_c2_g1_i1.p1	P42787	Carboxypeptidase D	55.856	222	100	2.76e-76	253
TRINITY_DN80_c1_g1_i1.p1	P42787	Carboxypeptidase D	20.462	303	97	2.14e-05	50.4
TRINITY_DN120031_c0_g1_i1.p1	A0R596	Carboxypeptidase DacB	38.889	126	98	4.51e-16	76.3
TRINITY_DN99208_c0_g1_i1.p2	A0R596	Carboxypeptidase DacB	36.691	139	98	5.09e-16	76.6
TRINITY_DN44951_c0_g1_i4.p1	Q80V42	Carboxypeptidase M	52.703	222	99	1.47e-74	235
TRINITY_DN136069_c0_g1_i1.p1	Q9VIK2	Carcinine transporter	85.2	250	100	3.83e-145	424
TRINITY_DN14033_c0_g1_i30.p3	Q5TYM7	CARD- and ANK-domain containing inflammasome adapter protein	35.644	101	95	7.36e-09	55.5
TRINITY_DN14033_c0_g1_i32.p3	Q5TYM7	CARD- and ANK-domain containing inflammasome adapter protein	35.644	101	95	7.36e-09	55.5
TRINITY_DN6126_c0_g1_i4.p1	Q5U3U3	Carnitine O-palmitoyltransferase 2, mitochondrial	47.143	140	99	7.25e-43	152
TRINITY_DN6126_c0_g1_i6.p1	Q5U3U3	Carnitine O-palmitoyltransferase 2, mitochondrial	47.143	140	99	7.25e-43	152
TRINITY_DN6126_c0_g1_i8.p1	Q5U3U3	Carnitine O-palmitoyltransferase 2, mitochondrial	47.143	140	99	7.25e-43	152
TRINITY_DN6126_c0_g1_i16.p1	Q5U3U3	Carnitine O-palmitoyltransferase 2, mitochondrial	47.143	140	99	7.25e-43	152
TRINITY_DN6126_c0_g1_i15.p1	Q5U3U3	Carnitine O-palmitoyltransferase 2, mitochondrial	47.143	140	99	7.25e-43	152
TRINITY_DN10534_c0_g2_i1.p1	Q7ZXE1	Carnitine O-palmitoyltransferase 2, mitochondrial	45.499	411	99	3.74e-117	358
TRINITY_DN1264_c0_g1_i4.p2	Q9VFS2	Carotenoid isomerooxygenase	63.889	180	96	2.73e-79	250
TRINITY_DN1264_c0_g1_i14.p2	Q9VFS2	Carotenoid isomerooxygenase	63.889	180	96	2.73e-79	250
TRINITY_DN1264_c0_g1_i10.p2	Q9VFS2	Carotenoid isomerooxygenase	63.889	180	96	2.73e-79	250
TRINITY_DN1264_c0_g1_i50.p2	Q9VFS2	Carotenoid isomerooxygenase	63.889	180	96	2.73e-79	250
TRINITY_DN1264_c0_g1_i47.p2	Q9VFS2	Carotenoid isomerooxygenase	63.889	180	96	2.73e-79	250
TRINITY_DN1264_c0_g1_i38.p1	Q9VFS2	Carotenoid isomerooxygenase	55.015	329	97	4.47e-128	382
TRINITY_DN1264_c0_g1_i10.p1	Q9VFS2	Carotenoid isomerooxygenase	55.015	329	97	4.47e-128	382
TRINITY_DN700_c2_g1_i3.p1	P54367	Casein kinase I isoform alpha	90.175	285	99	0	535
TRINITY_DN700_c2_g1_i9.p1	P54367	Casein kinase I isoform alpha	90.175	285	99	0	535
TRINITY_DN700_c2_g1_i4.p1	P54367	Casein kinase I isoform alpha	84.726	347	99	0	611
TRINITY_DN700_c2_g1_i10.p1	P54367	Casein kinase I isoform alpha	84.726	347	99	0	611
TRINITY_DN12259_c0_g1_i13.p1	P78368	Casein kinase I isoform gamma-2	75.979	383	95	0	617
TRINITY_DN22316_c0_g1_i4.p1	P08181	Casein kinase II subunit alpha	97.024	336	99	0	682
TRINITY_DN22316_c0_g1_i5.p1	P08181	Casein kinase II subunit alpha	97.024	336	99	0	682
TRINITY_DN22316_c0_g1_i6.p1	P08181	Casein kinase II subunit alpha	97.024	336	99	0	682
TRINITY_DN22316_c0_g1_i7.p1	P08181	Casein kinase II subunit alpha	97.024	336	99	0	682
TRINITY_DN22316_c0_g1_i1.p1	P08181	Casein kinase II subunit alpha	97.024	336	99	0	682
TRINITY_DN22316_c0_g1_i2.p1	P08181	Casein kinase II subunit alpha	97.024	336	99	0	682
TRINITY_DN22316_c0_g1_i3.p1	P08181	Casein kinase II subunit alpha	97.024	336	99	0	682
TRINITY_DN12425_c0_g1_i27.p1	P08182	Casein kinase II subunit beta	99.061	213	98	7.03e-162	449
TRINITY_DN12425_c0_g1_i34.p1	P08182	Casein kinase II subunit beta	98.598	214	99	8.06e-162	449
TRINITY_DN12425_c0_g1_i25.p1	P08182	Casein kinase II subunit beta	98.598	214	99	8.06e-162	449
TRINITY_DN12425_c0_g1_i1.p1	P08182	Casein kinase II subunit beta	93.45	229	100	3.47e-163	452
TRINITY_DN12425_c0_g1_i14.p1	P08182	Casein kinase II subunit beta	93.45	229	100	3.47e-163	452
TRINITY_DN12425_c0_g1_i33.p1	P08182	Casein kinase II subunit beta	93.45	229	95	2.24e-163	454
TRINITY_DN12425_c0_g1_i32.p1	P08182	Casein kinase II subunit beta	88.655	238	98	8.37e-156	434
TRINITY_DN12425_c0_g1_i11.p1	P08182	Casein kinase II subunit beta	88.285	239	99	1.04e-155	434
TRINITY_DN12425_c0_g1_i5.p1	P08182	Casein kinase II subunit beta	84.252	254	100	4.11e-157	438
TRINITY_DN129275_c0_g1_i1.p1	Q9XYF4	Caspase Dronc	37.383	107	100	1.97e-13	67.8
TRINITY_DN96632_c0_g1_i1.p1	Q9XYF4	Caspase Dronc	39.344	183	97	2.2e-39	140
TRINITY_DN866_c3_g2_i1.p1	Q29IM7	Caspase-8	42.105	190	97	4.33e-47	164
TRINITY_DN1591_c1_g1_i4.p2	E9Q2Z1	Cat eye syndrome critical region protein 2 homolog	37.815	119	95	3.57e-20	88.2
TRINITY_DN1591_c1_g2_i2.p1	E9Q2Z1	Cat eye syndrome critical region protein 2 homolog	28.571	168	98	1.07e-13	68.9
TRINITY_DN76310_c0_g1_i1.p1	P29422	Catalase	60.377	106	97	2.76e-43	150
TRINITY_DN116139_c0_g1_i1.p1	Q5RF10	Catalase	90.741	108	97	1.3e-66	211
TRINITY_DN83551_c0_g1_i1.p1	P29422	Catalase	74.667	150	96	2.02e-77	241
TRINITY_DN100202_c0_g1_i1.p2	P29422	Catalase	53.676	272	100	9.83e-96	293
TRINITY_DN1082_c2_g1_i32.p1	P17336	Catalase	81.505	465	99	0	833
TRINITY_DN1082_c2_g1_i33.p1	P17336	Catalase	81.505	465	99	0	833
TRINITY_DN1082_c2_g1_i19.p1	P17336	Catalase	81.505	465	99	0	833
TRINITY_DN1082_c2_g1_i51.p1	P17336	Catalase	81.505	465	99	0	833
TRINITY_DN1082_c2_g1_i48.p1	P17336	Catalase	81.505	465	99	0	833
TRINITY_DN1082_c2_g1_i17.p1	P17336	Catalase	81.505	465	99	0	833
TRINITY_DN1082_c2_g1_i21.p1	P17336	Catalase	81.505	465	99	0	833
TRINITY_DN1082_c2_g1_i20.p1	P17336	Catalase	81.505	465	99	0	833
TRINITY_DN1082_c2_g1_i31.p1	P17336	Catalase	81.505	465	99	0	833
TRINITY_DN40986_c0_g1_i1.p1	P35220	Catenin alpha	94.309	123	100	3.77e-66	217
TRINITY_DN40986_c0_g4_i1.p1	P35220	Catenin alpha	94.803	635	99	0	1249
TRINITY_DN6031_c0_g1_i4.p1	P83205	Cathepsin B	55	340	98	3.59e-133	385
TRINITY_DN6031_c0_g1_i18.p1	P83205	Cathepsin B	55	340	98	3.59e-133	385
TRINITY_DN6031_c0_g1_i16.p1	P83205	Cathepsin B	55	340	98	3.59e-133	385
TRINITY_DN6031_c0_g1_i11.p1	P83205	Cathepsin B	55	340	98	3.59e-133	385
TRINITY_DN1761_c2_g1_i3.p1	Q26636	Cathepsin L	84.564	149	99	3.55e-94	278
TRINITY_DN1761_c2_g1_i1.p1	Q26636	Cathepsin L	84.564	149	99	3.55e-94	278
TRINITY_DN1761_c2_g1_i6.p1	Q26636	Cathepsin L	84.564	149	99	3.55e-94	278
TRINITY_DN1761_c2_g1_i7.p1	Q26636	Cathepsin L	84.564	149	99	3.55e-94	278
TRINITY_DN1761_c2_g1_i5.p1	Q26636	Cathepsin L	84.564	149	99	3.55e-94	278
TRINITY_DN1761_c2_g1_i11.p1	Q26636	Cathepsin L	84.564	149	99	3.55e-94	278
TRINITY_DN10338_c0_g1_i6.p2	Q26636	Cathepsin L	47.727	176	98	6.08e-47	159
TRINITY_DN10338_c0_g1_i1.p2	Q26636	Cathepsin L	47.727	176	98	6.08e-47	159
TRINITY_DN10338_c0_g1_i19.p2	Q26636	Cathepsin L	47.727	176	98	6.08e-47	159
TRINITY_DN10338_c0_g1_i8.p2	Q26636	Cathepsin L	47.727	176	98	6.08e-47	159
TRINITY_DN10338_c0_g1_i20.p1	Q26636	Cathepsin L	47.727	176	98	6.08e-47	159
TRINITY_DN10338_c0_g1_i16.p1	Q26636	Cathepsin L	47.727	176	98	6.08e-47	159
TRINITY_DN98267_c0_g1_i1.p1	P09648	Cathepsin L1 (Fragments)	85.593	118	100	1.22e-72	218
TRINITY_DN59268_c0_g3_i1.p2	Q6DCE8	Cationic amino acid transporter 2	39.024	123	98	6.12e-21	89.4
TRINITY_DN59268_c0_g2_i2.p1	P52569	Cationic amino acid transporter 2	43.75	208	96	3.6e-51	177
TRINITY_DN1016_c2_g1_i11.p1	Q5PR34	Cationic amino acid transporter 2	35.865	237	95	3.89e-37	140
TRINITY_DN101_c1_g1_i4.p1	P52569	Cationic amino acid transporter 2	52.157	255	98	1.14e-72	236
TRINITY_DN101_c1_g1_i1.p1	P52569	Cationic amino acid transporter 2	52.157	255	98	1.14e-72	236
TRINITY_DN101_c1_g1_i3.p1	P52569	Cationic amino acid transporter 2	52.157	255	98	1.14e-72	236
TRINITY_DN89860_c0_g1_i1.p1	O08812	Cationic amino acid transporter 3	60.606	132	99	5.88e-54	181
TRINITY_DN115112_c0_g1_i1.p1	Q72K91	CC-adding tRNA nucleotidyltransferase	32.911	158	95	8.83e-08	53.9
TRINITY_DN57423_c0_g1_i1.p1	Q03701	CCAAT/enhancer-binding protein zeta	32.52	246	97	1.92e-20	93.2
TRINITY_DN10333_c0_g1_i6.p2	Q8T8R1	CCHC-type zinc finger protein CG3800	71.856	167	99	3.21e-76	226
TRINITY_DN20268_c0_g4_i3.p2	A1A5H6	CCR4-NOT transcription complex subunit 1	92.308	104	99	5.57e-63	209
TRINITY_DN10893_c0_g6_i1.p1	Q6ZQ08	CCR4-NOT transcription complex subunit 1	66.667	126	98	1.3e-50	175
TRINITY_DN10893_c0_g4_i1.p1	A1A5H6	CCR4-NOT transcription complex subunit 1	40.559	143	98	6.21e-31	119
TRINITY_DN380_c0_g1_i6.p1	A1A5H6	CCR4-NOT transcription complex subunit 1	39.106	179	99	5.17e-30	118
[truncated: 10,517 more rows]
