# Supplementary material for: Annotations of novel antennae-expressed genes in male Glossina morsitans morsitans tsetse flies
Source: PLoS One. 2022 Aug 29;17(8):e0273543. doi: 10.1371/journal.pone.0273543 (PMC9423656; doi:10.1371/journal.pone.0273543)
Supplement: S2 Table — (XLSX) [file pone.0273543.s002.xlsx]

## Sheet: Sheet1
Table S2. Blast hits of Trinity de novo assembled male G. m. morsitans transcripts/contigs( from unmapped reads) against G. m. morsitans transcripts in VectorBase
Trinity Contig ID	VectorBase ID*	Gene Identity	% Identity	Query Lengh	% Query Coverage	evalue	bitscore
TRINITY_DN207_c1_g1_i7.p1	GMOY005592-RA	1-acyl-sn-glycerol-3-phosphate acyltransferase	99.353	309	100	1.49e-159	560
TRINITY_DN207_c1_g1_i3.p1	GMOY005592-RA	1-acyl-sn-glycerol-3-phosphate acyltransferase	99.353	309	100	1.49e-159	560
TRINITY_DN207_c1_g1_i2.p1	GMOY005592-RA	1-acyl-sn-glycerol-3-phosphate acyltransferase	99.387	816	100	0	1480
TRINITY_DN7385_c0_g1_i3.p1	GMOY009106-RA	128up: upstream of rpiii128	100	408	99	0	743
TRINITY_DN75402_c0_g3_i1.p1	GMOY007986-RA	2-hydroxyglutarate dehydrogenase	99.495	792	100	0	1441
TRINITY_DN6169_c0_g1_i4.p1	GMOY007986-RA	2-hydroxyglutarate dehydrogenase	100	633	100	0	1170
TRINITY_DN6169_c0_g1_i7.p1	GMOY007986-RA	2-hydroxyglutarate dehydrogenase	100	633	100	0	1170
TRINITY_DN20157_c0_g3_i1.p1	GMOY008048-RA	2-methoxy-6-polyprenyl-1,4-benzoquinol methylase, mitochondrial	100	348	100	0	643
TRINITY_DN15715_c0_g1_i1.p1	GMOY008666-RA	2-phosphodiesterase	100	471	98	0	856
TRINITY_DN881_c14_g1_i1.p1	GMOY008666-RA	2-phosphodiesterase	100	426	100	0	787
TRINITY_DN7445_c0_g1_i2.p1	GMOY004921-RA	20S proteasome regulatory subunit beta type PSMB1/PRE7	100	711	100	0	1314
TRINITY_DN7244_c1_g4_i2.p1	GMOY004921-RA	20S proteasome regulatory subunit beta type PSMB1/PRE7	100	1023	100	0	1890
TRINITY_DN735_c0_g2_i2.p1	GMOY001814-RA	20S proteasome regulatory subunit beta type PSMB2/PRE1	100	321	99	2.56e-167	586
TRINITY_DN735_c0_g2_i4.p1	GMOY001814-RA	20S proteasome regulatory subunit beta type PSMB2/PRE1	100	321	99	2.56e-167	586
TRINITY_DN1015_c1_g1_i4.p1	GMOY006557-RA	20S proteasome regulatory subunit beta type PSMB3/PUP3	99.838	618	100	0	1136
TRINITY_DN25012_c0_g1_i2.p1	GMOY002553-RA	20S proteasome regulatory subunit beta type PSMB4/PRE4	99.148	822	100	0	1480
TRINITY_DN25012_c0_g1_i3.p1	GMOY002553-RA	20S proteasome regulatory subunit beta type PSMB4/PRE4	99.162	597	100	0	1075
TRINITY_DN44555_c0_g2_i1.p1	GMOY003200-RA	26S proteasome regulatory complex ATPase RPT2	99.792	483	99	0	881
TRINITY_DN10796_c0_g2_i1.p1	GMOY003200-RA	26S proteasome regulatory complex ATPase RPT2	99.333	300	100	1.45e-154	544
TRINITY_DN3286_c0_g3_i4.p1	GMOY002766-RA	26S proteasome regulatory complex ATPase RPT3	99.875	801	100	0	1474
TRINITY_DN3286_c0_g3_i1.p1	GMOY002766-RA	26S proteasome regulatory complex ATPase RPT3	99.919	1230	100	0	2266
TRINITY_DN84_c0_g2_i11.p1	GMOY002503-RA	26S proteasome regulatory complex ATPase RPT5	99.386	651	100	0	1181
TRINITY_DN84_c0_g2_i2.p1	GMOY002503-RA	26S proteasome regulatory complex ATPase RPT5	99.636	1374	100	0	2510
TRINITY_DN84_c0_g2_i1.p1	GMOY002503-RA	26S proteasome regulatory complex ATPase RPT5	99.65	1143	100	0	2089
TRINITY_DN84_c0_g2_i4.p1	GMOY002503-RA	26S proteasome regulatory complex ATPase RPT5	99.65	1143	100	0	2089
TRINITY_DN29252_c0_g1_i7.p1	GMOY007591-RA	26S proteasome regulatory complex ATPase RPT6	100	1215	100	0	2244
TRINITY_DN29252_c0_g1_i3.p1	GMOY007591-RA	26S proteasome regulatory complex ATPase RPT6	100	1215	100	0	2244
TRINITY_DN10756_c0_g6_i1.p1	GMOY005513-RA	26S proteasome regulatory complex subunit PSMD5	100	1200	100	0	2217
TRINITY_DN5875_c0_g1_i2.p1	GMOY005522-RA	26S proteasome regulatory complex subunit RPN11	99.347	777	99	0	1387
TRINITY_DN5875_c0_g1_i3.p1	GMOY005522-RA	26S proteasome regulatory complex subunit RPN11	99.461	927	100	0	1685
TRINITY_DN43_c0_g1_i1.p2	GMOY000456-RA	26S proteasome regulatory complex subunit RPN6/PSMD11	100	309	100	6.89e-163	571
TRINITY_DN3876_c0_g4_i1.p1	GMOY004839-RA	26S proteasome regulatory complex subunit RPN7/PSMD6	99.744	1170	100	0	2145
TRINITY_DN41812_c0_g2_i5.p1	GMOY005744-RA	26S proteasome regulatory complex subunit RPN8/PSMD7	99.686	1062	100	0	1746
TRINITY_DN41812_c0_g2_i4.p1	GMOY005744-RA	26S proteasome regulatory complex subunit RPN8/PSMD7	100	1002	100	0	1851
TRINITY_DN48532_c0_g1_i1.p1	GMOY006307-RA	26S proteasome regulatory complex subunit RPN9/PSMD13	100	585	100	0	1081
TRINITY_DN11375_c0_g1_i5.p1	GMOY007363-RA	3 histone exonuclease 1,3 histone exonuclease 1	100	411	100	0	760
TRINITY_DN11375_c0_g1_i7.p1	GMOY007363-RA	3 histone exonuclease 1,3 histone exonuclease 1	100	411	100	0	760
TRINITY_DN11375_c0_g1_i2.p1	GMOY007363-RA	3 histone exonuclease 1,3 histone exonuclease 1	100	411	100	0	760
TRINITY_DN11375_c0_g1_i3.p1	GMOY007363-RA	3 histone exonuclease 1,3 histone exonuclease 1	100	450	100	0	832
TRINITY_DN2232_c0_g1_i1.p1	GMOY011229-RA	3-5 exonuclease	100	573	98	0	1037
TRINITY_DN2232_c0_g1_i2.p1	GMOY011229-RA	3-5 exonuclease	100	573	98	0	1037
TRINITY_DN7804_c0_g2_i1.p1	GMOY004808-RA	3-oxoacyl	99.346	765	100	0	1386
TRINITY_DN7804_c0_g2_i3.p1	GMOY004808-RA	3-oxoacyl	99.346	765	100	0	1386
TRINITY_DN7804_c0_g2_i2.p1	GMOY004808-RA	3-oxoacyl	99.346	765	100	0	1386
TRINITY_DN15052_c0_g1_i1.p1	GMOY005012-RA	3-oxoacyl-[acyl-carrier-protein] synthase II	99.483	387	100	0	704
TRINITY_DN15052_c0_g2_i1.p2	GMOY005012-RA	3-oxoacyl-[acyl-carrier-protein] synthase II	100	387	100	0	715
TRINITY_DN15052_c0_g2_i1.p1	GMOY005012-RA	3-oxoacyl-[acyl-carrier-protein] synthase II	100	858	100	0	1585
TRINITY_DN147_c2_g1_i2.p1	GMOY008278-RA	3-phosphoadenosine 5-phosphosulfate sulfotransferase/FAD synthetase	99.866	744	100	0	1369
TRINITY_DN147_c2_g1_i1.p1	GMOY008278-RA	3-phosphoadenosine 5-phosphosulfate sulfotransferase/FAD synthetase	99.866	744	100	0	1369
TRINITY_DN1238_c0_g1_i4.p1	GMOY002523-RA	4-hydroxybenzoate polyprenyltransferase, mitochondrial	100	384	100	0	710
TRINITY_DN5655_c2_g4_i1.p1	GMOY001035-RA	40 kDa farnesylated protein	100	570	100	0	1053
TRINITY_DN1439_c0_g2_i1.p1	GMOY009228-RA	40S ribosomal protein S26	99.764	423	100	0	776
TRINITY_DN41669_c0_g2_i1.p1	GMOY004778-RA	5-HT7: serotonin receptor 7	99.794	969	100	0	1779
TRINITY_DN7022_c0_g1_i4.p1	GMOY013005-RA	60S acidic ribosomal protein P0	100	939	100	0	1735
TRINITY_DN7022_c0_g1_i3.p1	GMOY013005-RA	60S acidic ribosomal protein P0	100	939	100	0	1735
TRINITY_DN922_c0_g1_i7.p1	GMOY001508-RA	60s acidic ribosomal protein P1	100	333	100	3.39e-176	616
TRINITY_DN23565_c0_g1_i1.p1	GMOY011762-RA	60S ribosomal export protein NMD3	99.697	330	100	7.26e-173	604
TRINITY_DN29891_c0_g1_i1.p1	GMOY001408-RA	60S ribosomal export protein NMD3	100	312	100	1.5e-164	577
TRINITY_DN52748_c0_g1_i1.p1	GMOY001408-RA	60S ribosomal export protein NMD3	100	360	100	0	665
TRINITY_DN2680_c3_g1_i1.p1	GMOY001408-RA	60S ribosomal export protein NMD3	100	384	100	0	710
TRINITY_DN1993_c0_g1_i8.p1	GMOY013316-RA	60s ribosomal protein L10	99.691	324	100	1.55e-169	593
TRINITY_DN1993_c0_g1_i4.p1	GMOY013316-RA	60s ribosomal protein L10	99.848	660	100	0	1214
TRINITY_DN1993_c0_g1_i6.p1	GMOY013316-RA	60s ribosomal protein L10	99.848	660	100	0	1214
TRINITY_DN1993_c0_g1_i1.p1	GMOY013316-RA	60s ribosomal protein L10	99.848	660	100	0	1214
TRINITY_DN1993_c0_g1_i2.p1	GMOY013316-RA	60s ribosomal protein L10	99.848	660	100	0	1214
TRINITY_DN1993_c0_g1_i4.p2	GMOY013316-RA	60s ribosomal protein L10	100	300	100	6.72e-158	555
TRINITY_DN1993_c0_g1_i6.p2	GMOY013316-RA	60s ribosomal protein L10	100	300	100	6.72e-158	555
TRINITY_DN1993_c0_g1_i1.p2	GMOY013316-RA	60s ribosomal protein L10	100	300	100	6.72e-158	555
TRINITY_DN1993_c0_g1_i2.p2	GMOY013316-RA	60s ribosomal protein L10	100	300	100	6.72e-158	555
TRINITY_DN1072_c14_g1_i2.p1	GMOY009010-RA	60s ribosomal protein L13a	100	618	100	0	1142
TRINITY_DN8992_c1_g1_i5.p1	GMOY001806-RA	60S ribosomal protein L27	100	408	100	0	754
TRINITY_DN8992_c1_g1_i4.p1	GMOY001806-RA	60S ribosomal protein L27	100	408	100	0	754
TRINITY_DN8992_c1_g1_i6.p1	GMOY001806-RA	60S ribosomal protein L27	100	408	100	0	754
TRINITY_DN8992_c1_g1_i3.p1	GMOY001806-RA	60S ribosomal protein L27	100	408	100	0	754
TRINITY_DN8992_c1_g1_i2.p1	GMOY001806-RA	60S ribosomal protein L27	100	408	100	0	754
TRINITY_DN8318_c0_g2_i8.p1	GMOY004614-RA	60S ribosomal protein L36	100	348	99	0	638
TRINITY_DN38600_c0_g1_i9.p1	GMOY003613-RA	AAA+-type ATPase	99.862	735	99	0	1334
TRINITY_DN38600_c0_g1_i10.p1	GMOY003613-RA	AAA+-type ATPase	99.862	735	99	0	1334
TRINITY_DN38600_c0_g1_i3.p1	GMOY003613-RA	AAA+-type ATPase	100	996	99	0	1832
TRINITY_DN38600_c0_g1_i8.p1	GMOY003613-RA	AAA+-type ATPase	100	996	99	0	1832
TRINITY_DN38600_c0_g1_i3.p3	GMOY003613-RA	AAA+-type ATPase	100	336	100	7.35e-178	621
TRINITY_DN38600_c0_g1_i8.p3	GMOY003613-RA	AAA+-type ATPase	100	336	100	7.35e-178	621
TRINITY_DN38600_c0_g1_i9.p2	GMOY003613-RA	AAA+-type ATPase	100	336	100	7.35e-178	621
TRINITY_DN38600_c0_g1_i10.p2	GMOY003613-RA	AAA+-type ATPase	100	336	100	7.35e-178	621
TRINITY_DN38600_c0_g1_i3.p2	GMOY003613-RA	AAA+-type ATPase	100	339	100	1.6e-179	627
TRINITY_DN38600_c0_g1_i8.p2	GMOY003613-RA	AAA+-type ATPase	100	339	100	1.6e-179	627
TRINITY_DN1372_c0_g1_i4.p1	GMOY001668-RA	AAA+-type ATPase 2	100	354	99	0	647
TRINITY_DN1372_c0_g1_i7.p1	GMOY001668-RA	AAA+-type ATPase 2	100	354	99	0	647
TRINITY_DN3562_c0_g1_i4.p1	GMOY010465-RA	aaRS-interacting multifunctional protein	99.782	459	100	0	843
TRINITY_DN111025_c0_g1_i1.p1	GMOY008260-RA	Aats-ala: alanyl-tRNA synthetase	100	306	100	3.17e-161	566
TRINITY_DN27885_c1_g3_i1.p1	GMOY008260-RA	Aats-ala: alanyl-tRNA synthetase	100	549	100	0	1014
TRINITY_DN2972_c0_g1_i7.p1	GMOY006639-RA	ABC transporter expressed in trachea	100	648	99	0	1184
TRINITY_DN2972_c0_g1_i2.p1	GMOY006639-RA	ABC transporter expressed in trachea	100	648	99	0	1184
TRINITY_DN2972_c0_g1_i8.p1	GMOY006639-RA	ABC transporter expressed in trachea	100	648	99	0	1184
TRINITY_DN2972_c0_g1_i9.p1	GMOY006639-RA	ABC transporter expressed in trachea	100	648	99	0	1184
TRINITY_DN2528_c0_g2_i12.p1	GMOY008349-RA	Abelson interacting protein	99.587	489	99	0	883
TRINITY_DN2528_c0_g2_i11.p1	GMOY008349-RA	Abelson interacting protein	99.651	576	99	0	1048
TRINITY_DN2528_c0_g2_i7.p1	GMOY008349-RA	Abelson interacting protein	99.651	576	99	0	1048
TRINITY_DN2528_c0_g1_i1.p1	GMOY008349-RA	Abelson interacting protein	99.691	324	100	1.55e-169	593
TRINITY_DN2528_c0_g1_i3.p1	GMOY008349-RA	Abelson interacting protein	99.691	324	100	1.55e-169	593
TRINITY_DN29194_c0_g2_i1.p1	GMOY006426-RA	abnormal oocyte	100	312	100	1.5e-164	577
TRINITY_DN5036_c4_g2_i5.p2	GMOY003203-RA	abstrakt	100	303	100	1.46e-159	560
TRINITY_DN5036_c4_g2_i4.p2	GMOY003203-RA	abstrakt	100	303	100	1.46e-159	560
TRINITY_DN5036_c4_g2_i11.p2	GMOY003203-RA	abstrakt	100	303	100	1.46e-159	560
TRINITY_DN5036_c4_g2_i8.p1	GMOY003203-RA	abstrakt	100	303	100	1.46e-159	560
TRINITY_DN63961_c0_g2_i1.p1	GMOY003203-RA	abstrakt	100	309	100	6.89e-163	571
TRINITY_DN5681_c0_g1_i1.p1	GMOY002792-RA	aca2: acetyl-CoA acyltransferase 2	99.686	972	98	0	1746
TRINITY_DN5681_c0_g1_i3.p1	GMOY002792-RA	aca2: acetyl-CoA acyltransferase 2	99.686	972	98	0	1746
TRINITY_DN5681_c0_g1_i19.p1	GMOY002792-RA	aca2: acetyl-CoA acyltransferase 2	99.686	972	98	0	1746
TRINITY_DN4559_c0_g1_i5.p1	GMOY004591-RA	ACAT1: acetyl-CoA acyltransferase	100	810	100	0	1496
TRINITY_DN16932_c1_g1_i4.p2	GMOY002177-RA	ACAT3: acetyl-CoA acyltransferase	100	405	100	0	749
TRINITY_DN3940_c10_g1_i1.p1	GMOY000962-RA	acetyl-CoA synthetase	100	315	99	1.51e-164	577
TRINITY_DN24390_c9_g1_i2.p1	GMOY000962-RA	acetyl-CoA synthetase	100	948	99	0	1729
TRINITY_DN33799_c0_g3_i2.p1	GMOY000962-RA	acetyl-CoA synthetase	100	588	100	0	1086
TRINITY_DN24390_c9_g1_i1.p1	GMOY000962-RA	acetyl-CoA synthetase	100	1008	100	0	1862
TRINITY_DN25492_c1_g1_i1.p1	GMOY007868-RA	Achilles	100	336	100	7.35e-178	621
TRINITY_DN25492_c1_g1_i2.p1	GMOY007868-RA	Achilles	100	336	100	7.35e-178	621
TRINITY_DN16211_c0_g1_i25.p1	GMOY000856-RA	achintya	99.792	492	98	0	883
TRINITY_DN16211_c0_g1_i12.p2	GMOY000856-RA	achintya	99.792	492	98	0	883
TRINITY_DN10733_c0_g1_i4.p1	GMOY004705-RA	Acid phosphatase	99.581	477	100	0	870
TRINITY_DN10733_c0_g1_i7.p1	GMOY004705-RA	Acid phosphatase	99.581	477	100	0	870
TRINITY_DN10733_c0_g1_i2.p1	GMOY004705-RA	Acid phosphatase	99.581	477	100	0	870
TRINITY_DN10733_c0_g1_i8.p1	GMOY004705-RA	Acid phosphatase	99.581	477	100	0	870
TRINITY_DN10733_c0_g1_i10.p1	GMOY004705-RA	Acid phosphatase	99.726	729	100	0	1336
TRINITY_DN3332_c0_g1_i2.p1	GMOY002287-RA	Acinus	99.085	2490	99	0	2346
TRINITY_DN3332_c0_g1_i1.p1	GMOY002287-RA	Acinus	99.366	2064	99	0	3701
TRINITY_DN3332_c0_g1_i3.p1	GMOY002287-RA	Acinus	99.202	2655	100	0	2700
TRINITY_DN3332_c0_g1_i4.p1	GMOY002287-RA	Acinus	99.42	2229	100	0	4056
TRINITY_DN3332_c0_g1_i4.p3	GMOY002287-RA	Acinus	99.798	495	100	0	909
TRINITY_DN3332_c0_g1_i4.p4	GMOY002287-RA	Acinus	99.798	495	100	0	909
TRINITY_DN3332_c0_g1_i1.p3	GMOY002287-RA	Acinus	99.798	495	100	0	909
TRINITY_DN3332_c0_g1_i1.p4	GMOY002287-RA	Acinus	99.798	495	100	0	909
TRINITY_DN3332_c0_g1_i2.p2	GMOY002287-RA	Acinus	99.798	495	100	0	909
TRINITY_DN3332_c0_g1_i3.p2	GMOY002287-RA	Acinus	99.798	495	100	0	909
TRINITY_DN3332_c0_g1_i4.p2	GMOY002287-RA	Acinus	99.913	1179	100	0	2115
TRINITY_DN3332_c0_g1_i1.p2	GMOY002287-RA	Acinus	99.913	1179	100	0	2115
TRINITY_DN23_c3_g1_i2.p1	GMOY010600-RA	acj6: abnormal chemosensory jump 6	100	555	100	0	1026
TRINITY_DN17549_c0_g2_i3.p1	GMOY003955-RA	acoc: acetyl-CoA carboxylase	100	528	99	0	972
TRINITY_DN6669_c0_g3_i1.p1	GMOY003955-RA	acoc: acetyl-CoA carboxylase	100	396	100	0	732
TRINITY_DN17549_c1_g1_i2.p1	GMOY003955-RA	acoc: acetyl-CoA carboxylase	100	522	100	0	965
TRINITY_DN4046_c0_g5_i1.p1	GMOY011989-RA	acod1: acyl-CoA dehydrogenase	100	1134	100	0	2095
TRINITY_DN4046_c0_g5_i3.p1	GMOY011989-RA	acod1: acyl-CoA dehydrogenase	100	1134	100	0	2095
TRINITY_DN4046_c0_g5_i2.p1	GMOY011989-RA	acod1: acyl-CoA dehydrogenase	100	1263	100	0	2333
TRINITY_DN403_c3_g3_i5.p1	GMOY004937-RA	acod3: acyl-CoA dehydrogenase	100	690	100	0	1275
TRINITY_DN403_c3_g3_i4.p1	GMOY004937-RA	acod3: acyl-CoA dehydrogenase	100	690	100	0	1275
TRINITY_DN403_c3_g3_i6.p1	GMOY004937-RA	acod3: acyl-CoA dehydrogenase	100	690	100	0	1275
TRINITY_DN403_c3_g3_i8.p1	GMOY004937-RA	acod3: acyl-CoA dehydrogenase	100	690	100	0	1275
TRINITY_DN403_c3_g3_i17.p1	GMOY004937-RA	acod3: acyl-CoA dehydrogenase	100	690	100	0	1275
TRINITY_DN403_c3_g3_i2.p1	GMOY004937-RA	acod3: acyl-CoA dehydrogenase	100	1059	100	0	1956
TRINITY_DN403_c3_g3_i9.p1	GMOY004937-RA	acod3: acyl-CoA dehydrogenase	100	1059	100	0	1956
TRINITY_DN403_c3_g3_i11.p1	GMOY004937-RA	acod3: acyl-CoA dehydrogenase	100	1059	100	0	1956
TRINITY_DN10703_c0_g3_i2.p1	GMOY008417-RA	Aconitate hydratase	99.884	2610	99	0	4759
TRINITY_DN10703_c0_g3_i1.p1	GMOY008417-RA	Aconitate hydratase	99.59	1221	100	0	2228
TRINITY_DN10703_c0_g3_i5.p1	GMOY008417-RA	Aconitate hydratase	99.663	1485	100	0	2715
TRINITY_DN579_c0_g1_i2.p1	GMOY003934-RB	Aconitate hydratase, mitochondrial	99.82	2223	99	0	4071
TRINITY_DN579_c0_g1_i14.p1	GMOY003934-RB	Aconitate hydratase, mitochondrial	99.82	2223	99	0	4071
TRINITY_DN579_c0_g1_i10.p1	GMOY003934-RB	Aconitate hydratase, mitochondrial	99.82	2223	99	0	4071
TRINITY_DN579_c0_g1_i11.p1	GMOY003934-RB	Aconitate hydratase, mitochondrial	99.82	2223	99	0	4071
TRINITY_DN579_c0_g1_i5.p1	GMOY003934-RB	Aconitate hydratase, mitochondrial	99.83	2364	99	0	4331
TRINITY_DN579_c0_g1_i17.p1	GMOY003934-RB	Aconitate hydratase, mitochondrial	99.865	2217	100	0	4078
TRINITY_DN579_c0_g1_i5.p2	GMOY003934-RB	Aconitate hydratase, mitochondrial	100	357	100	0	660
TRINITY_DN579_c0_g1_i2.p2	GMOY003934-RB	Aconitate hydratase, mitochondrial	100	402	100	0	743
TRINITY_DN579_c0_g1_i11.p2	GMOY003934-RB	Aconitate hydratase, mitochondrial	100	402	100	0	743
TRINITY_DN1915_c0_g6_i1.p1	GMOY003723-RA	acos1: acyl-CoA synthetase	99.64	1110	100	0	2028
TRINITY_DN3582_c0_g1_i1.p2	GMOY000839-RA	acos2: acyl-CoA synthetase	99.837	627	98	0	1129
TRINITY_DN3582_c0_g1_i25.p1	GMOY000839-RA	acos2: acyl-CoA synthetase	99.837	627	98	0	1129
TRINITY_DN3582_c0_g1_i19.p2	GMOY000839-RA	acos2: acyl-CoA synthetase	99.837	627	98	0	1129
TRINITY_DN3582_c0_g1_i11.p1	GMOY000839-RA	acos2: acyl-CoA synthetase	99.837	627	98	0	1129
TRINITY_DN3582_c0_g1_i27.p1	GMOY000839-RA	acos2: acyl-CoA synthetase	99.912	1143	99	0	2082
TRINITY_DN3582_c0_g1_i10.p1	GMOY000839-RA	acos2: acyl-CoA synthetase	99.912	1143	99	0	2082
TRINITY_DN3582_c0_g1_i26.p1	GMOY000839-RA	acos2: acyl-CoA synthetase	100	1056	99	0	1929
TRINITY_DN3582_c0_g1_i1.p3	GMOY000839-RA	acos2: acyl-CoA synthetase	100	468	100	0	865
TRINITY_DN3582_c0_g1_i3.p2	GMOY000839-RA	acos2: acyl-CoA synthetase	100	468	100	0	865
TRINITY_DN3582_c0_g1_i27.p2	GMOY000839-RA	acos2: acyl-CoA synthetase	100	468	100	0	865
TRINITY_DN3582_c0_g1_i26.p2	GMOY000839-RA	acos2: acyl-CoA synthetase	100	468	100	0	865
TRINITY_DN3582_c0_g1_i30.p2	GMOY000839-RA	acos2: acyl-CoA synthetase	100	468	100	0	865
TRINITY_DN3582_c0_g1_i11.p3	GMOY000839-RA	acos2: acyl-CoA synthetase	100	468	100	0	865
TRINITY_DN3582_c0_g1_i28.p1	GMOY000839-RA	acos2: acyl-CoA synthetase	100	624	100	0	1153
TRINITY_DN1807_c1_g1_i25.p1	GMOY000234-RA	acos3: acyl-CoA synthetase	99.859	1596	98	0	2599
TRINITY_DN1807_c1_g1_i1.p1	GMOY000234-RA	acos3: acyl-CoA synthetase	99.859	1596	98	0	2599
TRINITY_DN1807_c1_g1_i20.p1	GMOY000234-RA	acos3: acyl-CoA synthetase	99.859	1596	98	0	2599
TRINITY_DN1807_c1_g1_i35.p1	GMOY000234-RA	acos3: acyl-CoA synthetase	99.925	1362	98	0	2457
TRINITY_DN1807_c1_g1_i15.p1	GMOY000234-RA	acos3: acyl-CoA synthetase	99.925	1362	98	0	2457
TRINITY_DN1807_c1_g1_i16.p1	GMOY000234-RA	acos3: acyl-CoA synthetase	99.925	1362	98	0	2457
TRINITY_DN1807_c1_g1_i26.p1	GMOY000234-RA	acos3: acyl-CoA synthetase	99.929	1437	98	0	2595
TRINITY_DN1807_c1_g1_i29.p1	GMOY000234-RA	acos3: acyl-CoA synthetase	99.929	1437	98	0	2595
TRINITY_DN1807_c1_g1_i12.p1	GMOY000234-RA	acos3: acyl-CoA synthetase	100	1572	99	0	2878
TRINITY_DN1807_c1_g1_i23.p1	GMOY000234-RA	acos3: acyl-CoA synthetase	100	1572	99	0	2878
TRINITY_DN1807_c1_g1_i8.p1	GMOY000234-RA	acos3: acyl-CoA synthetase	100	552	100	0	1020
TRINITY_DN8511_c0_g1_i14.p1	GMOY011365-RA	acox1: acyl-CoA oxidase	100	927	99	0	1696
TRINITY_DN8511_c0_g1_i8.p1	GMOY011365-RA	acox1: acyl-CoA oxidase	100	1713	99	0	3147
TRINITY_DN8511_c0_g1_i10.p1	GMOY011365-RA	acox1: acyl-CoA oxidase	100	1713	99	0	3147
TRINITY_DN8511_c0_g1_i4.p1	GMOY011365-RA	acox1: acyl-CoA oxidase	99.938	1602	100	0	2952
TRINITY_DN8511_c0_g1_i4.p2	GMOY011365-RA	acox1: acyl-CoA oxidase	100	483	100	0	893
TRINITY_DN8511_c0_g1_i9.p2	GMOY011365-RA	acox1: acyl-CoA oxidase	100	483	100	0	893
TRINITY_DN27840_c0_g1_i1.p1	GMOY010264-RB	acox2: acyl-CoA oxidase	100	324	99	4.3e-170	595
TRINITY_DN27840_c0_g8_i5.p1	GMOY010264-RA	acox2: acyl-CoA oxidase	99.251	534	100	0	963
TRINITY_DN27840_c0_g8_i2.p1	GMOY010264-RA	acox2: acyl-CoA oxidase	99.251	534	100	0	963
TRINITY_DN27840_c0_g8_i1.p1	GMOY010264-RA	acox2: acyl-CoA oxidase	99.251	534	100	0	963
TRINITY_DN4431_c0_g1_i5.p1	GMOY010264-RB	acox2: acyl-CoA oxidase	100	324	100	3.32e-171	599
TRINITY_DN4431_c0_g1_i6.p1	GMOY010264-RB	acox2: acyl-CoA oxidase	100	324	100	3.32e-171	599
TRINITY_DN4431_c0_g1_i7.p1	GMOY010264-RB	acox2: acyl-CoA oxidase	100	324	100	3.32e-171	599
TRINITY_DN4431_c0_g1_i1.p1	GMOY010264-RB	acox2: acyl-CoA oxidase	100	324	100	3.32e-171	599
TRINITY_DN4431_c0_g1_i2.p1	GMOY010264-RB	acox2: acyl-CoA oxidase	100	324	100	3.32e-171	599
TRINITY_DN4431_c0_g1_i8.p1	GMOY010264-RB	acox2: acyl-CoA oxidase	100	324	100	3.32e-171	599
TRINITY_DN27840_c0_g7_i1.p1	GMOY010264-RB	acox2: acyl-CoA oxidase	100	624	100	0	1153
TRINITY_DN58673_c0_g1_i1.p1	GMOY001413-RA	acox4: acyl-CoA oxidase	99.365	315	100	7.03e-163	571
TRINITY_DN1651_c1_g3_i1.p1	GMOY007085-RA	actin	99.912	1131	100	0	2084
TRINITY_DN2620_c0_g1_i1.p1	GMOY001278-RA	Actin binding protein	100	336	100	7.35e-178	621
TRINITY_DN47127_c0_g2_i1.p1	GMOY001278-RA	Actin binding protein	100	390	100	0	721
TRINITY_DN2620_c0_g2_i2.p1	GMOY001278-RA	Actin binding protein	100	513	100	0	948
TRINITY_DN7694_c0_g1_i4.p3	GMOY007925-RA	Actin-related protein	99.535	438	98	0	782
TRINITY_DN7694_c0_g1_i2.p2	GMOY007925-RA	Actin-related protein	99.535	438	98	0	782
TRINITY_DN7694_c0_g1_i9.p3	GMOY007925-RA	Actin-related protein	99.535	438	98	0	782
TRINITY_DN7694_c0_g1_i12.p2	GMOY007925-RA	Actin-related protein	99.535	438	98	0	782
TRINITY_DN142995_c0_g1_i1.p1	GMOY007925-RA	Actin-related protein	100	336	98	2.06e-173	606
TRINITY_DN10226_c0_g2_i4.p1	GMOY005381-RA	Actin-related protein	100	1029	99	0	1890
TRINITY_DN7567_c1_g2_i1.p1	GMOY003905-RA	Actin-related protein	99.7	333	100	1.58e-174	610
TRINITY_DN7567_c1_g2_i2.p1	GMOY003905-RA	Actin-related protein	99.7	333	100	1.58e-174	610
TRINITY_DN7694_c0_g1_i9.p4	GMOY007925-RA	Actin-related protein	100	366	100	0	676
TRINITY_DN7694_c0_g1_i11.p2	GMOY007925-RA	Actin-related protein	100	366	100	0	676
TRINITY_DN3570_c0_g1_i1.p1	GMOY003192-RA	Actin-related protein 2/3 complex subunit 4	100	507	100	0	937
TRINITY_DN23758_c0_g4_i1.p1	GMOY003115-RA	Actin-related protein 2/3 complex subunit 5	100	453	100	0	837
TRINITY_DN3937_c0_g1_i1.p1	GMOY009955-RA	actin-related protein ARP2/3 complex subunit ARPC2	100	339	99	7.42e-178	621
TRINITY_DN3937_c0_g1_i8.p1	GMOY009955-RA	actin-related protein ARP2/3 complex subunit ARPC2	100	339	99	7.42e-178	621
TRINITY_DN3937_c0_g1_i18.p1	GMOY009955-RA	actin-related protein ARP2/3 complex subunit ARPC2	100	339	99	7.42e-178	621
TRINITY_DN3937_c0_g1_i33.p1	GMOY009955-RA	actin-related protein ARP2/3 complex subunit ARPC2	100	339	99	7.42e-178	621
TRINITY_DN3937_c0_g1_i72.p2	GMOY009955-RA	actin-related protein ARP2/3 complex subunit ARPC2	100	339	99	7.42e-178	621
TRINITY_DN3937_c0_g1_i73.p1	GMOY009955-RA	actin-related protein ARP2/3 complex subunit ARPC2	100	339	99	7.42e-178	621
TRINITY_DN3937_c0_g1_i11.p2	GMOY009955-RA	actin-related protein ARP2/3 complex subunit ARPC2	100	339	99	7.42e-178	621
TRINITY_DN3937_c0_g1_i56.p1	GMOY009955-RA	actin-related protein ARP2/3 complex subunit ARPC2	100	339	99	7.42e-178	621
TRINITY_DN3937_c0_g1_i55.p1	GMOY009955-RA	actin-related protein ARP2/3 complex subunit ARPC2	100	339	99	7.42e-178	621
TRINITY_DN2891_c3_g1_i1.p1	GMOY000700-RA	actin-related protein ARP2/3 complex subunit ARPC3	100	534	100	0	987
TRINITY_DN20579_c0_g2_i2.p1	GMOY001363-RA	Activated Cdc42 kinase	99.705	339	100	7.42e-178	621
TRINITY_DN20579_c0_g3_i1.p1	GMOY001363-RA	Activated Cdc42 kinase	100	516	100	0	953
TRINITY_DN4586_c0_g2_i1.p2	GMOY004979-RA	Activating transcription factor	100	333	100	3.39e-176	616
TRINITY_DN10697_c0_g1_i1.p1	GMOY008126-RA	Activating transcription factor 4	99.16	354	100	0	640
TRINITY_DN10697_c0_g1_i2.p1	GMOY008126-RA	Activating transcription factor 4	99.916	1191	100	0	2194
TRINITY_DN10697_c0_g1_i4.p1	GMOY008126-RA	Activating transcription factor 4	100	447	100	0	826
TRINITY_DN10697_c0_g1_i5.p1	GMOY008126-RA	Activating transcription factor 4	100	447	100	0	826
TRINITY_DN10697_c0_g1_i6.p1	GMOY008126-RA	Activating transcription factor 4	100	447	100	0	826
TRINITY_DN10697_c0_g1_i9.p1	GMOY008126-RA	Activating transcription factor 4	100	447	100	0	826
TRINITY_DN25739_c0_g1_i2.p3	GMOY010282-RA	ACY1: aminoacylase	100	330	99	7.26e-173	604
TRINITY_DN25739_c0_g1_i24.p2	GMOY010282-RA	ACY1: aminoacylase	100	330	99	7.26e-173	604
TRINITY_DN25739_c0_g1_i37.p1	GMOY010282-RA	ACY1: aminoacylase	100	330	99	7.26e-173	604
TRINITY_DN25739_c0_g1_i18.p2	GMOY010282-RA	ACY1: aminoacylase	100	330	99	7.26e-173	604
TRINITY_DN25739_c0_g1_i20.p1	GMOY010282-RA	ACY1: aminoacylase	100	330	99	7.26e-173	604
TRINITY_DN25739_c0_g1_i22.p1	GMOY010282-RA	ACY1: aminoacylase	100	330	99	7.26e-173	604
TRINITY_DN25739_c0_g1_i6.p3	GMOY010282-RA	ACY1: aminoacylase	100	348	99	0	634
TRINITY_DN25739_c0_g1_i27.p3	GMOY010282-RA	ACY1: aminoacylase	100	348	99	0	634
TRINITY_DN25739_c0_g1_i19.p3	GMOY010282-RA	ACY1: aminoacylase	100	348	99	0	634
TRINITY_DN25739_c0_g1_i10.p3	GMOY010282-RA	ACY1: aminoacylase	100	348	99	0	634
TRINITY_DN25739_c0_g1_i6.p2	GMOY010282-RA	ACY1: aminoacylase	100	354	100	0	654
TRINITY_DN25739_c0_g1_i2.p2	GMOY010282-RA	ACY1: aminoacylase	100	354	100	0	654
TRINITY_DN25739_c0_g1_i35.p2	GMOY010282-RA	ACY1: aminoacylase	100	354	100	0	654
TRINITY_DN25739_c0_g1_i27.p2	GMOY010282-RA	ACY1: aminoacylase	100	354	100	0	654
TRINITY_DN25739_c0_g1_i19.p2	GMOY010282-RA	ACY1: aminoacylase	100	354	100	0	654
TRINITY_DN25739_c0_g1_i10.p2	GMOY010282-RA	ACY1: aminoacylase	100	354	100	0	654
TRINITY_DN25739_c0_g1_i6.p1	GMOY010282-RA	ACY1: aminoacylase	100	531	100	0	981
TRINITY_DN25739_c0_g1_i27.p1	GMOY010282-RA	ACY1: aminoacylase	100	531	100	0	981
TRINITY_DN25739_c0_g1_i19.p1	GMOY010282-RA	ACY1: aminoacylase	100	531	100	0	981
TRINITY_DN25739_c0_g1_i10.p1	GMOY010282-RA	ACY1: aminoacylase	100	531	100	0	981
TRINITY_DN25739_c0_g1_i16.p1	GMOY010282-RA	ACY1: aminoacylase	100	744	100	0	1375
TRINITY_DN9701_c5_g1_i1.p1	GMOY009406-RA	acyl-CoA reductase	100	441	99	0	808
TRINITY_DN40964_c0_g3_i2.p1	GMOY009406-RA	acyl-CoA reductase	100	540	99	0	992
TRINITY_DN40964_c0_g3_i3.p1	GMOY009406-RA	acyl-CoA reductase	100	906	99	0	1668
TRINITY_DN40964_c0_g3_i2.p2	GMOY009406-RA	acyl-CoA reductase	100	351	100	0	649
TRINITY_DN40964_c0_g3_i3.p2	GMOY009406-RA	acyl-CoA reductase	100	351	100	0	649
TRINITY_DN40964_c0_g3_i1.p2	GMOY009406-RA	acyl-CoA reductase	100	351	100	0	649
TRINITY_DN9701_c5_g1_i3.p1	GMOY009406-RA	acyl-CoA reductase	100	576	100	0	1064
TRINITY_DN40964_c0_g3_i1.p1	GMOY009406-RA	acyl-CoA reductase	100	942	100	0	1740
TRINITY_DN15_c1_g2_i8.p1	GMOY007917-RA	Acyl-CoA synthetase	99.83	1176	100	0	2161
TRINITY_DN15_c1_g2_i10.p1	GMOY007917-RA	Acyl-CoA synthetase	99.83	1176	100	0	2161
TRINITY_DN15_c1_g2_i4.p1	GMOY007917-RA	Acyl-CoA synthetase	99.83	1176	100	0	2161
TRINITY_DN15_c1_g2_i7.p1	GMOY007917-RA	Acyl-CoA synthetase	99.83	1176	100	0	2161
TRINITY_DN30969_c0_g3_i2.p1	GMOY008741-RA	ADA: adenosine deaminase	99.903	1026	100	0	1890
TRINITY_DN30969_c0_g3_i3.p2	GMOY008741-RA	ADA: adenosine deaminase	99.903	1026	100	0	1890
TRINITY_DN68176_c0_g1_i1.p1	GMOY007843-RA	Ada2a-containing complex component	100	336	99	2.64e-177	619
TRINITY_DN2645_c0_g1_i6.p1	GMOY000593-RA	Ada2a-containing complex component	100	471	99	0	863
TRINITY_DN2645_c0_g1_i1.p1	GMOY000593-RA	Ada2a-containing complex component	100	471	99	0	863
TRINITY_DN6409_c0_g1_i3.p1	GMOY000593-RA	Ada2a-containing complex component	100	345	100	0	638
TRINITY_DN3039_c1_g1_i8.p1	GMOY000593-RA	Ada2a-containing complex component	100	528	100	0	743
TRINITY_DN3039_c1_g1_i4.p1	GMOY000593-RA	Ada2a-containing complex component	100	528	100	0	743
TRINITY_DN2645_c0_g1_i6.p2	GMOY000593-RA	Ada2a-containing complex component	100	438	100	0	809
TRINITY_DN2645_c0_g1_i1.p2	GMOY000593-RA	Ada2a-containing complex component	100	438	100	0	809
TRINITY_DN49050_c0_g1_i1.p1	GMOY007843-RA	Ada2a-containing complex component	100	450	100	0	832
TRINITY_DN2645_c0_g1_i4.p1	GMOY000593-RA	Ada2a-containing complex component	100	576	100	0	1064
TRINITY_DN2645_c0_g1_i8.p1	GMOY000593-RA	Ada2a-containing complex component	100	576	100	0	1064
TRINITY_DN2645_c0_g1_i5.p1	GMOY000593-RA	Ada2a-containing complex component	100	1098	100	0	2028
TRINITY_DN13483_c0_g2_i2.p1	GMOY012996-RA	Adaptor complexes medium subunit family	99.806	516	100	0	948
TRINITY_DN13483_c0_g3_i1.p1	GMOY012996-RA	Adaptor complexes medium subunit family	99.872	783	100	0	1441
TRINITY_DN27708_c1_g2_i1.p1	GMOY010690-RA	Adaptor Protein complex 1%2C gamma subunit	100	306	100	3.17e-161	566
TRINITY_DN1632_c1_g1_i5.p1	GMOY004841-RA	Adaptor protein complex AP-2 mu1	99.067	753	99	0	1347
TRINITY_DN1632_c1_g1_i4.p1	GMOY004841-RA	Adaptor protein complex AP-2 mu1	99.073	696	100	0	1160
TRINITY_DN1632_c1_g1_i3.p1	GMOY004841-RA	Adaptor protein complex AP-2 mu1	99.365	630	100	0	1142
TRINITY_DN1632_c1_g1_i2.p1	GMOY004841-RA	Adaptor protein complex AP-2 mu1	99.365	630	100	0	1142
TRINITY_DN1054_c0_g2_i17.p2	GMOY007801-RA	adaptor protein enigma	100	345	100	0	638
TRINITY_DN4046_c0_g2_i1.p1	GMOY004953-RA	adenosine	100	324	100	3.32e-171	599
TRINITY_DN4046_c0_g2_i2.p1	GMOY004953-RA	adenosine	100	324	100	3.32e-171	599
TRINITY_DN36190_c0_g1_i1.p1	GMOY000419-RB	Adenosine Kinase	100	330	100	1.56e-174	610
TRINITY_DN36190_c0_g4_i1.p1	GMOY000419-RB	Adenosine Kinase	100	375	100	0	693
TRINITY_DN290_c0_g3_i1.p2	GMOY000419-RB	Adenosine Kinase	100	393	100	0	726
TRINITY_DN290_c0_g3_i1.p1	GMOY000419-RB	Adenosine Kinase	100	540	100	0	998
TRINITY_DN13773_c0_g2_i1.p1	GMOY000419-RB	Adenosine Kinase	100	621	100	0	1147
TRINITY_DN57815_c0_g6_i1.p1	GMOY008244-RA	adenosine monophosphate deaminase	99.927	1398	98	0	2531
TRINITY_DN787_c0_g1_i5.p1	GMOY008244-RA	adenosine monophosphate deaminase	100	360	100	0	665
TRINITY_DN787_c0_g1_i2.p1	GMOY008244-RA	adenosine monophosphate deaminase	100	360	100	0	665
TRINITY_DN787_c0_g1_i8.p1	GMOY008244-RA	adenosine monophosphate deaminase	100	360	100	0	665
TRINITY_DN787_c0_g1_i16.p1	GMOY008244-RA	adenosine monophosphate deaminase	100	360	100	0	665
TRINITY_DN787_c0_g1_i15.p1	GMOY008244-RA	adenosine monophosphate deaminase	100	360	100	0	665
TRINITY_DN787_c0_g1_i11.p1	GMOY008244-RA	adenosine monophosphate deaminase	100	360	100	0	665
TRINITY_DN787_c0_g1_i3.p1	GMOY008244-RA	adenosine monophosphate deaminase	100	951	100	0	706
TRINITY_DN25634_c0_g1_i1.p1	GMOY001050-RA	Adenosine receptor	100	624	98	0	1125
TRINITY_DN25634_c0_g2_i1.p1	GMOY001050-RA	Adenosine receptor	99.735	378	100	0	691
TRINITY_DN25634_c0_g1_i2.p1	GMOY001050-RA	Adenosine receptor	100	942	100	0	1740
TRINITY_DN4269_c0_g3_i2.p1	GMOY000015-RA	Adenosylhomocysteinase	99.912	1149	99	0	2093
TRINITY_DN17857_c1_g1_i5.p2	GMOY000765-RA	Adenosylhomocysteinase	99.365	315	100	7.03e-163	571
TRINITY_DN17857_c1_g1_i4.p2	GMOY000765-RA	Adenosylhomocysteinase	99.365	315	100	7.03e-163	571
TRINITY_DN17857_c1_g1_i3.p2	GMOY000765-RA	Adenosylhomocysteinase	99.365	315	100	7.03e-163	571
TRINITY_DN1377_c0_g1_i160.p1	GMOY005546-RA	Adenosylhomocysteinase	99.817	921	100	0	1003
TRINITY_DN1377_c0_g1_i22.p1	GMOY005546-RA	Adenosylhomocysteinase	99.817	921	100	0	1003
TRINITY_DN1377_c0_g1_i29.p1	GMOY005546-RA	Adenosylhomocysteinase	99.817	921	100	0	1003
TRINITY_DN1377_c0_g1_i118.p1	GMOY005546-RA	Adenosylhomocysteinase	99.817	921	100	0	1003
TRINITY_DN4269_c0_g3_i4.p1	GMOY000015-RA	Adenosylhomocysteinase	100	672	100	0	1242
TRINITY_DN4269_c0_g3_i3.p1	GMOY000015-RA	Adenosylhomocysteinase	100	672	100	0	1242
TRINITY_DN6790_c0_g1_i2.p1	GMOY000765-RA	Adenosylhomocysteinase	100	921	100	0	1701
TRINITY_DN24075_c0_g1_i1.p1	GMOY008536-RA	adenylate kinase	99.852	675	100	0	1242
TRINITY_DN24075_c0_g1_i2.p1	GMOY008536-RA	adenylate kinase	99.852	675	100	0	1242
TRINITY_DN24075_c0_g1_i1.p2	GMOY008536-RA	adenylate kinase	100	333	100	3.39e-176	616
TRINITY_DN24075_c0_g1_i2.p2	GMOY008536-RA	adenylate kinase	100	333	100	3.39e-176	616
TRINITY_DN2411_c0_g1_i2.p1	GMOY010879-RA	Adenylate kinase	100	561	100	0	1037
TRINITY_DN8094_c2_g1_i3.p2	GMOY001845-RA	Adenylyl cyclase 76E	100	468	98	0	846
TRINITY_DN8094_c2_g1_i19.p2	GMOY001845-RA	Adenylyl cyclase 76E	100	468	98	0	846
TRINITY_DN8094_c2_g1_i19.p1	GMOY001845-RA	Adenylyl cyclase 76E	100	738	98	0	1338
TRINITY_DN1398_c3_g1_i2.p1	GMOY001845-RA	Adenylyl cyclase 76E	100	1233	98	0	2233
TRINITY_DN8094_c2_g1_i18.p2	GMOY001845-RA	Adenylyl cyclase 76E	99.822	564	99	0	1033
TRINITY_DN8094_c2_g1_i13.p2	GMOY001845-RA	Adenylyl cyclase 76E	99.822	564	99	0	1033
TRINITY_DN503_c22_g1_i3.p1	GMOY001845-RA	Adenylyl cyclase 76E	100	315	100	3.25e-166	582
TRINITY_DN503_c22_g1_i1.p1	GMOY001845-RA	Adenylyl cyclase 76E	100	315	100	3.25e-166	582
TRINITY_DN2963_c0_g1_i6.p1	GMOY005114-RA	Adenylyl cyclase-associated protein	99.764	1269	100	0	2327
TRINITY_DN2963_c0_g1_i9.p1	GMOY005114-RA	Adenylyl cyclase-associated protein	99.764	1269	100	0	2327
TRINITY_DN2963_c0_g1_i11.p1	GMOY005114-RA	Adenylyl cyclase-associated protein	99.764	1269	100	0	2327
TRINITY_DN41539_c0_g1_i1.p1	GMOY011370-RA	Adenylyltransferase and sulfurtransferase MOCS3	100	306	99	1.14e-160	564
TRINITY_DN10683_c0_g1_i36.p1	GMOY009603-RA	ader1: aldehyde reductase	100	417	100	1.99e-179	627
TRINITY_DN10683_c0_g1_i15.p2	GMOY009603-RA	ader1: aldehyde reductase	100	510	100	0	942
TRINITY_DN10683_c0_g1_i25.p2	GMOY009603-RA	ader1: aldehyde reductase	100	510	100	0	942
TRINITY_DN894_c2_g1_i12.p2	GMOY010659-RA	adipose	100	432	100	0	798
TRINITY_DN2442_c1_g3_i1.p1	GMOY010659-RA	adipose	100	474	100	0	876
TRINITY_DN2442_c1_g2_i2.p1	GMOY010659-RA	adipose	100	714	100	0	1319
TRINITY_DN79573_c1_g1_i2.p1	GMOY011318-RA	AdoMet_MTases: methylase	99.279	555	100	0	1003
TRINITY_DN79573_c1_g3_i1.p2	GMOY011318-RA	AdoMet_MTases: methylase	99.34	303	100	3.16e-156	549
TRINITY_DN79573_c1_g3_i1.p1	GMOY011318-RA	AdoMet_MTases: methylase	99.725	726	100	0	1330
TRINITY_DN79573_c1_g2_i1.p1	GMOY011318-RA	AdoMet_MTases: methylase	100	300	100	6.72e-158	555
TRINITY_DN3346_c0_g1_i7.p1	GMOY001000-RA	ADP ribosylation factor-like	100	336	100	7.35e-178	621
TRINITY_DN750_c0_g5_i1.p1	GMOY000803-RA	ADP-ribosylation factor GTPase activating protein	99.353	309	100	1.49e-159	560
TRINITY_DN59316_c0_g1_i5.p1	GMOY010688-RA	ADP-ribosylation factor related protein	100	381	99	0	697
TRINITY_DN59316_c0_g1_i4.p1	GMOY010688-RA	ADP-ribosylation factor related protein	100	462	100	0	854
TRINITY_DN59316_c0_g1_i1.p1	GMOY010688-RA	ADP-ribosylation factor related protein	100	516	100	0	953
TRINITY_DN3394_c2_g1_i1.p1	GMOY004080-RA	ADP-ribosylation factor-like 6 interacting protein	99.836	609	100	0	1120
TRINITY_DN15660_c0_g3_i1.p1	GMOY007276-RA	adrift	100	393	99	0	725
TRINITY_DN15660_c0_g2_i1.p1	GMOY007276-RA	adrift	100	444	100	0	821
TRINITY_DN42456_c0_g1_i1.p1	GMOY002461-RA	ADSL: adenylosuccinase	99.673	306	100	1.47e-159	560
TRINITY_DN17549_c0_g4_i3.p1	GMOY005539-RA	ADSSL1: adenylosuccinate synthase	100	1125	99	0	2060
TRINITY_DN17549_c0_g4_i4.p1	GMOY005539-RA	ADSSL1: adenylosuccinate synthase	99.826	1152	100	0	2117
TRINITY_DN17549_c0_g4_i2.p1	GMOY005539-RA	ADSSL1: adenylosuccinate synthase	100	972	100	0	1796
TRINITY_DN17549_c0_g4_i1.p1	GMOY005539-RA	ADSSL1: adenylosuccinate synthase	100	972	100	0	1796
TRINITY_DN13530_c0_g2_i1.p1	GMOY011003-RA	Adult cuticle protein 1	99.71	345	100	0	632
TRINITY_DN130914_c0_g1_i1.p1	GMOY002950-RA	ag5: antigen-5 precursor	100	324	100	3.32e-171	599
TRINITY_DN285_c37_g1_i1.p1	GMOY000799-RA	AGXT: alanine-glyoxylate aminotransferase	100	351	98	0	638
TRINITY_DN8304_c1_g3_i2.p1	GMOY000799-RA	AGXT: alanine-glyoxylate aminotransferase	100	462	100	0	854
TRINITY_DN8304_c1_g2_i2.p1	GMOY000799-RA	AGXT: alanine-glyoxylate aminotransferase	100	498	100	0	920
TRINITY_DN100995_c0_g5_i1.p1	GMOY007740-RA	Ajuba LIM protein	100	300	100	6.72e-158	555
TRINITY_DN5163_c0_g1_i7.p1	GMOY008007-RA	akirin: akirin	99.78	456	99	0	835
TRINITY_DN5163_c0_g1_i1.p1	GMOY008007-RA	akirin: akirin	99.78	456	99	0	835
TRINITY_DN1940_c2_g1_i4.p1	GMOY001191-RA	alan shepard	100	366	98	0	665
TRINITY_DN1940_c2_g1_i5.p1	GMOY001191-RA	alan shepard	100	366	98	0	665
TRINITY_DN869_c0_g1_i1.p1	GMOY001191-RA	alan shepard	100	396	99	0	725
TRINITY_DN6057_c0_g1_i3.p1	GMOY011975-RA	ALAS2: aminolevulinate, delta-synthase 2	99.505	1029	98	0	1838
TRINITY_DN32031_c0_g1_i2.p1	GMOY012147-RA	ALAS2: aminolevulinate, delta-synthase 2	99.766	1287	99	0	2350
TRINITY_DN32031_c0_g2_i4.p1	GMOY012147-RA	ALAS2: aminolevulinate, delta-synthase 2	99.753	405	100	0	743
TRINITY_DN32031_c0_g1_i1.p1	GMOY012147-RA	ALAS2: aminolevulinate, delta-synthase 2	99.818	1644	100	0	3020
TRINITY_DN32031_c0_g1_i1.p2	GMOY012147-RA	ALAS2: aminolevulinate, delta-synthase 2	100	351	100	0	649
TRINITY_DN32031_c0_g1_i2.p2	GMOY012147-RA	ALAS2: aminolevulinate, delta-synthase 2	100	351	100	0	649
TRINITY_DN164_c1_g1_i6.p1	GMOY005535-RA	alde1: alcohol dehydrogenase	100	765	100	0	1413
TRINITY_DN1472_c0_g1_i1.p1	GMOY002513-RA	alde3: aldehyde dehydrogenase	99.691	1578	100	0	2372
TRINITY_DN2988_c0_g1_i4.p1	GMOY011412-RA	Aldehyde oxidase	99.604	1026	98	0	1844
TRINITY_DN2988_c0_g1_i9.p1	GMOY011412-RA	Aldehyde oxidase	99.604	1026	98	0	1844
TRINITY_DN2988_c0_g1_i20.p1	GMOY011412-RA	Aldehyde oxidase	99.604	1026	98	0	1844
TRINITY_DN2988_c0_g1_i11.p1	GMOY011412-RA	Aldehyde oxidase	99.604	1026	98	0	1844
TRINITY_DN2988_c0_g1_i12.p1	GMOY011412-RA	Aldehyde oxidase	99.327	1500	99	0	2686
TRINITY_DN2988_c0_g1_i4.p2	GMOY011412-RA	Aldehyde oxidase	98.462	585	100	0	1031
TRINITY_DN2988_c0_g1_i9.p3	GMOY011412-RA	Aldehyde oxidase	98.974	585	100	0	1048
TRINITY_DN2988_c0_g1_i23.p2	GMOY011412-RA	Aldehyde oxidase	98.974	585	100	0	1048
TRINITY_DN2988_c0_g1_i20.p3	GMOY011412-RA	Aldehyde oxidase	98.974	585	100	0	1048
TRINITY_DN2988_c0_g1_i12.p2	GMOY011412-RA	Aldehyde oxidase	98.974	585	100	0	1048
TRINITY_DN2988_c0_g1_i11.p3	GMOY011412-RA	Aldehyde oxidase	98.974	585	100	0	1048
TRINITY_DN2988_c0_g1_i4.p5	GMOY011412-RA	Aldehyde oxidase	99.048	315	100	3.27e-161	566
TRINITY_DN2988_c0_g1_i8.p2	GMOY011412-RA	Aldehyde oxidase	99.048	315	100	3.27e-161	566
TRINITY_DN2988_c0_g1_i9.p6	GMOY011412-RA	Aldehyde oxidase	99.048	315	100	3.27e-161	566
TRINITY_DN2988_c0_g1_i23.p3	GMOY011412-RA	Aldehyde oxidase	99.048	315	100	3.27e-161	566
TRINITY_DN2988_c0_g1_i20.p6	GMOY011412-RA	Aldehyde oxidase	99.048	315	100	3.27e-161	566
TRINITY_DN2988_c0_g1_i12.p4	GMOY011412-RA	Aldehyde oxidase	99.048	315	100	3.27e-161	566
TRINITY_DN2988_c0_g1_i11.p6	GMOY011412-RA	Aldehyde oxidase	99.048	315	100	3.27e-161	566
TRINITY_DN2988_c0_g1_i8.p1	GMOY011412-RA	Aldehyde oxidase	99.202	1128	100	0	2034
TRINITY_DN2988_c0_g1_i3.p1	GMOY011412-RA	Aldehyde oxidase	99.5	1401	100	0	2549
TRINITY_DN1297_c6_g1_i2.p1	GMOY010073-RA	Aldehyde reductase	99.836	615	99	0	1123
TRINITY_DN1297_c6_g1_i3.p1	GMOY010073-RA	Aldehyde reductase	99.836	615	99	0	1123
TRINITY_DN1297_c6_g1_i1.p1	GMOY010073-RA	Aldehyde reductase	99.836	615	99	0	1123
TRINITY_DN30_c0_g1_i6.p1	GMOY006191-RA	aldehyde reductase	99.647	894	100	0	1554
TRINITY_DN1198_c4_g1_i1.p2	GMOY003209-RA	ALDH2: aldehyde dehydrogenase (NAD+)	99.757	411	100	0	754
TRINITY_DN1198_c4_g1_i13.p2	GMOY003209-RA	ALDH2: aldehyde dehydrogenase (NAD+)	99.757	411	100	0	754
TRINITY_DN1198_c4_g1_i2.p2	GMOY003209-RA	ALDH2: aldehyde dehydrogenase (NAD+)	99.757	411	100	0	754
TRINITY_DN1198_c4_g1_i11.p2	GMOY003209-RA	ALDH2: aldehyde dehydrogenase (NAD+)	99.757	411	100	0	754
TRINITY_DN1198_c4_g1_i4.p2	GMOY003209-RA	ALDH2: aldehyde dehydrogenase (NAD+)	99.757	411	100	0	754
TRINITY_DN1198_c4_g1_i6.p2	GMOY003209-RA	ALDH2: aldehyde dehydrogenase (NAD+)	99.757	411	100	0	754
TRINITY_DN1198_c4_g1_i1.p1	GMOY003209-RA	ALDH2: aldehyde dehydrogenase (NAD+)	99.921	1269	100	0	2338
TRINITY_DN1198_c4_g1_i13.p1	GMOY003209-RA	ALDH2: aldehyde dehydrogenase (NAD+)	99.921	1269	100	0	2338
TRINITY_DN1198_c4_g1_i2.p1	GMOY003209-RA	ALDH2: aldehyde dehydrogenase (NAD+)	99.921	1269	100	0	2338
TRINITY_DN1198_c4_g1_i11.p1	GMOY003209-RA	ALDH2: aldehyde dehydrogenase (NAD+)	99.921	1269	100	0	2338
TRINITY_DN1198_c4_g1_i4.p1	GMOY003209-RA	ALDH2: aldehyde dehydrogenase (NAD+)	99.921	1269	100	0	2338
TRINITY_DN1198_c4_g1_i6.p1	GMOY003209-RA	ALDH2: aldehyde dehydrogenase (NAD+)	99.932	1479	100	0	2726
TRINITY_DN47334_c0_g1_i1.p1	GMOY012076-RA	ALDH5A1: succinate-semialdehyde dehydrogenase	100	309	99	3.2e-161	566
TRINITY_DN47334_c0_g2_i2.p1	GMOY012076-RA	ALDH5A1: succinate-semialdehyde dehydrogenase	99.531	426	100	0	776
TRINITY_DN5284_c1_g1_i4.p1	GMOY012131-RA	ALDH7A1: Aldehyde dehydrogenase	100	327	99	2.6e-172	603
TRINITY_DN5284_c1_g1_i1.p1	GMOY012131-RA	ALDH7A1: Aldehyde dehydrogenase	100	327	99	2.6e-172	603
TRINITY_DN5284_c1_g1_i2.p1	GMOY012131-RA	ALDH7A1: Aldehyde dehydrogenase	100	327	99	2.6e-172	603
TRINITY_DN8261_c0_g1_i6.p1	GMOY011870-RA	Aldo: fructose biphosphate aldolase	100	996	100	0	1840
TRINITY_DN8261_c0_g1_i29.p1	GMOY011870-RA	Aldo: fructose biphosphate aldolase	100	999	100	0	1845
TRINITY_DN35471_c1_g3_i1.p1	GMOY003420-RA	alicorn	100	345	100	0	638
TRINITY_DN35471_c1_g4_i2.p1	GMOY003420-RA	alicorn	100	417	100	0	771
TRINITY_DN287_c11_g1_i3.p1	GMOY003420-RA	alicorn	100	933	100	0	1724
TRINITY_DN3752_c0_g1_i1.p1	GMOY007323-RA	Alkaline phosphatase	99.847	654	100	0	1203
TRINITY_DN3752_c0_g1_i2.p1	GMOY007323-RA	Alkaline phosphatase	99.929	1398	100	0	2577
TRINITY_DN780_c3_g1_i17.p1	GMOY004885-RA	alkaline phosphatase 4	99.831	1770	100	0	3253
TRINITY_DN780_c3_g1_i7.p1	GMOY004885-RA	alkaline phosphatase 4	99.831	1770	100	0	3253
TRINITY_DN780_c3_g1_i17.p2	GMOY004885-RA	alkaline phosphatase 4	100	312	100	1.5e-164	577
TRINITY_DN780_c3_g1_i7.p2	GMOY004885-RA	alkaline phosphatase 4	100	312	100	1.5e-164	577
TRINITY_DN3078_c0_g1_i4.p1	GMOY004885-RA	alkaline phosphatase 4	100	324	100	3.32e-171	599
TRINITY_DN3078_c0_g1_i5.p1	GMOY004885-RA	alkaline phosphatase 4	100	324	100	3.32e-171	599
TRINITY_DN3078_c0_g1_i1.p1	GMOY004885-RA	alkaline phosphatase 4	100	324	100	3.32e-171	599
TRINITY_DN3078_c0_g1_i2.p1	GMOY004885-RA	alkaline phosphatase 4	100	324	100	3.32e-171	599
TRINITY_DN3078_c0_g1_i3.p1	GMOY004885-RA	alkaline phosphatase 4	100	324	100	3.32e-171	599
TRINITY_DN294_c0_g1_i4.p1	GMOY000509-RA	alkyl hydroperoxide reductase	100	741	100	0	1369
TRINITY_DN294_c0_g1_i1.p1	GMOY000509-RA	alkyl hydroperoxide reductase	100	741	100	0	1369
TRINITY_DN294_c0_g1_i2.p1	GMOY000509-RA	alkyl hydroperoxide reductase	100	741	100	0	1369
TRINITY_DN1736_c0_g2_i1.p1	GMOY010631-RA	Alkylglycerone-phosphate synthase	100	1566	99	0	2880
TRINITY_DN1736_c0_g1_i1.p1	GMOY010631-RA	Alkylglycerone-phosphate synthase	100	312	100	1.5e-164	577
TRINITY_DN18617_c0_g2_i2.p2	GMOY008350-RA	Alpha 2-macroglobulin receptor-associated protein	99.781	456	100	0	837
TRINITY_DN18617_c0_g2_i5.p1	GMOY008350-RA	Alpha 2-macroglobulin receptor-associated protein	99.781	456	100	0	837
TRINITY_DN2163_c9_g1_i1.p1	GMOY001145-RA	Alpha 3 glucosyltransferase	99.786	468	100	0	859
TRINITY_DN4190_c1_g3_i1.p1	GMOY001145-RA	Alpha 3 glucosyltransferase	99.897	975	100	0	1796
TRINITY_DN2588_c1_g2_i1.p1	GMOY001145-RA	Alpha 3 glucosyltransferase	100	315	100	3.25e-166	582
TRINITY_DN3595_c0_g2_i1.p1	GMOY001145-RA	Alpha 3 glucosyltransferase	100	1308	100	0	2416
TRINITY_DN1435_c0_g1_i13.p1	GMOY004744-RA	alpha actinin	100	336	100	7.35e-178	621
TRINITY_DN40986_c0_g4_i1.p1	GMOY001526-RA	alpha Catenin	99.057	1908	100	0	3408
TRINITY_DN40986_c0_g1_i1.p1	GMOY001526-RA	alpha Catenin	100	369	100	0	682
TRINITY_DN2014_c0_g1_i1.p1	GMOY007805-RA	Alpha crystallin	100	555	100	0	1026
TRINITY_DN2370_c0_g5_i1.p1	GMOY013105-RA	alpha Spectrin	99.741	771	100	0	1413
TRINITY_DN2370_c0_g4_i3.p1	GMOY013105-RA	alpha Spectrin	99.779	720	100	0	832
TRINITY_DN2370_c0_g1_i1.p1	GMOY013105-RA	alpha Spectrin	99.875	798	100	0	1469
TRINITY_DN2370_c0_g2_i3.p2	GMOY013105-RA	alpha Spectrin	100	723	100	0	1336
TRINITY_DN65272_c0_g1_i1.p1	GMOY000716-RA	Alpha-(1,6)-fucosyltransferase	100	564	100	0	1042
TRINITY_DN96148_c0_g1_i1.p1	GMOY000716-RA	Alpha-(1,6)-fucosyltransferase	100	576	100	0	1064
TRINITY_DN96148_c0_g1_i2.p1	GMOY000716-RA	Alpha-(1,6)-fucosyltransferase	100	879	100	0	1624
TRINITY_DN22168_c1_g1_i1.p1	GMOY000718-RA	alpha-1,2-Mannosidase	99.633	552	99	0	996
TRINITY_DN10673_c0_g4_i3.p1	GMOY006611-RA	alpha-1,2-Mannosidase	100	798	99	0	1454
TRINITY_DN2912_c1_g2_i2.p1	GMOY006611-RA	alpha-1,2-Mannosidase	99.7	333	100	1.58e-174	610
TRINITY_DN10673_c0_g4_i1.p2	GMOY006611-RA	alpha-1,2-Mannosidase	100	408	100	0	754
TRINITY_DN271_c17_g1_i2.p1	GMOY010362-RA	Alpha-1,3-glucosyltransferase	98.392	315	99	1.53e-154	544
TRINITY_DN8355_c1_g1_i1.p1	GMOY010362-RA	Alpha-1,3-glucosyltransferase	99.034	414	100	0	739
TRINITY_DN10330_c0_g3_i2.p1	GMOY005182-RA	Alpha-1,3-glucosyltransferase	100	351	100	0	649
TRINITY_DN10330_c0_g3_i1.p1	GMOY005182-RA	Alpha-1,3-glucosyltransferase	100	351	100	0	649
TRINITY_DN10330_c0_g1_i4.p2	GMOY005182-RA	Alpha-1,3-glucosyltransferase	100	462	100	0	854
TRINITY_DN10330_c0_g1_i5.p1	GMOY005182-RA	Alpha-1,3-glucosyltransferase	100	462	100	0	854
TRINITY_DN10330_c0_g1_i1.p2	GMOY005182-RA	Alpha-1,3-glucosyltransferase	100	462	100	0	854
TRINITY_DN10330_c0_g1_i2.p2	GMOY005182-RA	Alpha-1,3-glucosyltransferase	100	462	100	0	854
TRINITY_DN10330_c0_g1_i3.p2	GMOY005182-RA	Alpha-1,3-glucosyltransferase	100	462	100	0	854
TRINITY_DN25831_c0_g1_i4.p1	GMOY011969-RA	alpha-catenin related	100	468	98	0	850
TRINITY_DN18789_c0_g1_i3.p1	GMOY002162-RA	alpha-Esterase-3	100	405	100	0	749
TRINITY_DN1934_c0_g1_i3.p1	GMOY007471-RA	Alpha-mannosidase	98.122	906	99	0	1563
TRINITY_DN1934_c0_g1_i8.p1	GMOY007471-RA	Alpha-mannosidase	98.122	906	99	0	1563
TRINITY_DN1934_c0_g1_i35.p1	GMOY007471-RA	Alpha-mannosidase	98.122	906	99	0	1563
TRINITY_DN958_c3_g1_i7.p2	GMOY007471-RA	Alpha-mannosidase	98.442	321	100	3.34e-161	566
TRINITY_DN958_c3_g1_i4.p2	GMOY007471-RA	Alpha-mannosidase	98.442	321	100	3.34e-161	566
TRINITY_DN958_c3_g1_i7.p3	GMOY007471-RA	Alpha-mannosidase	99.667	300	100	3.12e-156	549
TRINITY_DN958_c3_g1_i4.p3	GMOY007471-RA	Alpha-mannosidase	99.667	300	100	3.12e-156	549
TRINITY_DN958_c3_g1_i7.p1	GMOY007471-RA	Alpha-mannosidase	99.676	1545	100	0	2826
TRINITY_DN958_c3_g1_i4.p1	GMOY007471-RA	Alpha-mannosidase	99.676	1545	100	0	2826
TRINITY_DN63642_c2_g1_i2.p1	GMOY011819-RA	Alpha-mannosidase	99.765	426	100	0	782
TRINITY_DN1934_c0_g1_i36.p1	GMOY007471-RA	Alpha-mannosidase	99.84	624	100	0	1147
TRINITY_DN56145_c1_g1_i1.p1	GMOY011819-RA	Alpha-mannosidase	100	312	100	1.5e-164	577
TRINITY_DN18917_c0_g2_i1.p1	GMOY009001-RA	alpha-Mannosidase class II b	99.811	528	100	0	970
TRINITY_DN742_c0_g2_i3.p2	GMOY009001-RA	alpha-Mannosidase class II b	100	453	100	2.22e-164	577
TRINITY_DN23972_c0_g2_i1.p1	GMOY009596-RA	Alpha-tubulin N-acetyltransferase	100	426	99	0	780
TRINITY_DN23972_c0_g2_i2.p1	GMOY009596-RA	Alpha-tubulin N-acetyltransferase	100	426	99	0	780
TRINITY_DN206_c0_g1_i5.p2	GMOY003421-RA	alpha/beta hydrolase	99.333	300	99	5.23e-154	542
TRINITY_DN206_c0_g1_i12.p2	GMOY003421-RA	alpha/beta hydrolase	99.333	300	99	5.23e-154	542
TRINITY_DN206_c0_g1_i13.p2	GMOY003421-RA	alpha/beta hydrolase	99.333	300	99	5.23e-154	542
TRINITY_DN206_c0_g1_i5.p1	GMOY003421-RA	alpha/beta hydrolase	100	447	100	0	826
TRINITY_DN206_c0_g1_i12.p1	GMOY003421-RA	alpha/beta hydrolase	100	447	100	0	826
TRINITY_DN206_c0_g1_i13.p1	GMOY003421-RA	alpha/beta hydrolase	100	447	100	0	826
TRINITY_DN206_c0_g1_i7.p1	GMOY003421-RA	alpha/beta hydrolase	100	825	100	0	1524
TRINITY_DN206_c0_g1_i1.p1	GMOY003421-RA	alpha/beta hydrolase	100	936	100	0	1729
TRINITY_DN174_c11_g1_i1.p1	GMOY012068-RA	AlstC-R: Putative Allatostatin C receptor	99.683	315	100	1.51e-164	577
TRINITY_DN374_c21_g3_i1.p1	GMOY002651-RA	AlstC-R: Putative Allatostatin C receptor	100	390	100	0	721
TRINITY_DN359_c1_g1_i1.p1	GMOY000584-RA	Alternative splicing factor SRP20/9G8	100	354	99	0	647
TRINITY_DN2155_c4_g1_i1.p1	GMOY003935-RA	alternative splicing factor SRP20/9G8	100	318	100	7.05e-168	588
TRINITY_DN20522_c0_g1_i5.p2	GMOY011461-RA	aluminum tubes	100	498	98	0	905
TRINITY_DN20522_c0_g1_i9.p2	GMOY011461-RA	aluminum tubes	100	498	98	0	905
TRINITY_DN20522_c0_g1_i12.p2	GMOY011461-RA	aluminum tubes	100	498	98	0	905
TRINITY_DN3296_c0_g1_i4.p1	GMOY009893-RA	Amalgam	100	411	99	0	752
TRINITY_DN3296_c0_g1_i1.p1	GMOY009893-RA	Amalgam	100	411	99	0	752
TRINITY_DN3296_c0_g1_i2.p1	GMOY009893-RA	Amalgam	100	411	99	0	752
TRINITY_DN20455_c0_g1_i1.p1	GMOY012095-RA	AMD1: pyruvate dehydrogenase E1 comS-adenosylmethionine decarboxylase	99.333	300	100	1.45e-154	544
TRINITY_DN20455_c0_g3_i1.p1	GMOY012095-RA	AMD1: pyruvate dehydrogenase E1 comS-adenosylmethionine decarboxylase	99.843	636	100	0	1170
TRINITY_DN451_c1_g1_i44.p1	GMOY011717-RA	Amino acid transporter	100	594	99	0	1090
TRINITY_DN451_c1_g1_i99.p3	GMOY011717-RA	Amino acid transporter	100	399	100	0	737
TRINITY_DN451_c1_g1_i87.p3	GMOY011717-RA	Amino acid transporter	100	399	100	0	737
TRINITY_DN451_c1_g1_i94.p3	GMOY011717-RA	Amino acid transporter	100	399	100	0	737
TRINITY_DN451_c1_g1_i97.p2	GMOY011717-RA	Amino acid transporter	100	399	100	0	737
TRINITY_DN451_c1_g1_i85.p2	GMOY011717-RA	Amino acid transporter	100	399	100	0	737
TRINITY_DN451_c1_g1_i84.p2	GMOY011717-RA	Amino acid transporter	100	399	100	0	737
TRINITY_DN451_c1_g1_i38.p2	GMOY011717-RA	Amino acid transporter	100	399	100	0	737
TRINITY_DN451_c1_g1_i27.p2	GMOY011717-RA	Amino acid transporter	100	399	100	0	737
TRINITY_DN451_c1_g1_i44.p2	GMOY011717-RA	Amino acid transporter	100	399	100	0	737
TRINITY_DN451_c1_g1_i42.p1	GMOY011717-RA	Amino acid transporter	100	399	100	0	737
TRINITY_DN451_c1_g1_i47.p2	GMOY011717-RA	Amino acid transporter	100	399	100	0	737
TRINITY_DN451_c1_g1_i71.p2	GMOY011717-RA	Amino acid transporter	100	399	100	0	737
TRINITY_DN2840_c0_g1_i7.p1	GMOY002904-RA	amino acid transporter protein	100	399	98	0	721
TRINITY_DN54349_c0_g1_i1.p2	GMOY002678-RA	Aminoacyl-tRNA synthetase multienzyme complex	100	327	99	1.21e-170	597
TRINITY_DN54349_c0_g1_i2.p2	GMOY002678-RA	Aminoacyl-tRNA synthetase multienzyme complex	100	327	99	1.21e-170	597
TRINITY_DN54349_c0_g2_i1.p1	GMOY002678-RA	Aminoacyl-tRNA synthetase multienzyme complex	99.731	372	100	0	682
TRINITY_DN1867_c0_g1_i1.p2	GMOY002678-RA	Aminoacyl-tRNA synthetase multienzyme complex	100	363	100	0	671
TRINITY_DN1867_c0_g1_i2.p1	GMOY002678-RA	Aminoacyl-tRNA synthetase multienzyme complex	100	363	100	0	671
TRINITY_DN1867_c0_g1_i8.p2	GMOY002678-RA	Aminoacyl-tRNA synthetase multienzyme complex	100	363	100	0	671
TRINITY_DN1867_c0_g1_i9.p1	GMOY002678-RA	Aminoacyl-tRNA synthetase multienzyme complex	100	363	100	0	671
TRINITY_DN1867_c0_g1_i13.p1	GMOY002678-RA	Aminoacyl-tRNA synthetase multienzyme complex	100	363	100	0	671
TRINITY_DN1867_c0_g1_i10.p1	GMOY002678-RA	Aminoacyl-tRNA synthetase multienzyme complex	100	363	100	0	671
TRINITY_DN1867_c0_g1_i14.p1	GMOY002678-RA	Aminoacyl-tRNA synthetase multienzyme complex	100	792	100	0	1463
TRINITY_DN1867_c0_g1_i7.p1	GMOY002678-RA	Aminoacyl-tRNA synthetase multienzyme complex	100	894	100	0	1467
TRINITY_DN5937_c0_g1_i7.p1	GMOY009356-RA	aminolevulinate, delta-synthase 2	99.768	1407	99	0	1581
TRINITY_DN5937_c0_g1_i1.p2	GMOY009356-RA	aminolevulinate, delta-synthase 2	99.603	504	100	0	920
TRINITY_DN5937_c0_g1_i13.p2	GMOY009356-RA	aminolevulinate, delta-synthase 2	99.603	504	100	0	920
TRINITY_DN5937_c0_g1_i5.p2	GMOY009356-RA	aminolevulinate, delta-synthase 2	99.705	678	100	0	1242
TRINITY_DN5937_c0_g1_i15.p2	GMOY009356-RA	aminolevulinate, delta-synthase 2	99.705	678	100	0	1242
TRINITY_DN5937_c0_g1_i12.p2	GMOY009356-RA	aminolevulinate, delta-synthase 2	99.705	678	100	0	1242
TRINITY_DN5937_c0_g1_i10.p2	GMOY009356-RA	aminolevulinate, delta-synthase 2	99.705	678	100	0	1242
TRINITY_DN10059_c0_g2_i4.p1	GMOY003486-RA	aminopeptidase P	99.703	681	99	0	1232
TRINITY_DN10059_c0_g2_i2.p1	GMOY003486-RA	aminopeptidase P	99.703	804	99	0	1234
TRINITY_DN10059_c0_g3_i2.p1	GMOY003486-RA	aminopeptidase P	99.731	372	100	0	682
TRINITY_DN10059_c0_g1_i2.p1	GMOY003486-RA	aminopeptidase P	100	408	100	0	754
TRINITY_DN5409_c0_g1_i15.p2	GMOY005810-RA	Ammonium transporter	100	618	98	0	1120
TRINITY_DN5409_c0_g1_i4.p2	GMOY005810-RA	Ammonium transporter	100	462	99	0	846
TRINITY_DN5409_c0_g1_i1.p1	GMOY005810-RA	Ammonium transporter	100	462	99	0	846
TRINITY_DN5409_c0_g1_i2.p1	GMOY005810-RA	Ammonium transporter	100	462	99	0	846
TRINITY_DN5409_c0_g1_i3.p1	GMOY005810-RA	Ammonium transporter	100	462	99	0	846
TRINITY_DN5409_c0_g1_i8.p1	GMOY005810-RA	Ammonium transporter	100	462	99	0	846
TRINITY_DN5409_c0_g1_i9.p2	GMOY005810-RA	Ammonium transporter	100	462	99	0	846
TRINITY_DN5409_c0_g1_i14.p1	GMOY005810-RA	Ammonium transporter	100	462	99	0	846
TRINITY_DN5409_c0_g1_i12.p2	GMOY005810-RA	Ammonium transporter	100	462	99	0	846
TRINITY_DN5409_c0_g1_i13.p2	GMOY005810-RA	Ammonium transporter	100	462	99	0	846
TRINITY_DN5409_c0_g1_i11.p1	GMOY005810-RA	Ammonium transporter	100	462	99	0	846
TRINITY_DN5409_c0_g1_i1.p2	GMOY005810-RA	Ammonium transporter	99.764	423	100	0	776
TRINITY_DN5409_c0_g1_i14.p2	GMOY005810-RA	Ammonium transporter	99.764	423	100	0	776
TRINITY_DN5409_c0_g1_i12.p3	GMOY005810-RA	Ammonium transporter	99.764	423	100	0	776
TRINITY_DN5409_c0_g1_i11.p3	GMOY005810-RA	Ammonium transporter	99.764	423	100	0	776
TRINITY_DN11653_c0_g1_i2.p1	GMOY010234-RA	Amyotrophic lateral sclerosis	100	567	100	0	1048
TRINITY_DN11653_c0_g1_i22.p1	GMOY010234-RA	Amyotrophic lateral sclerosis	100	567	100	0	1048
TRINITY_DN34270_c0_g1_i29.p1	GMOY004371-RA	Anamorsin homolog	99.533	693	100	0	1170
TRINITY_DN34270_c0_g1_i29.p2	GMOY004371-RA	Anamorsin homolog	100	381	100	0	704
TRINITY_DN27384_c0_g1_i2.p1	GMOY002251-RA	Anaphase Promoting Complex subunit	100	351	99	0	641
TRINITY_DN15345_c0_g2_i2.p1	GMOY000573-RA	Anaphase Promoting Complex subunit	100	387	100	0	715
TRINITY_DN7528_c1_g1_i1.p1	GMOY001016-RA	Anaphase-promoting complex subunit 10	100	417	100	0	771
TRINITY_DN7528_c1_g1_i2.p1	GMOY001016-RA	Anaphase-promoting complex subunit 10	100	417	100	0	771
TRINITY_DN2313_c0_g3_i8.p1	GMOY013288-RA	Angiotensin converting enzyme	100	1599	99	0	2918
TRINITY_DN2313_c0_g3_i7.p1	GMOY013288-RA	Angiotensin converting enzyme	100	1599	99	0	2918
TRINITY_DN316_c1_g1_i6.p1	GMOY003943-RA	Anion exchange protein	100	2952	98	0	920
TRINITY_DN316_c1_g1_i8.p2	GMOY003943-RA	Anion exchange protein	100	384	100	0	710
TRINITY_DN316_c1_g1_i5.p2	GMOY003943-RA	Anion exchange protein	100	384	100	0	710
TRINITY_DN316_c1_g1_i6.p2	GMOY003943-RA	Anion exchange protein	100	384	100	0	710
TRINITY_DN316_c1_g1_i16.p2	GMOY003943-RA	Anion exchange protein	100	384	100	0	710
TRINITY_DN100094_c0_g1_i1.p1	GMOY007003-RA	ank: ankyrin 2	99.73	435	99	0	678
TRINITY_DN6937_c0_g3_i5.p1	GMOY007003-RA	ank: ankyrin 2	99.512	615	100	0	1118
TRINITY_DN6937_c0_g3_i2.p1	GMOY007003-RA	ank: ankyrin 2	99.512	615	100	0	1118
TRINITY_DN466_c20_g1_i2.p1	GMOY007003-RA	ank: ankyrin 2	100	399	100	0	737
TRINITY_DN21708_c0_g1_i18.p2	GMOY004046-RA	Ankyrin	99.943	1749	99	0	3212
TRINITY_DN21708_c0_g1_i33.p2	GMOY004046-RA	Ankyrin	99.943	1749	99	0	3212
TRINITY_DN21708_c0_g1_i6.p3	GMOY004046-RA	Ankyrin	100	564	99	0	1029
TRINITY_DN21708_c0_g1_i35.p3	GMOY004046-RA	Ankyrin	100	564	99	0	1029
TRINITY_DN21708_c0_g1_i31.p3	GMOY004046-RA	Ankyrin	100	564	99	0	1029
TRINITY_DN21708_c0_g1_i18.p1	GMOY004046-RA	Ankyrin	100	1830	99	0	3341
TRINITY_DN21708_c0_g1_i31.p1	GMOY004046-RA	Ankyrin	100	1830	99	0	3341
TRINITY_DN21708_c0_g1_i40.p2	GMOY004046-RA	Ankyrin	100	339	100	1.6e-179	627
TRINITY_DN21708_c0_g2_i1.p1	GMOY004046-RA	Ankyrin	100	378	100	0	699
TRINITY_DN54554_c0_g3_i2.p1	GMOY003831-RA	Ankyrin repeat protein	100	759	100	0	1402
TRINITY_DN469_c0_g1_i3.p1	GMOY009575-RA	Annexin	99.579	972	98	0	1731
TRINITY_DN5361_c6_g1_i2.p2	GMOY001460-RA	Annexin	100	300	100	6.72e-158	555
TRINITY_DN5361_c6_g1_i3.p2	GMOY001460-RA	Annexin	100	300	100	6.72e-158	555
TRINITY_DN5361_c6_g1_i1.p2	GMOY001460-RA	Annexin	100	300	100	6.72e-158	555
TRINITY_DN5361_c6_g1_i1.p1	GMOY001460-RA	Annexin	100	453	100	0	837
TRINITY_DN37393_c0_g1_i1.p1	GMOY009585-RA	annexin 1	100	960	100	0	1773
TRINITY_DN37393_c0_g1_i8.p1	GMOY009585-RA	annexin 1	100	960	100	0	1773
TRINITY_DN37393_c0_g1_i19.p1	GMOY009585-RA	annexin 1	100	960	100	0	1773
TRINITY_DN1489_c0_g1_i1.p1	GMOY009804-RA	Anoctamin	99.89	1845	98	0	3343
TRINITY_DN1489_c0_g1_i30.p1	GMOY009804-RA	Anoctamin	99.89	1845	98	0	3343
TRINITY_DN1839_c0_g1_i2.p1	GMOY004547-RA	Anoctamin	100	312	98	3.24e-161	566
TRINITY_DN3855_c0_g1_i14.p1	GMOY002869-RA	Anoctamin	99.747	399	99	0	726
TRINITY_DN23333_c0_g1_i18.p1	GMOY004227-RA	Anoctamin	99.89	912	99	0	1674
TRINITY_DN1489_c0_g1_i15.p1	GMOY009804-RA	Anoctamin	99.966	2943	99	0	5380
TRINITY_DN1489_c0_g1_i12.p1	GMOY009804-RA	Anoctamin	99.966	2943	99	0	5380
TRINITY_DN2257_c1_g1_i4.p1	GMOY004547-RA	Anoctamin	100	537	99	0	985
TRINITY_DN8569_c0_g1_i2.p1	GMOY004547-RA	Anoctamin	98.363	657	100	0	1064
TRINITY_DN3855_c0_g1_i1.p1	GMOY002869-RA	Anoctamin	99.194	372	100	0	669
TRINITY_DN3855_c0_g2_i1.p1	GMOY002869-RA	Anoctamin	100	303	100	1.46e-159	560
TRINITY_DN12801_c0_g1_i5.p2	GMOY002869-RA	Anoctamin	100	306	100	3.17e-161	566
TRINITY_DN12801_c0_g1_i7.p3	GMOY002869-RA	Anoctamin	100	306	100	3.17e-161	566
TRINITY_DN12801_c0_g1_i1.p2	GMOY002869-RA	Anoctamin	100	306	100	3.17e-161	566
TRINITY_DN12801_c0_g1_i12.p2	GMOY002869-RA	Anoctamin	100	306	100	3.17e-161	566
TRINITY_DN12801_c0_g1_i9.p3	GMOY002869-RA	Anoctamin	100	306	100	3.17e-161	566
TRINITY_DN12801_c0_g1_i10.p2	GMOY002869-RA	Anoctamin	100	306	100	3.17e-161	566
TRINITY_DN1489_c0_g1_i1.p5	GMOY009804-RA	Anoctamin	100	318	100	7.05e-168	588
TRINITY_DN1489_c0_g1_i15.p4	GMOY009804-RA	Anoctamin	100	318	100	7.05e-168	588
TRINITY_DN1489_c0_g1_i18.p3	GMOY009804-RA	Anoctamin	100	318	100	7.05e-168	588
TRINITY_DN1839_c0_g1_i9.p2	GMOY004547-RA	Anoctamin	100	597	100	0	797
TRINITY_DN1839_c0_g1_i9.p1	GMOY004547-RA	Anoctamin	100	693	100	0	798
TRINITY_DN7030_c0_g3_i1.p1	GMOY009972-RA	Another transcription unit	99.784	462	100	0	848
TRINITY_DN7030_c0_g6_i1.p3	GMOY009972-RA	Another transcription unit	100	345	100	0	638
TRINITY_DN7030_c0_g6_i1.p2	GMOY009972-RA	Another transcription unit	100	450	100	0	832
TRINITY_DN7030_c0_g5_i1.p1	GMOY009972-RA	Another transcription unit	100	462	100	0	854
TRINITY_DN7030_c0_g6_i1.p1	GMOY009972-RA	Another transcription unit	100	834	100	0	1541
TRINITY_DN1294_c0_g1_i12.p1	GMOY005343-RA	antennal protein	99.467	375	100	0	682
TRINITY_DN1294_c0_g1_i6.p1	GMOY005343-RA	antennal protein	99.679	624	100	0	1142
TRINITY_DN1294_c0_g1_i2.p1	GMOY005343-RA	antennal protein	99.679	624	100	0	1142
TRINITY_DN1294_c0_g1_i3.p1	GMOY005343-RA	antennal protein	99.679	624	100	0	1142
TRINITY_DN1294_c0_g1_i13.p1	GMOY005343-RA	antennal protein	99.679	624	100	0	1142
TRINITY_DN27724_c0_g2_i1.p1	GMOY002665-RA	antimeros	99.71	345	100	0	632
TRINITY_DN27724_c0_g1_i1.p1	GMOY002665-RA	antimeros	99.725	363	100	0	664
TRINITY_DN27724_c0_g3_i1.p1	GMOY002665-RA	antimeros	99.738	381	100	0	699
TRINITY_DN27724_c0_g1_i1.p2	GMOY002665-RA	antimeros	100	315	100	3.25e-166	582
TRINITY_DN9264_c0_g2_i1.p1	GMOY010521-RA	antimicrobial peptide attacin ATTA	100	318	100	7.05e-168	588
TRINITY_DN8199_c0_g1_i2.p1	GMOY003460-RA	AP complex subunit beta	99.87	789	98	0	1419
TRINITY_DN8199_c0_g1_i1.p2	GMOY003460-RA	AP complex subunit beta	99.708	342	100	1.61e-179	627
TRINITY_DN8199_c0_g1_i1.p1	GMOY003460-RA	AP complex subunit beta	99.864	1467	100	0	2699
TRINITY_DN8199_c0_g1_i2.p2	GMOY003460-RA	AP complex subunit beta	100	507	100	0	937
TRINITY_DN8199_c0_g3_i1.p1	GMOY003460-RA	AP complex subunit beta	100	657	100	0	1214
TRINITY_DN76982_c0_g1_i1.p1	GMOY003413-RA	AP-3 complex subunit beta	99.691	324	100	1.55e-169	593
TRINITY_DN2459_c1_g3_i1.p2	GMOY005983-RA	AP-3 complex subunit delta	99.756	414	99	0	750
TRINITY_DN22416_c0_g1_i4.p1	GMOY005983-RA	AP-3 complex subunit delta	100	483	100	0	893
TRINITY_DN22416_c0_g1_i13.p1	GMOY005983-RA	AP-3 complex subunit delta	100	483	100	0	893
TRINITY_DN43518_c0_g2_i3.p1	GMOY005983-RA	AP-3 complex subunit delta	100	531	100	0	981
TRINITY_DN43518_c0_g1_i1.p1	GMOY005983-RA	AP-3 complex subunit delta	100	549	100	0	1014
TRINITY_DN32582_c0_g1_i2.p1	GMOY006598-RA	APIP: methylthioribulose-1-phosphate dehydratase	100	354	100	0	654
TRINITY_DN4684_c0_g1_i6.p1	GMOY006833-RA	Apolipoprotein lipid transfer particle	100	471	100	0	870
TRINITY_DN4684_c0_g1_i3.p2	GMOY006833-RA	Apolipoprotein lipid transfer particle	100	471	100	0	870
TRINITY_DN4684_c0_g1_i10.p1	GMOY006833-RA	Apolipoprotein lipid transfer particle	100	471	100	0	870
TRINITY_DN57650_c0_g2_i1.p1	GMOY005867-RA	Apoptosis inducing factor	99.72	357	100	0	654
TRINITY_DN57650_c0_g1_i3.p1	GMOY005867-RA	Apoptosis inducing factor	100	411	100	0	760
TRINITY_DN57650_c0_g1_i8.p1	GMOY005867-RA	Apoptosis inducing factor	100	561	100	0	1037
TRINITY_DN1383_c0_g4_i1.p1	GMOY006303-RA	Apoptotic signal-regulating kinase	99.031	414	99	0	741
TRINITY_DN10013_c0_g6_i2.p1	GMOY006303-RA	Apoptotic signal-regulating kinase	98.778	567	100	0	1014
TRINITY_DN29322_c0_g1_i1.p1	GMOY006303-RA	Apoptotic signal-regulating kinase	99.735	378	100	0	693
TRINITY_DN3471_c2_g1_i2.p1	GMOY011083-RA	APP-like protein interacting protein	99.502	606	99	0	1096
TRINITY_DN3471_c2_g1_i1.p1	GMOY011083-RA	APP-like protein interacting protein	99.556	675	100	0	1230
TRINITY_DN51198_c1_g2_i1.p1	GMOY011083-RA	APP-like protein interacting protein	100	345	100	0	638
TRINITY_DN6387_c0_g3_i1.p1	GMOY008037-RA	apyrase precursor Cimex	100	300	100	6.72e-158	555
TRINITY_DN19153_c0_g2_i8.p1	GMOY009310-RA	arc	100	822	99	0	1507
TRINITY_DN19153_c0_g2_i3.p1	GMOY009310-RA	arc	100	822	99	0	1507
TRINITY_DN19153_c0_g2_i5.p1	GMOY009310-RA	arc	100	822	99	0	1507
TRINITY_DN19153_c0_g2_i7.p1	GMOY009310-RA	arc	100	822	99	0	1507
TRINITY_DN19153_c0_g2_i1.p1	GMOY009310-RA	arc	100	930	99	0	1709
TRINITY_DN19153_c0_g6_i1.p1	GMOY009310-RA	arc	99.808	522	100	0	959
TRINITY_DN19153_c0_g4_i1.p1	GMOY009310-RA	arc	99.813	1071	100	0	1967
TRINITY_DN1025_c0_g1_i6.p1	GMOY003850-RA	Arf1: ADP-ribosylation factor 1	100	393	98	0	712
TRINITY_DN1025_c0_g1_i5.p1	GMOY003850-RA	Arf1: ADP-ribosylation factor 1	100	549	100	0	1014
TRINITY_DN5860_c1_g1_i6.p1	GMOY011744-RA	Arf2: ADP-ribosylation factor 2	100	477	100	0	881
TRINITY_DN5860_c1_g1_i4.p1	GMOY011744-RA	Arf2: ADP-ribosylation factor 2	100	543	100	0	1003
TRINITY_DN240_c0_g1_i26.p1	GMOY000531-RA	ArfGAP with SH3 domain%2C ankyrin repeat and PH domain	99.852	1632	98	0	1242
TRINITY_DN240_c0_g1_i22.p1	GMOY000531-RA	ArfGAP with SH3 domain%2C ankyrin repeat and PH domain	99.852	1566	99	0	1242
TRINITY_DN240_c0_g1_i10.p1	GMOY000531-RA	ArfGAP with SH3 domain%2C ankyrin repeat and PH domain	99.852	1566	99	0	1242
TRINITY_DN240_c0_g1_i50.p5	GMOY000531-RA	ArfGAP with SH3 domain%2C ankyrin repeat and PH domain	100	381	100	1.4e-180	630
TRINITY_DN240_c0_g1_i12.p5	GMOY000531-RA	ArfGAP with SH3 domain%2C ankyrin repeat and PH domain	100	381	100	1.4e-180	630
TRINITY_DN240_c0_g1_i35.p4	GMOY000531-RA	ArfGAP with SH3 domain%2C ankyrin repeat and PH domain	100	381	100	0	704
TRINITY_DN240_c0_g1_i22.p4	GMOY000531-RA	ArfGAP with SH3 domain%2C ankyrin repeat and PH domain	100	381	100	0	704
TRINITY_DN240_c0_g1_i14.p5	GMOY000531-RA	ArfGAP with SH3 domain%2C ankyrin repeat and PH domain	100	381	100	0	704
TRINITY_DN240_c0_g1_i50.p4	GMOY000531-RA	ArfGAP with SH3 domain%2C ankyrin repeat and PH domain	100	411	100	0	760
TRINITY_DN240_c0_g1_i42.p4	GMOY000531-RA	ArfGAP with SH3 domain%2C ankyrin repeat and PH domain	100	411	100	0	760
TRINITY_DN240_c0_g1_i35.p3	GMOY000531-RA	ArfGAP with SH3 domain%2C ankyrin repeat and PH domain	100	411	100	0	760
TRINITY_DN240_c0_g1_i22.p3	GMOY000531-RA	ArfGAP with SH3 domain%2C ankyrin repeat and PH domain	100	411	100	0	760
TRINITY_DN240_c0_g1_i26.p3	GMOY000531-RA	ArfGAP with SH3 domain%2C ankyrin repeat and PH domain	100	411	100	0	760
TRINITY_DN240_c0_g1_i29.p4	GMOY000531-RA	ArfGAP with SH3 domain%2C ankyrin repeat and PH domain	100	411	100	0	760
TRINITY_DN240_c0_g1_i12.p4	GMOY000531-RA	ArfGAP with SH3 domain%2C ankyrin repeat and PH domain	100	411	100	0	760
TRINITY_DN240_c0_g1_i14.p4	GMOY000531-RA	ArfGAP with SH3 domain%2C ankyrin repeat and PH domain	100	411	100	0	760
TRINITY_DN240_c0_g1_i10.p3	GMOY000531-RA	ArfGAP with SH3 domain%2C ankyrin repeat and PH domain	100	411	100	0	760
TRINITY_DN188_c0_g1_i4.p1	GMOY007736-RA	arginine kinase	100	1065	99	0	1947
TRINITY_DN188_c0_g1_i1.p1	GMOY007736-RA	arginine kinase	100	1071	99	0	1964
TRINITY_DN188_c0_g1_i2.p1	GMOY007736-RA	arginine kinase	100	1233	99	0	2263
TRINITY_DN97_c5_g1_i1.p1	GMOY000868-RA	Arginine methyltransferase	98.699	1377	99	0	2442
TRINITY_DN97_c5_g1_i3.p1	GMOY000868-RA	Arginine methyltransferase	99.706	1020	99	0	1866
TRINITY_DN97_c5_g1_i2.p1	GMOY000868-RA	Arginine methyltransferase	99.706	1020	99	0	1866
TRINITY_DN12702_c0_g2_i1.p1	GMOY011170-RA	Arginine methyltransferase	100	459	99	0	846
TRINITY_DN12702_c0_g1_i3.p1	GMOY011170-RA	Arginine methyltransferase	100	327	100	7.22e-173	604
TRINITY_DN12702_c0_g1_i1.p1	GMOY011170-RA	Arginine methyltransferase	100	342	100	0	632
TRINITY_DN29569_c0_g3_i1.p1	GMOY011808-RA	Arginine/serine-rich 6 splicing factor	100	444	100	0	821
TRINITY_DN11851_c0_g2_i1.p1	GMOY007860-RA	Arginyl-tRNA synthetase	100	1050	100	0	1940
TRINITY_DN115_c2_g1_i7.p1	GMOY005367-RA	Arginyl-tRNA--protein transferase 1	99.715	351	100	0	643
TRINITY_DN604_c1_g1_i5.p2	GMOY005367-RA	Arginyl-tRNA--protein transferase 1	100	327	100	7.22e-173	604
TRINITY_DN604_c1_g1_i20.p2	GMOY005367-RA	Arginyl-tRNA--protein transferase 1	100	327	100	7.22e-173	604
TRINITY_DN604_c1_g1_i23.p2	GMOY005367-RA	Arginyl-tRNA--protein transferase 1	100	327	100	7.22e-173	604
TRINITY_DN604_c1_g1_i12.p2	GMOY005367-RA	Arginyl-tRNA--protein transferase 1	100	327	100	7.22e-173	604
TRINITY_DN604_c1_g1_i18.p2	GMOY005367-RA	Arginyl-tRNA--protein transferase 1	100	327	100	7.22e-173	604
TRINITY_DN190_c0_g1_i1.p1	GMOY010351-RA	Argonaute	100	336	100	7.35e-178	621
TRINITY_DN190_c0_g1_i33.p1	GMOY010351-RA	Argonaute	100	336	100	7.35e-178	621
TRINITY_DN190_c0_g1_i9.p1	GMOY010351-RA	Argonaute	100	336	100	7.35e-178	621
TRINITY_DN190_c0_g1_i21.p1	GMOY010351-RA	Argonaute	100	336	100	7.35e-178	621
TRINITY_DN190_c0_g1_i20.p1	GMOY010351-RA	Argonaute	100	336	100	7.35e-178	621
TRINITY_DN190_c0_g1_i31.p1	GMOY010351-RA	Argonaute	100	336	100	7.35e-178	621
TRINITY_DN190_c0_g1_i24.p2	GMOY010351-RA	Argonaute	100	336	100	7.35e-178	621
TRINITY_DN190_c0_g1_i17.p2	GMOY010351-RA	Argonaute	100	336	100	7.35e-178	621
TRINITY_DN190_c0_g1_i15.p1	GMOY010351-RA	Argonaute	100	336	100	7.35e-178	621
TRINITY_DN190_c0_g1_i13.p1	GMOY010351-RA	Argonaute	100	336	100	7.35e-178	621
TRINITY_DN4827_c0_g4_i2.p1	GMOY010338-RA	Argonaute-1	100	1275	100	0	2355
TRINITY_DN4827_c0_g4_i1.p1	GMOY010338-RA	Argonaute-1	100	1275	100	0	2355
TRINITY_DN36353_c0_g1_i1.p1	GMOY005873-RA	ariadne	99.747	396	100	0	726
TRINITY_DN2186_c0_g1_i37.p1	GMOY010371-RA	arm: Armadillo/beta-catenin/plakoglobin	100	2157	99	0	3956
TRINITY_DN2186_c0_g1_i5.p1	GMOY010371-RA	arm: Armadillo/beta-catenin/plakoglobin	100	2157	99	0	3958
TRINITY_DN2186_c0_g1_i7.p1	GMOY010371-RA	arm: Armadillo/beta-catenin/plakoglobin	100	2157	99	0	3958
TRINITY_DN2186_c0_g1_i40.p1	GMOY010371-RA	arm: Armadillo/beta-catenin/plakoglobin	100	2157	99	0	3958
TRINITY_DN276_c0_g1_i8.p1	GMOY010371-RA	arm: Armadillo/beta-catenin/plakoglobin	100	318	100	7.05e-168	588
TRINITY_DN2186_c0_g1_i6.p1	GMOY010371-RA	arm: Armadillo/beta-catenin/plakoglobin	100	2187	100	0	4039
TRINITY_DN172_c17_g1_i3.p1	GMOY007434-RA	arouser	99.695	2301	99	2.51e-170	599
TRINITY_DN172_c17_g1_i4.p3	GMOY007434-RA	arouser	99.676	309	100	1.15e-160	564
TRINITY_DN172_c17_g1_i3.p2	GMOY007434-RA	arouser	99.676	309	100	1.15e-160	564
TRINITY_DN172_c17_g1_i2.p2	GMOY007434-RA	arouser	99.676	309	100	1.15e-160	564
TRINITY_DN4205_c0_g1_i9.p2	GMOY008591-RA	arp2: actin-related protein 2	100	366	99	0	669
TRINITY_DN4205_c0_g1_i17.p1	GMOY008591-RA	arp2: actin-related protein 2	100	366	99	0	669
TRINITY_DN4205_c0_g1_i4.p1	GMOY008591-RA	arp2: actin-related protein 2	100	630	99	0	1157
TRINITY_DN4205_c0_g1_i1.p1	GMOY008591-RA	arp2: actin-related protein 2	100	630	99	0	1157
TRINITY_DN4205_c0_g1_i2.p1	GMOY008591-RA	arp2: actin-related protein 2	100	630	99	0	1157
TRINITY_DN1036_c0_g2_i1.p1	GMOY006744-RA	Arsenic resistance protein	99.305	1155	99	0	2076
TRINITY_DN1036_c0_g2_i2.p1	GMOY006744-RA	Arsenic resistance protein	99.808	1047	99	0	1916
TRINITY_DN1036_c0_g1_i1.p1	GMOY006744-RA	Arsenic resistance protein	100	633	100	0	1170
TRINITY_DN38420_c0_g1_i1.p1	GMOY012152-RA	ASL: argininosuccinate lyase	99.715	351	100	0	643
TRINITY_DN15535_c0_g2_i1.p1	GMOY003127-RA	Asparaginase	99.733	375	100	0	688
TRINITY_DN44200_c2_g2_i3.p1	GMOY003127-RA	Asparaginase	100	678	100	0	1253
TRINITY_DN44200_c2_g2_i2.p1	GMOY003127-RA	Asparaginase	100	678	100	0	1253
TRINITY_DN44200_c2_g2_i1.p1	GMOY003127-RA	Asparaginase	100	678	100	0	1253
TRINITY_DN23673_c0_g1_i3.p1	GMOY001611-RA	asparaginyl-tRNA synthetase	100	369	100	0	682
TRINITY_DN23673_c0_g1_i27.p2	GMOY001611-RA	asparaginyl-tRNA synthetase	100	369	100	0	682
TRINITY_DN23673_c0_g1_i26.p2	GMOY001611-RA	asparaginyl-tRNA synthetase	100	369	100	0	682
TRINITY_DN23673_c0_g1_i12.p3	GMOY001611-RA	asparaginyl-tRNA synthetase	100	369	100	0	682
TRINITY_DN23673_c0_g1_i10.p1	GMOY001611-RA	asparaginyl-tRNA synthetase	100	369	100	0	682
TRINITY_DN23673_c0_g1_i11.p2	GMOY001611-RA	asparaginyl-tRNA synthetase	100	369	100	0	682
TRINITY_DN23673_c0_g1_i5.p1	GMOY001611-RA	asparaginyl-tRNA synthetase	100	477	100	0	881
TRINITY_DN23673_c0_g1_i6.p2	GMOY001611-RA	asparaginyl-tRNA synthetase	100	477	100	0	881
TRINITY_DN3954_c0_g1_i26.p2	GMOY007670-RA	Aspartyl beta-hydroxylase	99.369	324	98	5.6e-164	575
TRINITY_DN3954_c0_g1_i31.p1	GMOY007670-RA	Aspartyl beta-hydroxylase	99.571	2109	98	0	2124
TRINITY_DN43737_c0_g1_i1.p1	GMOY007670-RA	Aspartyl beta-hydroxylase	100	357	98	0	645
TRINITY_DN3954_c0_g1_i9.p2	GMOY007670-RA	Aspartyl beta-hydroxylase	99.369	321	99	5.55e-164	575
TRINITY_DN3954_c0_g1_i23.p2	GMOY007670-RA	Aspartyl beta-hydroxylase	99.369	321	99	5.55e-164	575
TRINITY_DN3954_c0_g1_i37.p2	GMOY007670-RA	Aspartyl beta-hydroxylase	99.369	321	99	5.55e-164	575
TRINITY_DN3954_c0_g1_i17.p2	GMOY007670-RA	Aspartyl beta-hydroxylase	99.369	321	99	5.55e-164	575
TRINITY_DN3954_c0_g1_i33.p2	GMOY007670-RA	Aspartyl beta-hydroxylase	99.518	1041	99	0	1888
TRINITY_DN3954_c0_g1_i22.p2	GMOY007670-RA	Aspartyl beta-hydroxylase	99.518	1041	99	0	1888
TRINITY_DN91881_c0_g1_i1.p1	GMOY007670-RA	Aspartyl beta-hydroxylase	100	324	99	4.3e-170	595
TRINITY_DN47_c0_g3_i1.p1	GMOY006133-RA	aspartyl protease	100	1185	100	0	2189
TRINITY_DN97959_c0_g1_i1.p1	GMOY008696-RA	aspartyl tRNA synthetase	100	318	99	1.18e-165	580
TRINITY_DN2953_c0_g2_i1.p1	GMOY008696-RA	aspartyl tRNA synthetase	100	519	100	0	959
TRINITY_DN2953_c0_g2_i3.p1	GMOY008696-RA	aspartyl tRNA synthetase	100	519	100	0	959
TRINITY_DN2953_c0_g2_i2.p1	GMOY008696-RA	aspartyl tRNA synthetase	100	519	100	0	959
TRINITY_DN64075_c0_g1_i1.p1	GMOY008696-RA	aspartyl tRNA synthetase	100	714	100	0	1016
TRINITY_DN607_c0_g1_i2.p2	GMOY010037-RA	Aspartyl-tRNA synthetase%2C mitochondrial	99.787	939	99	0	1720
TRINITY_DN607_c0_g1_i8.p1	GMOY010037-RA	Aspartyl-tRNA synthetase%2C mitochondrial	99.787	939	99	0	1720
TRINITY_DN607_c0_g1_i20.p1	GMOY010037-RA	Aspartyl-tRNA synthetase%2C mitochondrial	99.787	939	99	0	1720
TRINITY_DN607_c0_g1_i18.p1	GMOY010037-RA	Aspartyl-tRNA synthetase%2C mitochondrial	99.787	939	99	0	1720
TRINITY_DN607_c0_g1_i4.p1	GMOY010037-RA	Aspartyl-tRNA synthetase%2C mitochondrial	100	603	99	0	1107
TRINITY_DN607_c0_g1_i7.p3	GMOY010037-RA	Aspartyl-tRNA synthetase%2C mitochondrial	100	474	100	0	876
TRINITY_DN607_c0_g1_i1.p3	GMOY010037-RA	Aspartyl-tRNA synthetase%2C mitochondrial	100	474	100	0	876
TRINITY_DN607_c0_g1_i20.p3	GMOY010037-RA	Aspartyl-tRNA synthetase%2C mitochondrial	100	474	100	0	876
TRINITY_DN607_c0_g1_i17.p2	GMOY010037-RA	Aspartyl-tRNA synthetase%2C mitochondrial	100	474	100	0	876
TRINITY_DN8391_c0_g5_i1.p1	GMOY009755-RA	asteroid	100	408	99	0	752
TRINITY_DN8391_c0_g4_i1.p2	GMOY009755-RA	asteroid	99.667	300	100	3.12e-156	549
TRINITY_DN26738_c0_g1_i1.p1	GMOY001273-RA	asunder	100	312	100	1.5e-164	577
TRINITY_DN4424_c3_g1_i2.p1	GMOY000539-RA	Ataxin-2	99.784	939	98	0	1696
TRINITY_DN19586_c0_g5_i1.p1	GMOY000539-RA	Ataxin-2	99.744	390	100	0	715
TRINITY_DN19586_c0_g2_i1.p1	GMOY000539-RA	Ataxin-2	100	579	100	0	1070
TRINITY_DN142871_c0_g1_i1.p1	GMOY009155-RA	Atf2: cyclic AMP-dependent transcription factor ATF-2	100	624	100	0	928
TRINITY_DN29180_c0_g5_i1.p2	GMOY010471-RA	Atf6: cyclic AMP-dependent transcription factor ATF-6	99.375	321	99	1.19e-165	580
TRINITY_DN29180_c0_g5_i1.p1	GMOY010471-RA	Atf6: cyclic AMP-dependent transcription factor ATF-6	99.387	327	99	5.62e-169	592
TRINITY_DN29180_c0_g1_i1.p1	GMOY010471-RA	Atf6: cyclic AMP-dependent transcription factor ATF-6	99.714	354	99	0	641
TRINITY_DN29180_c0_g4_i1.p1	GMOY010471-RA	Atf6: cyclic AMP-dependent transcription factor ATF-6	100	543	99	0	998
TRINITY_DN29180_c0_g6_i1.p1	GMOY010471-RA	Atf6: cyclic AMP-dependent transcription factor ATF-6	99.673	306	100	1.47e-159	560
TRINITY_DN29180_c0_g3_i1.p1	GMOY010471-RA	Atf6: cyclic AMP-dependent transcription factor ATF-6	99.746	393	100	0	721
TRINITY_DN4756_c0_g1_i45.p2	GMOY009568-RA	Atg 9: Autophagy-related protein 9	100	855	100	0	1580
TRINITY_DN4756_c0_g1_i44.p2	GMOY009568-RA	Atg 9: Autophagy-related protein 9	100	855	100	0	1580
TRINITY_DN4756_c0_g1_i24.p2	GMOY009568-RA	Atg 9: Autophagy-related protein 9	100	855	100	0	1580
TRINITY_DN4756_c0_g1_i28.p1	GMOY009568-RA	Atg 9: Autophagy-related protein 9	100	1893	100	0	3496
TRINITY_DN9029_c0_g1_i8.p1	GMOY008764-RA	ATP synthase subunit alpha	100	663	98	0	1201
TRINITY_DN9029_c0_g1_i16.p1	GMOY008764-RA	ATP synthase subunit alpha	100	1290	99	0	2359
TRINITY_DN9029_c0_g1_i5.p1	GMOY008764-RA	ATP synthase subunit alpha	100	1464	99	0	2680
TRINITY_DN9029_c0_g1_i39.p1	GMOY008764-RA	ATP synthase subunit alpha	100	1464	99	0	2680
TRINITY_DN9029_c0_g1_i14.p2	GMOY008764-RA	ATP synthase subunit alpha	99.79	477	100	0	874
TRINITY_DN9029_c0_g1_i8.p2	GMOY008764-RA	ATP synthase subunit alpha	99.846	651	100	0	1195
TRINITY_DN9029_c0_g1_i33.p2	GMOY008764-RA	ATP synthase subunit alpha	99.846	651	100	0	1195
TRINITY_DN9029_c0_g1_i44.p2	GMOY008764-RA	ATP synthase subunit alpha	99.846	651	100	0	1195
TRINITY_DN9029_c0_g1_i8.p3	GMOY008764-RA	ATP synthase subunit alpha	100	363	100	0	671
TRINITY_DN9029_c0_g1_i33.p3	GMOY008764-RA	ATP synthase subunit alpha	100	363	100	0	671
TRINITY_DN9029_c0_g1_i14.p3	GMOY008764-RA	ATP synthase subunit alpha	100	363	100	0	671
TRINITY_DN9029_c0_g1_i44.p3	GMOY008764-RA	ATP synthase subunit alpha	100	363	100	0	671
TRINITY_DN9029_c0_g1_i54.p1	GMOY008764-RA	ATP synthase subunit alpha	100	387	100	0	715
TRINITY_DN9029_c0_g1_i5.p2	GMOY008764-RA	ATP synthase subunit alpha	100	411	100	0	760
TRINITY_DN9029_c0_g1_i24.p2	GMOY008764-RA	ATP synthase subunit alpha	100	411	100	0	760
TRINITY_DN9029_c0_g1_i23.p2	GMOY008764-RA	ATP synthase subunit alpha	100	411	100	0	760
TRINITY_DN9029_c0_g1_i30.p2	GMOY008764-RA	ATP synthase subunit alpha	100	411	100	0	760
TRINITY_DN9029_c0_g1_i16.p2	GMOY008764-RA	ATP synthase subunit alpha	100	411	100	0	760
TRINITY_DN9029_c0_g1_i39.p2	GMOY008764-RA	ATP synthase subunit alpha	100	411	100	0	760
TRINITY_DN9029_c0_g1_i40.p2	GMOY008764-RA	ATP synthase subunit alpha	100	411	100	0	760
TRINITY_DN9029_c0_g1_i55.p2	GMOY008764-RA	ATP synthase subunit alpha	100	411	100	0	760
TRINITY_DN9029_c0_g1_i13.p2	GMOY008764-RA	ATP synthase subunit alpha	100	411	100	0	760
TRINITY_DN9029_c0_g1_i33.p1	GMOY008764-RA	ATP synthase subunit alpha	100	858	100	0	1585
TRINITY_DN9029_c0_g1_i14.p1	GMOY008764-RA	ATP synthase subunit alpha	100	858	100	0	1585
TRINITY_DN9029_c0_g1_i44.p1	GMOY008764-RA	ATP synthase subunit alpha	100	858	100	0	1585
TRINITY_DN9029_c0_g1_i23.p1	GMOY008764-RA	ATP synthase subunit alpha	100	1485	100	0	2743
TRINITY_DN9029_c0_g1_i40.p1	GMOY008764-RA	ATP synthase subunit alpha	100	1485	100	0	2743
TRINITY_DN9029_c0_g1_i55.p1	GMOY008764-RA	ATP synthase subunit alpha	100	1485	100	0	2743
TRINITY_DN9029_c0_g1_i13.p1	GMOY008764-RA	ATP synthase subunit alpha	100	1485	100	0	2743
TRINITY_DN9029_c0_g1_i24.p1	GMOY008764-RA	ATP synthase subunit alpha	100	1659	100	0	3064
TRINITY_DN9029_c0_g1_i30.p1	GMOY008764-RA	ATP synthase subunit alpha	100	1659	100	0	3064
TRINITY_DN3865_c1_g1_i3.p1	GMOY004379-RA	ATP synthase subunit b	100	474	100	0	876
TRINITY_DN3865_c1_g1_i2.p1	GMOY004379-RA	ATP synthase subunit b	100	474	100	0	876
TRINITY_DN3865_c1_g1_i7.p1	GMOY004379-RA	ATP synthase subunit b	100	711	100	0	1314
TRINITY_DN42191_c0_g1_i1.p1	GMOY001525-RA	ATP synthase subunit beta	99.683	315	100	1.51e-164	577
TRINITY_DN1877_c1_g1_i14.p1	GMOY001525-RA	ATP synthase subunit beta	100	792	100	0	1399
TRINITY_DN1877_c1_g1_i9.p1	GMOY001525-RA	ATP synthase subunit beta	100	1524	100	0	2815
TRINITY_DN1877_c1_g1_i8.p1	GMOY001525-RA	ATP synthase subunit beta	100	1524	100	0	2815
TRINITY_DN1877_c1_g1_i5.p1	GMOY001525-RA	ATP synthase subunit beta	100	1524	100	0	2815
TRINITY_DN1877_c1_g1_i7.p1	GMOY001525-RA	ATP synthase subunit beta	100	1524	100	0	2815
TRINITY_DN1877_c1_g1_i6.p1	GMOY001525-RA	ATP synthase subunit beta	100	1524	100	0	2815
TRINITY_DN36511_c0_g1_i4.p1	GMOY000582-RA	ATP synthase subunit gamma	100	897	100	0	1657
TRINITY_DN36511_c0_g1_i7.p1	GMOY000582-RA	ATP synthase subunit gamma	100	897	100	0	1657
TRINITY_DN36511_c0_g1_i2.p1	GMOY000582-RA	ATP synthase subunit gamma	100	897	100	0	1657
TRINITY_DN2258_c0_g1_i5.p1	GMOY011876-RB	ATP-binding Cassette (ABC) Superfamily transporter	99.432	528	100	0	959
TRINITY_DN1030_c16_g2_i1.p1	GMOY006662-RA	ATP-binding Cassette (ABC) Superfamily transporter	99.649	570	100	0	1042
TRINITY_DN2258_c0_g1_i4.p1	GMOY011876-RB	ATP-binding Cassette (ABC) Superfamily transporter	99.678	1554	100	0	2843
TRINITY_DN2258_c0_g1_i6.p1	GMOY011876-RB	ATP-binding Cassette (ABC) Superfamily transporter	99.678	1554	100	0	2843
TRINITY_DN2258_c0_g1_i1.p1	GMOY011876-RB	ATP-binding Cassette (ABC) Superfamily transporter	99.748	795	100	0	1458
TRINITY_DN13995_c0_g1_i19.p1	GMOY012014-RA	ATP-binding Cassette (ABC) Superfamily transporter	100	1032	100	0	1906
TRINITY_DN13995_c0_g1_i23.p1	GMOY012014-RA	ATP-binding Cassette (ABC) Superfamily transporter	100	1032	100	0	1906
TRINITY_DN13995_c0_g1_i36.p1	GMOY012014-RA	ATP-binding Cassette (ABC) Superfamily transporter	100	1032	100	0	1906
TRINITY_DN17548_c0_g1_i2.p1	GMOY009535-RA	ATP-dependent (S)-NAD(P)H-hydrate dehydratase	100	636	100	0	1175
TRINITY_DN26425_c0_g3_i1.p1	GMOY003302-RA	ATP-dependent Clp protease proteolytic subunit	99.788	471	100	0	865
TRINITY_DN16795_c0_g1_i4.p3	GMOY005961-RA	ATP-dependent RNA helicase	100	447	98	0	806
TRINITY_DN16795_c0_g1_i8.p3	GMOY005961-RA	ATP-dependent RNA helicase	100	447	98	0	806
TRINITY_DN16795_c0_g1_i20.p3	GMOY005961-RA	ATP-dependent RNA helicase	100	447	98	0	806
TRINITY_DN16795_c0_g1_i16.p3	GMOY005961-RA	ATP-dependent RNA helicase	100	447	98	0	806
TRINITY_DN20355_c0_g1_i2.p2	GMOY010586-RA	ATP-dependent RNA helicase	99.548	663	100	0	1208
TRINITY_DN20355_c0_g1_i1.p1	GMOY010586-RA	ATP-dependent RNA helicase	99.81	1575	100	0	2892
TRINITY_DN2674_c2_g1_i1.p3	GMOY004318-RA	ATP-dependent RNA helicase	100	312	100	1.5e-164	577
TRINITY_DN2674_c2_g1_i4.p2	GMOY004318-RA	ATP-dependent RNA helicase	100	312	100	1.5e-164	577
TRINITY_DN2674_c2_g1_i5.p3	GMOY004318-RA	ATP-dependent RNA helicase	100	312	100	1.5e-164	577
TRINITY_DN2674_c2_g1_i13.p2	GMOY004318-RA	ATP-dependent RNA helicase	100	312	100	1.5e-164	577
TRINITY_DN2674_c2_g1_i16.p2	GMOY004318-RA	ATP-dependent RNA helicase	100	312	100	1.5e-164	577
TRINITY_DN2674_c2_g1_i17.p2	GMOY004318-RA	ATP-dependent RNA helicase	100	312	100	1.5e-164	577
TRINITY_DN43458_c1_g1_i1.p1	GMOY004318-RA	ATP-dependent RNA helicase	100	312	100	1.5e-164	577
TRINITY_DN16795_c0_g1_i5.p1	GMOY005961-RA	ATP-dependent RNA helicase	100	435	100	0	804
TRINITY_DN16795_c0_g1_i19.p1	GMOY005961-RA	ATP-dependent RNA helicase	100	435	100	0	804
TRINITY_DN16795_c0_g1_i4.p2	GMOY005961-RA	ATP-dependent RNA helicase	100	654	100	0	1118
TRINITY_DN16795_c0_g1_i8.p2	GMOY005961-RA	ATP-dependent RNA helicase	100	654	100	0	1118
TRINITY_DN16795_c0_g1_i20.p2	GMOY005961-RA	ATP-dependent RNA helicase	100	654	100	0	1118
TRINITY_DN16795_c0_g1_i16.p2	GMOY005961-RA	ATP-dependent RNA helicase	100	654	100	0	1118
TRINITY_DN16795_c0_g1_i8.p1	GMOY005961-RA	ATP-dependent RNA helicase	100	807	100	0	1491
TRINITY_DN16795_c0_g1_i16.p1	GMOY005961-RA	ATP-dependent RNA helicase	100	807	100	0	1491
TRINITY_DN28_c8_g1_i8.p2	GMOY006051-RA	ATPase 8B	100	408	100	0	754
TRINITY_DN28_c8_g1_i2.p2	GMOY006051-RA	ATPase 8B	100	408	100	0	754
TRINITY_DN31529_c0_g1_i1.p1	GMOY005494-RA	ATPase-Plipid: phospholipid-translocating P-type ATPase, flippase	99.733	375	100	0	688
TRINITY_DN28216_c0_g5_i1.p1	GMOY005494-RA	ATPase-Plipid: phospholipid-translocating P-type ATPase, flippase	100	654	100	0	1208
TRINITY_DN21674_c0_g2_i1.p1	GMOY001425-RA	aubergine	100	384	99	0	708
TRINITY_DN21674_c0_g2_i2.p1	GMOY001425-RA	aubergine	100	384	99	0	708
TRINITY_DN21674_c0_g2_i3.p1	GMOY001425-RA	aubergine	100	492	100	0	909
TRINITY_DN2386_c1_g1_i6.p1	GMOY002043-RA	aurora borealis	100	336	99	1.23e-175	614
TRINITY_DN2386_c1_g1_i1.p1	GMOY002043-RA	aurora borealis	100	336	99	1.23e-175	614
TRINITY_DN2386_c1_g1_i3.p1	GMOY002043-RA	aurora borealis	100	336	99	1.23e-175	614
TRINITY_DN2386_c1_g1_i4.p1	GMOY002043-RA	aurora borealis	100	600	100	0	1109
TRINITY_DN32784_c0_g2_i2.p1	GMOY009498-RA	Autophagy-related	99.783	468	98	0	845
TRINITY_DN1521_c1_g5_i1.p1	GMOY006793-RA	Autophagy-related	99.688	960	100	0	1757
TRINITY_DN103_c0_g1_i6.p1	GMOY013249-RA	Autophagy-related	99.763	525	100	0	774
TRINITY_DN103_c0_g1_i7.p1	GMOY013249-RA	Autophagy-related	99.763	525	100	0	774
TRINITY_DN103_c0_g1_i1.p1	GMOY013249-RA	Autophagy-related	99.763	525	100	0	774
TRINITY_DN571_c0_g1_i2.p2	GMOY006001-RA	Autophagy-related	100	339	100	1.6e-179	627
TRINITY_DN571_c0_g1_i3.p2	GMOY006001-RA	Autophagy-related	100	339	100	1.6e-179	627
TRINITY_DN12535_c0_g1_i4.p1	GMOY011950-RA	Autophagy-related 18a	100	459	99	0	841
TRINITY_DN12535_c0_g1_i3.p1	GMOY011950-RA	Autophagy-related 18a	100	459	99	0	841
TRINITY_DN3536_c0_g2_i1.p1	GMOY006489-RA	Autophagy-related 18b	98.874	441	100	0	789
TRINITY_DN10337_c0_g2_i1.p1	GMOY005132-RA	Autophagy-related protein 13	99.828	582	100	0	1070
TRINITY_DN10337_c0_g2_i2.p1	GMOY005132-RA	Autophagy-related protein 13	99.828	582	100	0	1070
TRINITY_DN789_c1_g1_i5.p2	GMOY005132-RA	Autophagy-related protein 13	100	372	100	0	688
TRINITY_DN789_c1_g1_i1.p2	GMOY005132-RA	Autophagy-related protein 13	100	372	100	0	688
TRINITY_DN17297_c0_g5_i1.p1	GMOY012999-RA	auxilin	100	621	98	0	1127
TRINITY_DN17297_c0_g4_i1.p1	GMOY012999-RA	auxilin	99.123	342	100	3.49e-176	616
TRINITY_DN613_c1_g1_i4.p2	GMOY012999-RA	auxilin	99.749	399	100	0	732
TRINITY_DN613_c1_g1_i1.p2	GMOY012999-RA	auxilin	99.749	399	100	0	732
TRINITY_DN613_c1_g1_i3.p2	GMOY012999-RA	auxilin	99.749	399	100	0	732
TRINITY_DN17297_c0_g2_i1.p1	GMOY012999-RA	auxilin	99.811	528	100	0	970
TRINITY_DN613_c1_g1_i4.p1	GMOY012999-RA	auxilin	99.827	1155	100	0	2122
TRINITY_DN17297_c0_g5_i2.p1	GMOY012999-RA	auxilin	100	708	100	0	1308
TRINITY_DN25435_c0_g1_i2.p1	GMOY010531-RA	Axn: axin	98.089	462	100	0	811
TRINITY_DN7760_c0_g2_i1.p1	GMOY010531-RA	Axn: axin	99.174	720	100	0	1303
TRINITY_DN7760_c0_g1_i3.p1	GMOY010531-RA	Axn: axin	100	336	100	7.35e-178	621
TRINITY_DN9883_c0_g2_i2.p1	GMOY003987-RA	axotactin	100	399	99	0	730
TRINITY_DN1829_c1_g1_i4.p1	GMOY003987-RA	axotactin	100	393	100	0	726
TRINITY_DN1829_c1_g1_i1.p1	GMOY003987-RA	axotactin	100	393	100	0	726
TRINITY_DN1829_c1_g1_i3.p1	GMOY003987-RA	axotactin	100	393	100	0	726
TRINITY_DN23701_c0_g2_i1.p1	GMOY003987-RA	axotactin	100	438	100	0	809
TRINITY_DN2753_c4_g1_i1.p1	GMOY001612-RA	b-h1: barh1	99.779	453	100	0	832
TRINITY_DN965_c1_g1_i5.p1	GMOY003326-RA	b-h1: barh1	100	384	100	0	710
TRINITY_DN965_c1_g1_i4.p1	GMOY003326-RA	b-h1: barh1	100	384	100	0	710
TRINITY_DN965_c1_g1_i12.p1	GMOY003326-RA	b-h1: barh1	100	384	100	0	710
TRINITY_DN141_c2_g2_i12.p1	GMOY008068-RA	b-h2: barh2	100	819	100	0	1513
TRINITY_DN46611_c0_g1_i4.p1	GMOY003350-RA	Battenin	100	408	100	0	754
TRINITY_DN46611_c0_g1_i5.p1	GMOY003350-RA	Battenin	100	408	100	0	754
TRINITY_DN46611_c0_g1_i6.p1	GMOY003350-RA	Battenin	100	408	100	0	754
TRINITY_DN46611_c0_g1_i7.p1	GMOY003350-RA	Battenin	100	408	100	0	754
TRINITY_DN46611_c0_g1_i8.p1	GMOY003350-RA	Battenin	100	408	100	0	754
TRINITY_DN46611_c0_g1_i9.p1	GMOY003350-RA	Battenin	100	408	100	0	754
TRINITY_DN1540_c0_g1_i33.p1	GMOY004206-RA	Bax Inhibitor-1	100	585	100	0	1081
TRINITY_DN1540_c0_g1_i13.p1	GMOY004206-RA	Bax Inhibitor-1	100	585	100	0	1081
TRINITY_DN6194_c0_g2_i3.p1	GMOY007310-RA	bazooka	99.572	471	99	0	852
TRINITY_DN6194_c0_g1_i6.p1	GMOY007310-RA	bazooka	99.735	381	99	0	691
TRINITY_DN6194_c0_g1_i5.p1	GMOY007310-RA	bazooka	99.838	621	99	0	1134
TRINITY_DN6194_c0_g2_i2.p1	GMOY007310-RA	bazooka	99.795	975	100	0	1790
TRINITY_DN6194_c0_g2_i3.p2	GMOY007310-RA	bazooka	100	378	100	0	699
TRINITY_DN626_c7_g1_i1.p1	GMOY009329-RA	bb in a boxcar	100	378	100	0	699
TRINITY_DN796_c17_g1_i4.p1	GMOY004337-RA	Bbs4: Bardet-Biedl syndrome 4	99.357	315	99	1.18e-160	564
TRINITY_DN796_c17_g1_i3.p1	GMOY004337-RA	Bbs4: Bardet-Biedl syndrome 4	99.387	330	99	5.65e-169	592
TRINITY_DN796_c17_g1_i1.p1	GMOY004337-RA	Bbs4: Bardet-Biedl syndrome 4	99.387	330	99	5.65e-169	592
TRINITY_DN1321_c1_g1_i4.p1	GMOY012027-RA	BCAT1: branched-chain-amino-acid transaminase	100	405	99	0	741
TRINITY_DN1321_c1_g1_i6.p1	GMOY012027-RA	BCAT1: branched-chain-amino-acid transaminase	100	405	99	0	741
TRINITY_DN1321_c1_g1_i3.p1	GMOY012027-RA	BCAT1: branched-chain-amino-acid transaminase	100	405	99	0	741
TRINITY_DN63153_c0_g3_i1.p1	GMOY004454-RA	bcms1-like: breast cancer metastasis-suppressor 1-like protein-A	100	339	100	1.6e-179	627
TRINITY_DN6333_c0_g3_i1.p1	GMOY003275-RA	bedraggled	100	318	99	9.12e-167	584
TRINITY_DN6333_c0_g2_i1.p1	GMOY003275-RA	bedraggled	98.925	465	100	0	828
TRINITY_DN20304_c0_g2_i1.p1	GMOY003275-RA	bedraggled	99.86	714	100	0	1314
TRINITY_DN20304_c0_g2_i2.p1	GMOY003275-RA	bedraggled	99.86	714	100	0	1314
TRINITY_DN32722_c0_g2_i1.p1	GMOY003275-RA	bedraggled	100	378	100	0	699
TRINITY_DN11420_c2_g2_i3.p1	GMOY010295-RA	beethoven	100	381	98	0	693
TRINITY_DN11420_c2_g2_i2.p1	GMOY010295-RA	beethoven	100	381	98	0	693
TRINITY_DN11420_c2_g2_i1.p1	GMOY010295-RA	beethoven	100	381	98	0	693
TRINITY_DN11420_c2_g2_i5.p1	GMOY010295-RA	beethoven	100	381	98	0	693
TRINITY_DN14410_c0_g1_i4.p3	GMOY010295-RA	beethoven	100	639	98	0	1157
TRINITY_DN14410_c0_g1_i5.p3	GMOY010295-RA	beethoven	100	639	98	0	1157
TRINITY_DN14410_c0_g1_i6.p3	GMOY010295-RA	beethoven	100	639	98	0	1157
TRINITY_DN14410_c0_g1_i7.p3	GMOY010295-RA	beethoven	100	639	98	0	1157
TRINITY_DN14410_c0_g1_i2.p1	GMOY010295-RA	beethoven	100	2010	99	0	3681
TRINITY_DN14410_c0_g1_i3.p1	GMOY010295-RA	beethoven	100	2010	99	0	3681
TRINITY_DN14410_c0_g1_i16.p1	GMOY010295-RA	beethoven	100	2010	99	0	3681
TRINITY_DN14410_c0_g1_i12.p1	GMOY010295-RA	beethoven	100	2010	99	0	3681
TRINITY_DN767_c1_g2_i5.p1	GMOY005001-RA	belle	100	324	99	1.2e-170	597
TRINITY_DN3304_c0_g1_i5.p1	GMOY005001-RA	belle	100	1188	99	0	2183
TRINITY_DN3304_c0_g1_i2.p1	GMOY005001-RA	belle	100	1188	99	0	2183
TRINITY_DN3304_c0_g1_i9.p1	GMOY005001-RA	belle	100	1188	99	0	2183
TRINITY_DN3304_c0_g1_i5.p3	GMOY005001-RA	belle	100	321	100	1.53e-169	593
TRINITY_DN3304_c0_g1_i2.p3	GMOY005001-RA	belle	100	321	100	1.53e-169	593
TRINITY_DN3304_c0_g1_i9.p3	GMOY005001-RA	belle	100	321	100	1.53e-169	593
TRINITY_DN3304_c0_g1_i5.p2	GMOY005001-RA	belle	100	669	100	0	1236
TRINITY_DN820_c6_g1_i4.p2	GMOY007394-RA	Bestrophin	100	978	98	0	1772
TRINITY_DN820_c6_g1_i7.p2	GMOY007394-RA	Bestrophin	100	372	100	0	688
TRINITY_DN820_c6_g1_i4.p3	GMOY007394-RA	Bestrophin	100	372	100	0	688
TRINITY_DN11723_c1_g3_i2.p3	GMOY001979-RA	Bestrophin homolog	99.035	315	98	1.97e-158	556
TRINITY_DN600_c8_g1_i1.p1	GMOY001979-RA	Bestrophin homolog	99.422	348	99	4.56e-180	628
TRINITY_DN8130_c1_g4_i2.p1	GMOY001979-RA	Bestrophin homolog	99.686	318	100	3.28e-166	582
TRINITY_DN8130_c1_g4_i3.p1	GMOY001979-RA	Bestrophin homolog	99.686	318	100	3.28e-166	582
TRINITY_DN11723_c1_g4_i3.p1	GMOY001979-RA	Bestrophin homolog	99.716	705	100	0	1291
TRINITY_DN11723_c1_g4_i1.p1	GMOY001979-RA	Bestrophin homolog	99.716	705	100	0	1291
TRINITY_DN11723_c1_g4_i4.p1	GMOY001979-RA	Bestrophin homolog	99.759	831	100	0	1524
TRINITY_DN11723_c1_g4_i2.p1	GMOY001979-RA	Bestrophin homolog	99.795	975	100	0	1790
TRINITY_DN2751_c0_g1_i7.p1	GMOY003892-RA	beta amyloid protein precursor-like	100	597	98	0	1086
TRINITY_DN2751_c0_g1_i1.p1	GMOY003892-RA	beta amyloid protein precursor-like	100	597	98	0	1086
TRINITY_DN2751_c0_g1_i19.p1	GMOY003892-RA	beta amyloid protein precursor-like	100	786	98	0	1430
TRINITY_DN2751_c0_g1_i10.p1	GMOY003892-RA	beta amyloid protein precursor-like	100	786	98	0	1430
TRINITY_DN2751_c0_g1_i18.p1	GMOY003892-RA	beta amyloid protein precursor-like	100	876	99	0	1602
TRINITY_DN2751_c0_g1_i15.p1	GMOY003892-RA	beta amyloid protein precursor-like	100	876	99	0	1602
TRINITY_DN2751_c0_g1_i21.p1	GMOY003892-RA	beta amyloid protein precursor-like	100	1065	99	0	1945
TRINITY_DN2751_c0_g1_i9.p1	GMOY003892-RA	beta amyloid protein precursor-like	100	882	100	0	1629
TRINITY_DN2751_c0_g1_i11.p1	GMOY003892-RA	beta amyloid protein precursor-like	100	1161	100	0	2145
TRINITY_DN22970_c0_g1_i8.p1	GMOY000663-RA	beta subunit of type I geranylgeranyl transferase	99.561	912	100	0	1663
TRINITY_DN22970_c0_g1_i2.p1	GMOY000663-RA	beta subunit of type I geranylgeranyl transferase	99.561	912	100	0	1663
TRINITY_DN22970_c0_g1_i3.p1	GMOY000663-RA	beta subunit of type I geranylgeranyl transferase	99.561	912	100	0	1663
TRINITY_DN37735_c0_g1_i1.p1	GMOY009061-RA	Beta-1,4-galactosyltransferase b4GALT7/SQV-3	100	351	99	0	641
TRINITY_DN40109_c1_g1_i1.p1	GMOY011127-RA	Beta-1,4-mannosyltransferase	99.567	693	100	0	1264
TRINITY_DN29813_c0_g1_i1.p1	GMOY004353-RA	Beta-galactosidase	100	630	98	0	1138
TRINITY_DN33535_c0_g1_i4.p1	GMOY004353-RA	Beta-galactosidase	100	393	99	0	719
TRINITY_DN33535_c0_g1_i7.p1	GMOY004353-RA	Beta-galactosidase	100	393	99	0	719
TRINITY_DN33535_c0_g1_i1.p1	GMOY004353-RA	Beta-galactosidase	100	393	99	0	719
TRINITY_DN33535_c0_g1_i2.p1	GMOY004353-RA	Beta-galactosidase	100	393	99	0	719
TRINITY_DN33535_c0_g1_i32.p1	GMOY004353-RA	Beta-galactosidase	100	393	99	0	719
TRINITY_DN33535_c0_g1_i10.p1	GMOY004353-RA	Beta-galactosidase	100	393	99	0	719
TRINITY_DN33535_c0_g1_i18.p1	GMOY004353-RA	Beta-galactosidase	100	645	99	0	1184
TRINITY_DN33535_c0_g1_i4.p2	GMOY004353-RA	Beta-galactosidase	99.346	306	100	6.86e-158	555
TRINITY_DN33535_c0_g1_i7.p2	GMOY004353-RA	Beta-galactosidase	99.346	306	100	6.86e-158	555
TRINITY_DN33535_c0_g1_i1.p2	GMOY004353-RA	Beta-galactosidase	99.346	306	100	6.86e-158	555
TRINITY_DN33535_c0_g1_i2.p2	GMOY004353-RA	Beta-galactosidase	99.346	306	100	6.86e-158	555
TRINITY_DN33535_c0_g1_i18.p2	GMOY004353-RA	Beta-galactosidase	99.346	306	100	6.86e-158	555
TRINITY_DN33535_c0_g1_i32.p2	GMOY004353-RA	Beta-galactosidase	99.346	306	100	6.86e-158	555
TRINITY_DN33535_c0_g1_i10.p2	GMOY004353-RA	Beta-galactosidase	99.346	306	100	6.86e-158	555
TRINITY_DN33535_c0_g1_i28.p1	GMOY004353-RA	Beta-galactosidase	99.727	732	100	0	1341
TRINITY_DN33535_c0_g1_i11.p1	GMOY004353-RA	Beta-galactosidase	99.727	732	100	0	1341
TRINITY_DN29813_c0_g1_i3.p1	GMOY004353-RA	Beta-galactosidase	99.857	699	100	0	1286
TRINITY_DN3742_c0_g1_i7.p1	GMOY010040-RA	Beta-glucuronidase	99.7	333	100	1.58e-174	610
TRINITY_DN13548_c2_g1_i1.p1	GMOY000383-RA	Beta-glucuronosidase	99.749	402	99	0	732
TRINITY_DN40916_c0_g2_i1.p1	GMOY000383-RA	Beta-glucuronosidase	100	561	99	0	1035
TRINITY_DN7739_c1_g1_i1.p1	GMOY000383-RA	Beta-glucuronosidase	99.773	441	100	0	809
TRINITY_DN69555_c0_g2_i1.p1	GMOY008463-RA	beta-Mannosidase	99.751	402	100	0	737
TRINITY_DN69555_c0_g5_i1.p1	GMOY008463-RA	beta-Mannosidase	99.802	504	100	0	926
TRINITY_DN29226_c0_g6_i1.p1	GMOY006532-RA	Beta-N-acetylhexosaminidase	100	348	99	0	638
TRINITY_DN53331_c0_g5_i1.p1	GMOY006532-RA	Beta-N-acetylhexosaminidase	100	888	99	0	1633
TRINITY_DN23758_c0_g6_i1.p1	GMOY006532-RA	Beta-N-acetylhexosaminidase	99.895	948	100	0	1746
TRINITY_DN29226_c0_g6_i1.p3	GMOY006532-RA	Beta-N-acetylhexosaminidase	100	306	100	3.17e-161	566
TRINITY_DN29226_c0_g6_i1.p2	GMOY006532-RA	Beta-N-acetylhexosaminidase	100	309	100	6.89e-163	571
TRINITY_DN53331_c0_g5_i1.p2	GMOY006532-RA	Beta-N-acetylhexosaminidase	100	336	100	7.35e-178	621
TRINITY_DN29226_c0_g1_i5.p1	GMOY006532-RA	Beta-N-acetylhexosaminidase	100	774	100	0	1430
TRINITY_DN29226_c0_g1_i7.p2	GMOY006532-RA	Beta-N-acetylhexosaminidase	100	774	100	0	1430
TRINITY_DN29226_c0_g1_i8.p1	GMOY006532-RA	Beta-N-acetylhexosaminidase	100	774	100	0	1430
TRINITY_DN29226_c0_g1_i16.p1	GMOY006532-RA	Beta-N-acetylhexosaminidase	100	774	100	0	1430
TRINITY_DN29226_c0_g1_i12.p1	GMOY006532-RA	Beta-N-acetylhexosaminidase	100	774	100	0	1430
TRINITY_DN29226_c0_g1_i13.p1	GMOY006532-RA	Beta-N-acetylhexosaminidase	100	774	100	0	1430
TRINITY_DN5862_c0_g1_i1.p2	GMOY011089-RA	beta-spectrin: ion channel receptor	99.769	693	100	0	793
TRINITY_DN5862_c0_g1_i8.p2	GMOY011089-RA	beta-spectrin: ion channel receptor	99.769	693	100	0	793
TRINITY_DN1313_c3_g4_i1.p1	GMOY011089-RA	beta-spectrin: ion channel receptor	100	300	100	6.72e-158	555
TRINITY_DN5862_c0_g1_i7.p2	GMOY011089-RA	beta-spectrin: ion channel receptor	100	429	100	0	793
TRINITY_DN5862_c0_g1_i8.p3	GMOY011089-RA	beta-spectrin: ion channel receptor	100	429	100	0	793
TRINITY_DN5862_c0_g1_i7.p1	GMOY011089-RA	beta-spectrin: ion channel receptor	100	1047	100	0	1448
TRINITY_DN10353_c2_g1_i2.p2	GMOY003303-RA	Bicaudal D	99.737	384	99	0	697
TRINITY_DN10353_c2_g1_i1.p2	GMOY003303-RA	Bicaudal D	99.737	384	99	0	697
TRINITY_DN21827_c0_g1_i1.p1	GMOY011109-RA	Bicoid interacting protein	99.778	450	100	0	826
TRINITY_DN17849_c0_g3_i1.p1	GMOY010985-RA	bicoid stability factor	99.891	921	99	0	1692
TRINITY_DN84100_c0_g1_i1.p1	GMOY010985-RA	bicoid stability factor	100	306	100	3.17e-161	566
TRINITY_DN1680_c2_g3_i2.p1	GMOY003973-RA	bifid	100	507	100	0	937
TRINITY_DN18843_c0_g2_i1.p2	GMOY009643-RA	Biogenesis of lysosome-related organelles complex 1%2C subunit	100	312	99	1.93e-163	573
TRINITY_DN3494_c1_g1_i1.p1	GMOY009643-RA	Biogenesis of lysosome-related organelles complex 1%2C subunit	100	438	100	0	809
TRINITY_DN4527_c0_g2_i1.p1	GMOY000443-RA	Biogenesis of lysosome-related organelles complex 1%2C subunit	100	504	100	0	931
TRINITY_DN636_c11_g1_i1.p1	GMOY009470-RA	bip2: bip2	99.182	492	99	0	880
TRINITY_DN36411_c0_g4_i1.p1	GMOY009470-RA	bip2: bip2	99.789	474	100	0	870
TRINITY_DN36411_c0_g4_i1.p2	GMOY009470-RA	bip2: bip2	100	339	100	1.6e-179	627
TRINITY_DN36411_c0_g1_i1.p2	GMOY009470-RA	bip2: bip2	100	417	100	0	771
TRINITY_DN36411_c0_g1_i1.p1	GMOY009470-RA	bip2: bip2	100	483	100	0	893
TRINITY_DN36411_c0_g2_i1.p1	GMOY009470-RA	bip2: bip2	100	537	100	0	992
TRINITY_DN7553_c0_g2_i2.p1	GMOY009862-RA	BIR repeat containing ubiquitin-conjugating enzyme	99.233	2973	100	0	5168
TRINITY_DN32995_c0_g1_i1.p1	GMOY009862-RA	BIR repeat containing ubiquitin-conjugating enzyme	99.731	372	100	0	682
TRINITY_DN7553_c0_g2_i3.p2	GMOY009862-RA	BIR repeat containing ubiquitin-conjugating enzyme	99.765	426	100	0	782
TRINITY_DN32995_c0_g2_i1.p1	GMOY009862-RA	BIR repeat containing ubiquitin-conjugating enzyme	100	318	100	7.05e-168	588
TRINITY_DN167_c59_g1_i1.p1	GMOY001445-RA	blown fuse	99.676	309	100	3.2e-161	566
TRINITY_DN167_c59_g1_i2.p1	GMOY001445-RA	blown fuse	99.826	576	100	0	1059
TRINITY_DN32722_c0_g1_i4.p1	GMOY010447-RA	blue cheese	99.834	1236	98	0	2218
TRINITY_DN32722_c0_g1_i1.p1	GMOY010447-RA	blue cheese	99.834	1236	98	0	2218
TRINITY_DN32722_c0_g1_i3.p1	GMOY010447-RA	blue cheese	99.834	1236	98	0	2218
TRINITY_DN32722_c0_g1_i18.p1	GMOY010447-RA	blue cheese	99.834	1236	98	0	2218
TRINITY_DN32722_c0_g1_i4.p2	GMOY010447-RA	blue cheese	99.747	399	99	0	725
TRINITY_DN32722_c0_g1_i1.p2	GMOY010447-RA	blue cheese	99.747	399	99	0	725
TRINITY_DN32722_c0_g1_i3.p2	GMOY010447-RA	blue cheese	99.747	399	99	0	725
TRINITY_DN32722_c0_g1_i9.p2	GMOY010447-RA	blue cheese	99.747	399	99	0	725
TRINITY_DN32722_c0_g1_i18.p2	GMOY010447-RA	blue cheese	99.747	399	99	0	725
TRINITY_DN32722_c0_g1_i17.p2	GMOY010447-RA	blue cheese	99.747	399	99	0	725
TRINITY_DN32722_c0_g1_i11.p2	GMOY010447-RA	blue cheese	99.747	399	99	0	725
TRINITY_DN4875_c0_g1_i1.p1	GMOY010447-RA	blue cheese	100	651	100	0	848
TRINITY_DN1985_c0_g2_i2.p1	GMOY009750-RA	blue: bluestreak	99.801	1272	99	0	922
TRINITY_DN1985_c0_g2_i5.p1	GMOY009750-RA	blue: bluestreak	99.87	981	99	0	1421
TRINITY_DN1985_c0_g2_i8.p2	GMOY009750-RA	blue: bluestreak	99.871	780	99	0	1423
TRINITY_DN1985_c0_g2_i1.p1	GMOY009750-RA	blue: bluestreak	99.871	780	99	0	1423
TRINITY_DN1985_c0_g2_i3.p1	GMOY009750-RA	blue: bluestreak	99.871	780	99	0	1423
TRINITY_DN1985_c0_g2_i1.p2	GMOY009750-RA	blue: bluestreak	100	459	100	0	848
TRINITY_DN1985_c0_g2_i3.p2	GMOY009750-RA	blue: bluestreak	100	459	100	0	848
TRINITY_DN1985_c0_g2_i2.p2	GMOY009750-RA	blue: bluestreak	100	459	100	0	848
TRINITY_DN1985_c0_g2_i5.p2	GMOY009750-RA	blue: bluestreak	100	459	100	0	848
TRINITY_DN1985_c0_g2_i8.p1	GMOY009750-RA	blue: bluestreak	100	867	100	0	1602
TRINITY_DN16_c8_g2_i1.p1	GMOY004014-RA	BNIP3	100	468	99	0	857
TRINITY_DN6746_c0_g1_i4.p1	GMOY011328-RA	bon: bonus	99.688	321	100	7.12e-168	588
TRINITY_DN6746_c0_g1_i3.p1	GMOY011328-RA	bon: bonus	99.755	408	100	0	749
TRINITY_DN6_c2_g1_i7.p2	GMOY011328-RA	bon: bonus	100	411	100	0	760
TRINITY_DN6_c2_g1_i5.p2	GMOY011328-RA	bon: bonus	100	411	100	0	760
TRINITY_DN6_c2_g1_i9.p2	GMOY011328-RA	bon: bonus	100	411	100	0	760
TRINITY_DN145005_c0_g1_i1.p1	GMOY003356-RA	borderless	99.708	342	100	1.61e-179	627
TRINITY_DN25358_c0_g1_i1.p1	GMOY009066-RA	Boss: bride of sevenles	99.703	345	98	9.78e-177	617
TRINITY_DN25358_c0_g2_i1.p1	GMOY009066-RA	Boss: bride of sevenles	100	408	100	0	754
TRINITY_DN23472_c0_g1_i4.p1	GMOY009066-RA	Boss: bride of sevenles	100	471	100	0	870
TRINITY_DN23472_c0_g1_i1.p1	GMOY009066-RA	Boss: bride of sevenles	100	471	100	0	870
TRINITY_DN23472_c0_g1_i2.p1	GMOY009066-RA	Boss: bride of sevenles	100	471	100	0	870
TRINITY_DN23472_c0_g1_i3.p1	GMOY009066-RA	Boss: bride of sevenles	100	471	100	0	870
TRINITY_DN136002_c0_g1_i1.p1	GMOY001346-RA	boudin	99.769	432	100	0	793
TRINITY_DN61738_c0_g1_i1.p1	GMOY001059-RA	Brahma associated protein 55kD	99.885	873	100	0	1607
TRINITY_DN61738_c0_g1_i2.p1	GMOY001059-RA	Brahma associated protein 55kD	99.885	873	100	0	1607
TRINITY_DN21302_c1_g1_i5.p1	GMOY005511-RA	Brahma associated protein 60kD	99.432	354	99	0	640
TRINITY_DN21302_c1_g1_i4.p1	GMOY005511-RA	Brahma associated protein 60kD	99.432	354	99	0	640
TRINITY_DN32893_c0_g1_i1.p1	GMOY005511-RA	Brahma associated protein 60kD	100	1245	100	0	2300
TRINITY_DN10395_c0_g1_i1.p1	GMOY005133-RA	brd8: brd8	99.593	738	99	0	1345
TRINITY_DN10395_c0_g1_i2.p1	GMOY005133-RA	brd8: brd8	99.593	738	99	0	1345
TRINITY_DN16943_c0_g1_i1.p1	GMOY005133-RA	brd8: brd8	99.327	594	100	0	1075
TRINITY_DN5713_c1_g1_i1.p1	GMOY005133-RA	brd8: brd8	99.691	414	100	2e-169	593
TRINITY_DN10395_c0_g2_i2.p1	GMOY005133-RA	brd8: brd8	99.796	489	100	0	898
TRINITY_DN26628_c0_g3_i1.p1	GMOY011080-RA	bric a brac	99.772	450	98	0	806
TRINITY_DN26628_c0_g1_i1.p1	GMOY011080-RA	bric a brac	99.871	1581	98	0	2856
TRINITY_DN26628_c0_g1_i2.p1	GMOY011080-RA	bric a brac	99.871	1581	98	0	2856
TRINITY_DN74686_c2_g1_i1.p1	GMOY011080-RA	bric a brac	99.755	408	100	0	749
TRINITY_DN12379_c0_g5_i1.p1	GMOY007000-RA	brm: brahma	99.872	792	98	0	1435
TRINITY_DN10654_c0_g3_i1.p1	GMOY007000-RA	brm: brahma	100	348	100	0	643
TRINITY_DN7136_c0_g1_i1.p1	GMOY007000-RA	brm: brahma	100	366	100	0	676
TRINITY_DN7136_c0_g1_i2.p1	GMOY007000-RA	brm: brahma	100	366	100	0	676
TRINITY_DN7136_c0_g1_i3.p1	GMOY007000-RA	brm: brahma	100	396	100	0	732
TRINITY_DN10654_c0_g1_i1.p1	GMOY007000-RA	brm: brahma	100	702	100	0	1297
TRINITY_DN3759_c0_g1_i3.p1	GMOY010746-RA	brp: Bruchpilot	100	450	98	0	815
TRINITY_DN2004_c2_g1_i3.p1	GMOY010746-RA	brp: Bruchpilot	99.215	729	99	0	688
TRINITY_DN353_c8_g1_i1.p2	GMOY010746-RA	brp: Bruchpilot	99.722	360	100	0	660
TRINITY_DN353_c8_g1_i3.p2	GMOY010746-RA	brp: Bruchpilot	99.722	360	100	0	660
TRINITY_DN11453_c0_g1_i6.p1	GMOY010746-RA	brp: Bruchpilot	100	441	100	0	815
TRINITY_DN11453_c0_g1_i7.p1	GMOY010746-RA	brp: Bruchpilot	100	441	100	0	815
TRINITY_DN11453_c0_g1_i2.p1	GMOY010746-RA	brp: Bruchpilot	100	441	100	0	815
TRINITY_DN46751_c0_g1_i1.p1	GMOY007603-RA	brunelleschi	100	471	100	0	870
TRINITY_DN2981_c0_g2_i8.p1	GMOY005306-RA	BTB (POZ) domain containing	98.744	1359	99	0	2407
TRINITY_DN2981_c0_g2_i2.p1	GMOY005306-RA	BTB (POZ) domain containing	98.744	1359	99	0	2407
TRINITY_DN2981_c0_g3_i1.p1	GMOY005306-RA	BTB (POZ) domain containing	100	582	100	0	1075
TRINITY_DN26886_c0_g3_i1.p1	GMOY005757-RA	Bub1 kinase	100	321	99	7.12e-168	588
TRINITY_DN2567_c0_g1_i9.p2	GMOY007360-RA	burgundy	98.973	588	99	0	1046
TRINITY_DN3583_c0_g1_i20.p1	GMOY007360-RA	burgundy	100	303	99	6.79e-158	555
TRINITY_DN3583_c0_g1_i19.p1	GMOY007360-RA	burgundy	100	303	99	6.79e-158	555
TRINITY_DN3216_c0_g2_i1.p1	GMOY007360-RA	burgundy	100	435	99	0	793
TRINITY_DN3919_c0_g4_i1.p1	GMOY006837-RA	buttonhead	100	306	100	3.17e-161	566
TRINITY_DN16_c24_g1_i8.p1	GMOY003701-RA	C-terminal Binding Protein	100	771	99	0	1408
TRINITY_DN7506_c1_g1_i1.p1	GMOY008340-RA	C-type lectin 27kD	100	384	100	0	710
TRINITY_DN7506_c1_g1_i2.p1	GMOY008340-RA	C-type lectin 27kD	100	384	100	0	710
TRINITY_DN4153_c0_g1_i1.p1	GMOY004567-RA	C2H2-type Zn-finger protein	100	1104	100	0	2039
TRINITY_DN14376_c0_g3_i1.p1	GMOY005871-RA	C2H2-type Zn-finger protein, cg17385	99.495	396	100	0	721
TRINITY_DN14376_c0_g1_i1.p1	GMOY005871-RA	C2H2-type Zn-finger protein, cg17385	100	414	100	0	765
TRINITY_DN7350_c1_g3_i1.p1	GMOY006287-RA	Ca2+-binding protein	100	540	100	0	998
TRINITY_DN3285_c0_g2_i1.p1	GMOY006585-RA	Ca2+-channel-protein-beta-subunit	99.715	351	100	0	643
TRINITY_DN4484_c0_g2_i4.p2	GMOY006585-RA	Ca2+-channel-protein-beta-subunit	100	462	100	0	854
TRINITY_DN841_c27_g1_i1.p1	GMOY001132-RA	Ca2+/calmodulin-dependent protein kinase	100	333	100	3.39e-176	616
TRINITY_DN5571_c3_g1_i1.p1	GMOY001132-RA	Ca2+/calmodulin-dependent protein kinase	100	357	100	0	660
TRINITY_DN24_c3_g1_i19.p1	GMOY006719-RA	Ca2+/calmodulin-dependent protein kinase	100	483	100	0	893
TRINITY_DN24_c3_g1_i22.p1	GMOY006719-RA	Ca2+/calmodulin-dependent protein kinase	100	483	100	0	893
TRINITY_DN24_c3_g1_i16.p1	GMOY006719-RA	Ca2+/calmodulin-dependent protein kinase	100	483	100	0	893
TRINITY_DN24_c3_g1_i21.p1	GMOY006719-RA	Ca2+/calmodulin-dependent protein kinase	100	483	100	0	893
TRINITY_DN24_c3_g1_i10.p1	GMOY006719-RA	Ca2+/calmodulin-dependent protein kinase	100	483	100	0	893
TRINITY_DN24_c3_g1_i5.p1	GMOY006719-RA	Ca2+/calmodulin-dependent protein kinase	100	483	100	0	893
TRINITY_DN24_c3_g1_i17.p1	GMOY006719-RA	Ca2+/calmodulin-dependent protein kinase	100	567	100	0	1048
TRINITY_DN2156_c0_g1_i8.p1	GMOY008298-RA	Ca2+/calmodulin-dependent protein phosphatase	100	384	100	0	710
TRINITY_DN555_c9_g1_i1.p1	GMOY001349-RA	cabeza	100	306	100	3.17e-161	566
TRINITY_DN555_c9_g1_i3.p1	GMOY001349-RA	cabeza	100	306	100	3.17e-161	566
TRINITY_DN18944_c0_g2_i1.p1	GMOY000834-RA	cabut	99.619	525	100	0	959
TRINITY_DN29825_c0_g1_i1.p1	GMOY000834-RA	cabut	100	330	100	1.56e-174	610
TRINITY_DN10126_c1_g1_i1.p1	GMOY013018-RA	Caffeine%2C calcium%2C zinc sensitivity	99.404	672	99	0	911
TRINITY_DN10126_c1_g1_i3.p1	GMOY013018-RA	Caffeine%2C calcium%2C zinc sensitivity	99.541	819	99	0	1188
TRINITY_DN4347_c0_g1_i6.p1	GMOY008913-RA	Calcium-dependent secretion activator	99.722	360	100	0	660
TRINITY_DN4347_c0_g1_i1.p1	GMOY008913-RA	Calcium-dependent secretion activator	99.722	360	100	0	660
TRINITY_DN4347_c0_g1_i3.p1	GMOY008913-RA	Calcium-dependent secretion activator	99.722	360	100	0	660
TRINITY_DN4347_c0_g1_i8.p1	GMOY008913-RA	Calcium-dependent secretion activator	99.722	360	100	0	660
TRINITY_DN43765_c0_g1_i4.p2	GMOY002863-RA	calcium-independent phospholipase A2 VIA	100	369	99	0	675
TRINITY_DN43765_c0_g1_i7.p3	GMOY002863-RA	calcium-independent phospholipase A2 VIA	100	369	99	0	675
TRINITY_DN43765_c0_g1_i1.p2	GMOY002863-RA	calcium-independent phospholipase A2 VIA	100	369	99	0	675
TRINITY_DN43765_c0_g1_i5.p2	GMOY002863-RA	calcium-independent phospholipase A2 VIA	99.764	423	100	0	776
TRINITY_DN43765_c0_g1_i7.p2	GMOY002863-RA	calcium-independent phospholipase A2 VIA	99.764	423	100	0	776
TRINITY_DN43765_c0_g1_i6.p1	GMOY002863-RA	calcium-independent phospholipase A2 VIA	99.916	1185	100	0	2183
TRINITY_DN13783_c0_g1_i7.p1	GMOY002863-RA	calcium-independent phospholipase A2 VIA	100	444	100	0	821
TRINITY_DN89_c0_g2_i1.p1	GMOY007634-RA	Calcium-independent receptor for alpha-latrotoxin	99.848	663	99	0	1212
TRINITY_DN2117_c2_g2_i2.p1	GMOY007634-RA	Calcium-independent receptor for alpha-latrotoxin	99.82	555	100	0	1020
TRINITY_DN2117_c2_g2_i5.p1	GMOY007634-RA	Calcium-independent receptor for alpha-latrotoxin	99.82	555	100	0	1020
TRINITY_DN2117_c2_g2_i6.p1	GMOY007634-RA	Calcium-independent receptor for alpha-latrotoxin	99.858	705	100	0	1297
TRINITY_DN2117_c2_g2_i4.p1	GMOY007634-RA	Calcium-independent receptor for alpha-latrotoxin	99.858	705	100	0	1297
TRINITY_DN2117_c2_g2_i8.p1	GMOY007634-RA	Calcium-independent receptor for alpha-latrotoxin	99.858	705	100	0	1297
TRINITY_DN89_c0_g2_i2.p1	GMOY007634-RA	Calcium-independent receptor for alpha-latrotoxin	99.907	1074	100	0	1978
TRINITY_DN89_c0_g1_i4.p3	GMOY007634-RA	Calcium-independent receptor for alpha-latrotoxin	100	414	100	0	765
TRINITY_DN89_c0_g1_i5.p2	GMOY007634-RA	Calcium-independent receptor for alpha-latrotoxin	100	414	100	0	765
TRINITY_DN89_c0_g1_i7.p2	GMOY007634-RA	Calcium-independent receptor for alpha-latrotoxin	100	414	100	0	765
TRINITY_DN89_c0_g1_i1.p3	GMOY007634-RA	Calcium-independent receptor for alpha-latrotoxin	100	414	100	0	765
TRINITY_DN89_c0_g1_i8.p2	GMOY007634-RA	Calcium-independent receptor for alpha-latrotoxin	100	414	100	0	765
TRINITY_DN89_c0_g1_i11.p2	GMOY007634-RA	Calcium-independent receptor for alpha-latrotoxin	100	414	100	0	765
TRINITY_DN89_c0_g1_i4.p2	GMOY007634-RA	Calcium-independent receptor for alpha-latrotoxin	100	1167	100	0	2156
TRINITY_DN89_c0_g1_i5.p1	GMOY007634-RA	Calcium-independent receptor for alpha-latrotoxin	100	1167	100	0	2156
TRINITY_DN89_c0_g1_i11.p1	GMOY007634-RA	Calcium-independent receptor for alpha-latrotoxin	100	1167	100	0	2156
TRINITY_DN89_c0_g1_i7.p1	GMOY007634-RA	Calcium-independent receptor for alpha-latrotoxin	100	1284	100	0	2372
TRINITY_DN89_c0_g1_i1.p2	GMOY007634-RA	Calcium-independent receptor for alpha-latrotoxin	100	1284	100	0	2372
TRINITY_DN89_c0_g1_i8.p1	GMOY007634-RA	Calcium-independent receptor for alpha-latrotoxin	100	1284	100	0	2372
TRINITY_DN6447_c0_g1_i4.p1	GMOY000286-RA	Calcium-transporting ATPase	100	2298	98	0	675
TRINITY_DN14284_c0_g1_i3.p1	GMOY002646-RA	Calcium-transporting ATPase	100	507	99	0	929
TRINITY_DN6447_c0_g1_i8.p1	GMOY000286-RA	Calcium-transporting ATPase	100	2460	99	0	931
TRINITY_DN43916_c0_g3_i1.p1	GMOY009244-RA	Calcium-transporting ATPase	99.83	588	100	0	1081
TRINITY_DN43916_c0_g3_i1.p2	GMOY009244-RA	Calcium-transporting ATPase	100	303	100	1.46e-159	560
TRINITY_DN3875_c0_g1_i4.p1	GMOY009244-RA	Calcium-transporting ATPase	100	354	100	0	654
TRINITY_DN3875_c0_g1_i5.p1	GMOY009244-RA	Calcium-transporting ATPase	100	354	100	0	654
TRINITY_DN3875_c0_g1_i14.p1	GMOY009244-RA	Calcium-transporting ATPase	100	354	100	0	654
TRINITY_DN6447_c0_g1_i4.p2	GMOY000286-RA	Calcium-transporting ATPase	100	393	100	0	726
TRINITY_DN6447_c0_g1_i7.p2	GMOY000286-RA	Calcium-transporting ATPase	100	393	100	0	726
TRINITY_DN6447_c0_g1_i3.p2	GMOY000286-RA	Calcium-transporting ATPase	100	393	100	0	726
TRINITY_DN6447_c0_g1_i8.p2	GMOY000286-RA	Calcium-transporting ATPase	100	393	100	0	726
TRINITY_DN6447_c0_g1_i22.p2	GMOY000286-RA	Calcium-transporting ATPase	100	393	100	0	726
TRINITY_DN6447_c0_g1_i10.p2	GMOY000286-RA	Calcium-transporting ATPase	100	393	100	0	726
TRINITY_DN14284_c0_g1_i3.p2	GMOY002646-RA	Calcium-transporting ATPase	100	399	100	0	737
TRINITY_DN43916_c0_g2_i1.p1	GMOY009244-RA	Calcium-transporting ATPase	100	411	100	0	760
TRINITY_DN2590_c8_g1_i1.p1	GMOY002646-RA	Calcium-transporting ATPase	100	702	100	0	1297
TRINITY_DN14284_c0_g3_i1.p1	GMOY002646-RA	Calcium-transporting ATPase	100	993	100	0	1834
TRINITY_DN734_c1_g1_i9.p1	GMOY002345-RA	Calcium/calmodulin-dependent protein kinase II	100	1470	100	0	2715
TRINITY_DN734_c1_g1_i6.p1	GMOY002345-RA	Calcium/calmodulin-dependent protein kinase II	100	1470	100	0	2715
TRINITY_DN734_c1_g1_i1.p1	GMOY002345-RA	Calcium/calmodulin-dependent protein kinase II	100	1470	100	0	2715
TRINITY_DN734_c1_g1_i11.p1	GMOY002345-RA	Calcium/calmodulin-dependent protein kinase II	100	1470	100	0	2715
TRINITY_DN28148_c0_g6_i1.p1	GMOY011494-RA	Caliban	100	372	100	0	688
TRINITY_DN28148_c0_g12_i1.p2	GMOY011494-RA	Caliban	100	372	100	0	688
TRINITY_DN28148_c0_g12_i1.p1	GMOY011494-RA	Caliban	100	555	100	0	1026
TRINITY_DN17144_c1_g1_i2.p2	GMOY000174-RA	Calmodulin-binding protein related to a Rab3 GDP/GTP exchange protein	99.794	495	98	0	889
TRINITY_DN17144_c1_g1_i8.p1	GMOY000174-RA	Calmodulin-binding protein related to a Rab3 GDP/GTP exchange protein	99.794	495	98	0	889
TRINITY_DN4331_c0_g1_i1.p2	GMOY000174-RA	Calmodulin-binding protein related to a Rab3 GDP/GTP exchange protein	100	477	98	0	865
TRINITY_DN17144_c1_g1_i11.p2	GMOY000174-RA	Calmodulin-binding protein related to a Rab3 GDP/GTP exchange protein	100	384	99	0	702
TRINITY_DN17144_c1_g1_i29.p1	GMOY000174-RA	Calmodulin-binding protein related to a Rab3 GDP/GTP exchange protein	100	594	99	0	1090
TRINITY_DN17144_c1_g1_i2.p1	GMOY000174-RA	Calmodulin-binding protein related to a Rab3 GDP/GTP exchange protein	100	594	99	0	1090
TRINITY_DN17144_c1_g1_i14.p1	GMOY000174-RA	Calmodulin-binding protein related to a Rab3 GDP/GTP exchange protein	100	675	99	0	1240
TRINITY_DN17144_c1_g1_i11.p1	GMOY000174-RA	Calmodulin-binding protein related to a Rab3 GDP/GTP exchange protein	100	879	100	0	1624
TRINITY_DN1441_c0_g1_i13.p1	GMOY003476-RA	Calnexin 14D	99.509	414	100	0	739
TRINITY_DN1441_c0_g1_i12.p2	GMOY003476-RA	Calnexin 14D	99.667	300	100	3.12e-156	549
TRINITY_DN1441_c0_g1_i15.p1	GMOY003476-RA	Calnexin 14D	99.827	579	100	0	1064
TRINITY_DN3235_c0_g1_i16.p1	GMOY004525-RA	Calpain-A	100	561	100	0	771
TRINITY_DN1078_c0_g1_i81.p3	GMOY010109-RA	Calsyntenin-1	99.67	309	98	2.49e-157	553
TRINITY_DN1078_c0_g1_i81.p1	GMOY010109-RA	Calsyntenin-1	99.958	2415	99	0	4438
TRINITY_DN1078_c0_g1_i79.p1	GMOY010109-RA	Calsyntenin-1	100	2139	99	0	3940
TRINITY_DN1078_c0_g1_i86.p1	GMOY010109-RA	Calsyntenin-1	100	2139	99	0	3940
TRINITY_DN1078_c0_g1_i12.p1	GMOY010109-RA	Calsyntenin-1	100	2673	99	0	4911
TRINITY_DN1078_c0_g1_i13.p1	GMOY010109-RA	Calsyntenin-1	100	2673	99	0	4911
TRINITY_DN1078_c0_g1_i52.p1	GMOY010109-RA	Calsyntenin-1	100	2673	99	0	4911
TRINITY_DN1078_c0_g1_i54.p1	GMOY010109-RA	Calsyntenin-1	100	2673	99	0	4911
TRINITY_DN1078_c0_g1_i75.p1	GMOY010109-RA	Calsyntenin-1	100	2673	99	0	4911
TRINITY_DN1078_c0_g1_i4.p1	GMOY010109-RA	Calsyntenin-1	100	2673	99	0	4911
TRINITY_DN1078_c0_g1_i5.p1	GMOY010109-RA	Calsyntenin-1	100	2673	99	0	4911
TRINITY_DN1078_c0_g1_i3.p1	GMOY010109-RA	Calsyntenin-1	100	2673	99	0	4911
TRINITY_DN1078_c0_g1_i23.p1	GMOY010109-RA	Calsyntenin-1	100	2673	99	0	4911
TRINITY_DN1078_c0_g1_i43.p1	GMOY010109-RA	Calsyntenin-1	100	2673	99	0	4911
TRINITY_DN1078_c0_g1_i45.p1	GMOY010109-RA	Calsyntenin-1	100	2673	99	0	4911
TRINITY_DN1078_c0_g1_i60.p1	GMOY010109-RA	Calsyntenin-1	100	2673	99	0	4911
TRINITY_DN1078_c0_g1_i48.p1	GMOY010109-RA	Calsyntenin-1	100	2673	99	0	4911
TRINITY_DN1078_c0_g1_i69.p1	GMOY010109-RA	Calsyntenin-1	100	2673	99	0	4911
TRINITY_DN1078_c0_g1_i68.p1	GMOY010109-RA	Calsyntenin-1	100	2673	99	0	4911
TRINITY_DN1078_c0_g1_i85.p1	GMOY010109-RA	Calsyntenin-1	100	2673	99	0	4911
TRINITY_DN1078_c0_g1_i84.p1	GMOY010109-RA	Calsyntenin-1	100	2673	99	0	4911
TRINITY_DN1078_c0_g1_i82.p1	GMOY010109-RA	Calsyntenin-1	100	2673	99	0	4911
TRINITY_DN1078_c0_g1_i67.p1	GMOY010109-RA	Calsyntenin-1	100	2673	99	0	4911
TRINITY_DN1078_c0_g1_i50.p1	GMOY010109-RA	Calsyntenin-1	100	2124	100	0	3923
TRINITY_DN1078_c0_g1_i41.p1	GMOY010109-RA	Calsyntenin-1	100	2124	100	0	3923
TRINITY_DN1158_c7_g1_i4.p1	GMOY007248-RA	Calumenin	99.899	987	100	0	1818
TRINITY_DN231_c2_g1_i1.p1	GMOY008873-RA	CAMP-dependent protein kinase	99.686	966	99	0	1749
TRINITY_DN58_c6_g2_i1.p1	GMOY008078-RA	cana-14f: calcineurin	99.929	1413	100	0	2604
TRINITY_DN17317_c0_g3_i3.p1	GMOY002358-RA	cap binding protein	100	1263	99	0	2300
TRINITY_DN17317_c0_g3_i1.p1	GMOY002358-RA	cap binding protein	100	1263	99	0	2300
TRINITY_DN17317_c0_g3_i8.p2	GMOY002358-RA	cap binding protein	100	342	100	0	632
TRINITY_DN17317_c0_g3_i6.p2	GMOY002358-RA	cap binding protein	100	342	100	0	632
TRINITY_DN17317_c0_g3_i4.p2	GMOY002358-RA	cap binding protein	100	342	100	0	632
TRINITY_DN17317_c0_g3_i5.p2	GMOY002358-RA	cap binding protein	100	342	100	0	632
TRINITY_DN17317_c0_g3_i3.p2	GMOY002358-RA	cap binding protein	100	342	100	0	632
TRINITY_DN17317_c0_g3_i1.p2	GMOY002358-RA	cap binding protein	100	342	100	0	632
TRINITY_DN17659_c0_g2_i1.p2	GMOY007127-RA	CAP-D2 condensin subunit	99.344	312	98	2.52e-157	553
TRINITY_DN17659_c0_g2_i1.p1	GMOY007127-RA	CAP-D2 condensin subunit	99.363	318	99	2.55e-162	569
TRINITY_DN37972_c1_g1_i1.p1	GMOY007127-RA	CAP-D2 condensin subunit	100	312	100	1.5e-164	577
TRINITY_DN1443_c1_g1_i17.p2	GMOY011566-RC	cap-n-collar	100	324	99	4.3e-170	595
TRINITY_DN20399_c0_g1_i15.p1	GMOY011566-RB	cap-n-collar	99.487	390	100	0	710
TRINITY_DN13870_c3_g1_i1.p1	GMOY011566-RC	cap-n-collar	99.673	306	100	1.47e-159	560
TRINITY_DN3668_c1_g1_i1.p1	GMOY011566-RC	cap-n-collar	99.863	1458	100	0	2682
TRINITY_DN1443_c1_g1_i19.p1	GMOY011566-RC	cap-n-collar	100	555	100	0	1026
TRINITY_DN1443_c1_g1_i18.p1	GMOY011566-RC	cap-n-collar	100	555	100	0	1026
TRINITY_DN1340_c2_g1_i2.p1	GMOY006904-RA	cappuccino	100	693	98	0	1190
TRINITY_DN24596_c0_g3_i2.p1	GMOY006904-RA	cappuccino	99.662	2070	100	0	3784
TRINITY_DN24596_c0_g3_i2.p2	GMOY006904-RA	cappuccino	99.67	303	100	6.79e-158	555
TRINITY_DN24596_c0_g3_i3.p2	GMOY006904-RA	cappuccino	99.67	303	100	6.79e-158	555
TRINITY_DN24596_c0_g3_i3.p1	GMOY006904-RA	cappuccino	99.724	2175	100	0	3984
TRINITY_DN15049_c0_g1_i1.p1	GMOY010461-RA	Cappuccino	100	489	100	0	904
TRINITY_DN776_c4_g1_i10.p1	GMOY009651-RA	capricious	100	699	100	0	1291
TRINITY_DN776_c4_g1_i3.p1	GMOY009651-RA	capricious	100	699	100	0	1291
TRINITY_DN23607_c0_g2_i3.p2	GMOY005228-RA	Caprin	99.74	471	100	0	706
TRINITY_DN23607_c0_g2_i3.p1	GMOY005228-RA	Caprin	99.741	474	100	0	708
TRINITY_DN23607_c0_g2_i1.p1	GMOY005228-RA	Caprin	99.821	558	100	0	1024
TRINITY_DN23607_c0_g2_i1.p2	GMOY005228-RA	Caprin	100	474	100	0	876
TRINITY_DN23607_c0_g8_i1.p1	GMOY005228-RA	Caprin	100	624	100	0	1153
TRINITY_DN23607_c0_g4_i1.p1	GMOY005228-RA	Caprin	100	1389	100	0	2566
TRINITY_DN2596_c0_g1_i2.p2	GMOY006969-RA	Carbohydrate sulfotransferase	99.767	429	100	0	787
TRINITY_DN2596_c0_g1_i11.p2	GMOY006969-RA	Carbohydrate sulfotransferase	99.767	429	100	0	787
TRINITY_DN8702_c0_g4_i2.p1	GMOY006358-RA	carbon-nitrogen hydrolase	99.697	330	100	7.26e-173	604
TRINITY_DN591_c1_g5_i1.p1	GMOY006358-RA	carbon-nitrogen hydrolase	100	306	100	3.17e-161	566
TRINITY_DN8702_c0_g1_i1.p1	GMOY006358-RA	carbon-nitrogen hydrolase	100	318	100	7.05e-168	588
TRINITY_DN8702_c0_g2_i1.p1	GMOY006358-RA	carbon-nitrogen hydrolase	100	405	100	0	749
TRINITY_DN1388_c1_g1_i2.p1	GMOY009317-RA	Carbonyl reductase	100	606	100	0	1120
TRINITY_DN2830_c0_g1_i1.p1	GMOY008973-RA	carboxylesterase	99.822	570	99	0	1035
TRINITY_DN2830_c0_g1_i3.p1	GMOY008973-RA	carboxylesterase	99.822	570	99	0	1035
TRINITY_DN2830_c0_g1_i2.p1	GMOY008973-RA	carboxylesterase	99.902	1032	99	0	1888
TRINITY_DN22330_c0_g1_i5.p1	GMOY008973-RA	carboxylesterase	100	498	99	0	907
TRINITY_DN2830_c0_g1_i7.p2	GMOY008973-RA	carboxylesterase	99.773	441	100	0	809
TRINITY_DN20760_c5_g1_i1.p1	GMOY006964-RA	Carboxylic ester hydrolase	99.723	732	98	0	1321
TRINITY_DN41569_c0_g2_i1.p1	GMOY006964-RA	Carboxylic ester hydrolase	100	489	99	0	896
TRINITY_DN47846_c0_g2_i1.p1	GMOY007669-RA	Carboxylic ester hydrolase	99.315	438	100	0	793
TRINITY_DN5139_c0_g1_i5.p2	GMOY008970-RA	Carboxylic ester hydrolase	99.388	327	100	1.56e-169	593
TRINITY_DN5139_c0_g1_i6.p2	GMOY008970-RA	Carboxylic ester hydrolase	99.388	327	100	1.56e-169	593
TRINITY_DN5139_c0_g1_i21.p2	GMOY008970-RA	Carboxylic ester hydrolase	99.388	327	100	1.56e-169	593
TRINITY_DN5139_c0_g1_i23.p1	GMOY008970-RA	Carboxylic ester hydrolase	99.818	1650	100	0	3031
TRINITY_DN5139_c0_g1_i17.p1	GMOY008970-RA	Carboxylic ester hydrolase	99.818	1650	100	0	3031
TRINITY_DN5541_c0_g1_i4.p1	GMOY008972-RA	Carboxylic ester hydrolase	99.852	1353	100	0	2488
TRINITY_DN40568_c0_g1_i1.p1	GMOY008971-RA	Carboxylic ester hydrolase	100	339	100	1.6e-179	627
TRINITY_DN129740_c0_g1_i1.p1	GMOY007853-RA	Carboxylic ester hydrolase	100	399	100	0	737
TRINITY_DN2225_c3_g1_i2.p1	GMOY008972-RA	Carboxylic ester hydrolase	100	654	100	0	1208
TRINITY_DN2225_c3_g1_i1.p1	GMOY008972-RA	Carboxylic ester hydrolase	100	654	100	0	1208
TRINITY_DN38365_c0_g1_i1.p1	GMOY006233-RA	Carboxypeptidase	100	363	100	0	671
TRINITY_DN4519_c0_g3_i1.p1	GMOY007087-RA	cardiolipin synthase	99.265	816	99	0	737
TRINITY_DN7481_c1_g1_i1.p1	GMOY006159-RA	carmine	100	576	100	0	1064
TRINITY_DN7481_c1_g1_i2.p1	GMOY006159-RA	carmine	100	576	100	0	1064
TRINITY_DN700_c8_g1_i2.p1	GMOY006316-RA	Carnitine O-Acetyl-Transferase	99.682	429	100	2.71e-163	573
TRINITY_DN39534_c0_g2_i1.p1	GMOY006316-RA	Carnitine O-Acetyl-Transferase	99.858	702	100	0	1291
TRINITY_DN22316_c0_g1_i4.p1	GMOY003480-RA	casein kinase II alpha subunit	100	1011	100	0	1868
TRINITY_DN22316_c0_g1_i5.p1	GMOY003480-RA	casein kinase II alpha subunit	100	1011	100	0	1868
TRINITY_DN22316_c0_g1_i6.p1	GMOY003480-RA	casein kinase II alpha subunit	100	1011	100	0	1868
TRINITY_DN22316_c0_g1_i7.p1	GMOY003480-RA	casein kinase II alpha subunit	100	1011	100	0	1868
TRINITY_DN22316_c0_g1_i1.p1	GMOY003480-RA	casein kinase II alpha subunit	100	1011	100	0	1868
TRINITY_DN22316_c0_g1_i2.p1	GMOY003480-RA	casein kinase II alpha subunit	100	1011	100	0	1868
TRINITY_DN22316_c0_g1_i3.p1	GMOY003480-RA	casein kinase II alpha subunit	100	1011	100	0	1868
TRINITY_DN12425_c0_g1_i34.p1	GMOY001402-RA	Casein kinase II subunit beta	99.69	648	99	0	1182
TRINITY_DN12425_c0_g1_i25.p1	GMOY001402-RA	Casein kinase II subunit beta	99.69	648	99	0	1182
TRINITY_DN12425_c0_g1_i27.p1	GMOY001402-RA	Casein kinase II subunit beta	100	654	100	0	1208
TRINITY_DN26471_c0_g1_i1.p1	GMOY007347-RA	caspase	99.425	348	100	0	632
TRINITY_DN26471_c0_g1_i2.p1	GMOY007347-RA	caspase	99.425	348	100	0	632
TRINITY_DN129275_c0_g1_i1.p1	GMOY005973-RA	Caspase	100	318	100	7.05e-168	588
TRINITY_DN1082_c2_g1_i32.p2	GMOY004149-RA	Cat: Catalase	100	489	100	0	904
TRINITY_DN1082_c2_g1_i33.p2	GMOY004149-RA	Cat: Catalase	100	489	100	0	904
TRINITY_DN1082_c2_g1_i19.p2	GMOY004149-RA	Cat: Catalase	100	489	100	0	904
TRINITY_DN1082_c2_g1_i51.p2	GMOY004149-RA	Cat: Catalase	100	489	100	0	904
TRINITY_DN1082_c2_g1_i48.p2	GMOY004149-RA	Cat: Catalase	100	489	100	0	904
TRINITY_DN1082_c2_g1_i17.p2	GMOY004149-RA	Cat: Catalase	100	489	100	0	904
TRINITY_DN1082_c2_g1_i21.p2	GMOY004149-RA	Cat: Catalase	100	489	100	0	904
TRINITY_DN1082_c2_g1_i20.p2	GMOY004149-RA	Cat: Catalase	100	489	100	0	904
TRINITY_DN1082_c2_g1_i31.p2	GMOY004149-RA	Cat: Catalase	100	489	100	0	904
TRINITY_DN1082_c2_g1_i32.p1	GMOY004149-RA	Cat: Catalase	100	1404	100	0	2593
TRINITY_DN1082_c2_g1_i33.p1	GMOY004149-RA	Cat: Catalase	100	1404	100	0	2593
TRINITY_DN1082_c2_g1_i19.p1	GMOY004149-RA	Cat: Catalase	100	1404	100	0	2593
TRINITY_DN1082_c2_g1_i51.p1	GMOY004149-RA	Cat: Catalase	100	1404	100	0	2593
TRINITY_DN1082_c2_g1_i48.p1	GMOY004149-RA	Cat: Catalase	100	1404	100	0	2593
TRINITY_DN1082_c2_g1_i17.p1	GMOY004149-RA	Cat: Catalase	100	1404	100	0	2593
TRINITY_DN1082_c2_g1_i21.p1	GMOY004149-RA	Cat: Catalase	100	1404	100	0	2593
TRINITY_DN1082_c2_g1_i20.p1	GMOY004149-RA	Cat: Catalase	100	1404	100	0	2593
TRINITY_DN1082_c2_g1_i31.p1	GMOY004149-RA	Cat: Catalase	100	1404	100	0	2593
TRINITY_DN21753_c1_g3_i2.p1	GMOY005980-RA	Catalytic subunit 3A of the oligosaccharyltransferase complex	99.519	1281	99	0	1892
TRINITY_DN21753_c1_g3_i1.p1	GMOY005980-RA	Catalytic subunit 3A of the oligosaccharyltransferase complex	99.519	1281	99	0	1892
TRINITY_DN21072_c0_g1_i1.p1	GMOY005980-RA	Catalytic subunit 3A of the oligosaccharyltransferase complex	99.751	804	99	0	1472
TRINITY_DN21072_c0_g1_i1.p3	GMOY005980-RA	Catalytic subunit 3A of the oligosaccharyltransferase complex	100	408	99	0	745
TRINITY_DN6487_c1_g1_i1.p1	GMOY013323-RA	Catalytic subunit 3B of the oligosaccharyltransferase complex	100	1710	99	0	3151
TRINITY_DN9207_c0_g2_i2.p1	GMOY007302-RA	Catecholamines up	99.893	933	100	0	1718
TRINITY_DN9207_c0_g2_i1.p1	GMOY007302-RA	Catecholamines up	99.913	1143	100	0	2106
TRINITY_DN10338_c0_g1_i6.p2	GMOY011179-RA	cathepsin L-like protease	99.809	528	99	0	963
TRINITY_DN10338_c0_g1_i1.p2	GMOY011179-RA	cathepsin L-like protease	99.809	528	99	0	963
TRINITY_DN10338_c0_g1_i19.p2	GMOY011179-RA	cathepsin L-like protease	99.809	528	99	0	963
TRINITY_DN10338_c0_g1_i8.p2	GMOY011179-RA	cathepsin L-like protease	99.809	528	99	0	963
TRINITY_DN10338_c0_g1_i20.p1	GMOY011179-RA	cathepsin L-like protease	99.809	528	99	0	963
TRINITY_DN10338_c0_g1_i16.p1	GMOY011179-RA	cathepsin L-like protease	99.809	528	99	0	963
TRINITY_DN10338_c0_g1_i20.p2	GMOY011179-RA	cathepsin L-like protease	99.16	357	100	0	643
TRINITY_DN10338_c0_g1_i24.p2	GMOY011179-RA	cathepsin L-like protease	99.16	357	100	0	643
TRINITY_DN10338_c0_g1_i16.p2	GMOY011179-RA	cathepsin L-like protease	99.16	357	100	0	643
TRINITY_DN6911_c0_g2_i1.p2	GMOY011179-RA	cathepsin L-like protease	100	306	100	3.17e-161	566
TRINITY_DN4551_c0_g2_i1.p1	GMOY011179-RA	cathepsin L-like protease	100	384	100	0	710
TRINITY_DN3025_c0_g2_i1.p1	GMOY004220-RA	Cation-transporting ATPase	100	1977	99	0	3605
TRINITY_DN3025_c0_g2_i2.p1	GMOY004220-RA	Cation-transporting ATPase	100	1977	99	0	3605
TRINITY_DN3025_c0_g2_i1.p3	GMOY004220-RA	Cation-transporting ATPase	100	618	100	0	1142
TRINITY_DN3025_c0_g2_i2.p3	GMOY004220-RA	Cation-transporting ATPase	100	618	100	0	1142
TRINITY_DN29298_c0_g1_i1.p1	GMOY008814-RA	Cation-transporting ATPase	100	681	100	0	1258
TRINITY_DN3025_c0_g2_i3.p1	GMOY004220-RA	Cation-transporting ATPase	100	2655	100	0	4903
TRINITY_DN509_c0_g2_i11.p1	GMOY007831-RA	Cbl proto-oncogene	100	537	99	0	983
TRINITY_DN509_c0_g2_i12.p1	GMOY007831-RA	Cbl proto-oncogene	100	537	99	0	983
TRINITY_DN509_c0_g2_i3.p1	GMOY007831-RA	Cbl proto-oncogene	100	537	99	0	983
TRINITY_DN33825_c0_g1_i1.p1	GMOY007831-RA	Cbl proto-oncogene	99.758	414	100	0	760
TRINITY_DN21753_c1_g5_i1.p1	GMOY005979-RA	CBS: Cystathionine beta-synthase	99.683	315	100	1.51e-164	577
TRINITY_DN20743_c0_g1_i2.p1	GMOY003581-RA	CCHa1: CCHamide-1	100	330	100	1.56e-174	610
TRINITY_DN11687_c0_g4_i1.p1	GMOY009716-RA	CCR4-NOT transcription complex subunit	100	333	99	5.67e-174	608
TRINITY_DN11687_c0_g2_i1.p1	GMOY009716-RA	CCR4-NOT transcription complex subunit	100	339	99	2.67e-177	619
TRINITY_DN11687_c0_g2_i2.p1	GMOY009716-RA	CCR4-NOT transcription complex subunit	100	339	99	2.67e-177	619
TRINITY_DN11687_c0_g4_i1.p2	GMOY009716-RA	CCR4-NOT transcription complex subunit	100	321	100	1.53e-169	593
TRINITY_DN11687_c0_g2_i2.p2	GMOY009716-RA	CCR4-NOT transcription complex subunit	100	324	100	3.32e-171	599
TRINITY_DN2643_c0_g1_i4.p2	GMOY005956-RA	CCR4-NOT transcription complex subunit	100	354	100	0	654
TRINITY_DN2643_c0_g1_i5.p2	GMOY005956-RA	CCR4-NOT transcription complex subunit	100	354	100	0	654
TRINITY_DN2643_c0_g1_i1.p2	GMOY005956-RA	CCR4-NOT transcription complex subunit	100	354	100	0	654
TRINITY_DN2643_c0_g1_i3.p2	GMOY005956-RA	CCR4-NOT transcription complex subunit	100	354	100	0	654
TRINITY_DN2643_c0_g2_i2.p3	GMOY005956-RA	CCR4-NOT transcription complex subunit	100	390	100	0	721
TRINITY_DN2643_c0_g2_i5.p2	GMOY005956-RA	CCR4-NOT transcription complex subunit	100	390	100	0	721
TRINITY_DN2643_c0_g1_i4.p1	GMOY005956-RA	CCR4-NOT transcription complex subunit	100	477	100	0	881
TRINITY_DN2643_c0_g1_i5.p1	GMOY005956-RA	CCR4-NOT transcription complex subunit	100	477	100	0	881
TRINITY_DN2643_c0_g1_i1.p1	GMOY005956-RA	CCR4-NOT transcription complex subunit	100	477	100	0	881
TRINITY_DN2643_c0_g1_i3.p1	GMOY005956-RA	CCR4-NOT transcription complex subunit	100	477	100	0	881
TRINITY_DN57481_c0_g1_i1.p1	GMOY003237-RA	Cd GTPase activating protein-related	99.712	348	99	0	636
TRINITY_DN21141_c3_g1_i3.p1	GMOY004580-RA	CD98 heavy chain	99.915	1179	99	0	2165
TRINITY_DN31438_c1_g1_i2.p1	GMOY008002-RA	cdc37: Cdc37	99.912	1131	100	0	2084
TRINITY_DN1709_c28_g1_i1.p1	GMOY009682-RA	Cdc7 kinase	100	330	100	1.56e-174	610
TRINITY_DN7149_c0_g3_i1.p1	GMOY001220-RA	CDGSH iron sulfur domain	100	393	100	0	726
TRINITY_DN1082_c1_g1_i12.p1	GMOY003024-RB	CDIPT: CDP-diacylglycerol--inositol 3-phosphatidyltransferase	99.588	486	100	0	887
TRINITY_DN96102_c0_g1_i1.p1	GMOY000802-RA	CDK9 kinase-activating protein cyclin T	99.792	480	100	0	881
TRINITY_DN18594_c0_g2_i1.p2	GMOY007280-RA	Cell division control protein	100	414	99	0	761
TRINITY_DN6661_c0_g1_i1.p1	GMOY007280-RA	Cell division control protein	100	366	100	0	676
TRINITY_DN8388_c0_g1_i31.p2	GMOY008642-RA	Cell division cycle	99.363	318	99	2.55e-162	569
TRINITY_DN8388_c0_g1_i28.p1	GMOY008642-RA	Cell division cycle	99.536	435	99	0	785
TRINITY_DN8388_c0_g1_i1.p1	GMOY008642-RA	Cell division cycle	99.609	1164	99	0	933
TRINITY_DN4210_c0_g1_i6.p1	GMOY007600-RA	cell division cycle	100	441	99	0	808
TRINITY_DN4210_c0_g1_i7.p1	GMOY007600-RA	cell division cycle	100	441	99	0	808
TRINITY_DN8388_c0_g3_i1.p1	GMOY008642-RA	Cell division cycle	99.708	342	100	1.61e-179	627
TRINITY_DN8388_c0_g1_i42.p1	GMOY008642-RA	Cell division cycle	99.779	453	100	0	832
TRINITY_DN10263_c0_g1_i2.p1	GMOY007600-RA	cell division cycle	99.864	735	100	0	1352
TRINITY_DN27650_c0_g1_i4.p1	GMOY008860-RA	Cell division cycle	100	369	100	0	682
TRINITY_DN27650_c0_g1_i5.p1	GMOY008860-RA	Cell division cycle	100	369	100	0	682
TRINITY_DN27650_c0_g1_i6.p1	GMOY008860-RA	Cell division cycle	100	369	100	0	682
TRINITY_DN27650_c0_g1_i2.p1	GMOY008860-RA	Cell division cycle	100	369	100	0	682
TRINITY_DN27650_c0_g1_i3.p1	GMOY008860-RA	Cell division cycle	100	369	100	0	682
TRINITY_DN10263_c0_g2_i3.p1	GMOY007600-RA	cell division cycle	100	747	100	0	1380
TRINITY_DN844_c0_g2_i4.p2	GMOY009737-RA	cell membrane glycoprotein	99.088	399	100	8.96e-168	588
TRINITY_DN844_c0_g2_i6.p2	GMOY009737-RA	cell membrane glycoprotein	99.088	399	100	8.96e-168	588
TRINITY_DN844_c0_g2_i4.p1	GMOY009737-RA	cell membrane glycoprotein	99.302	861	100	0	774
TRINITY_DN844_c0_g2_i7.p2	GMOY009737-RA	cell membrane glycoprotein	99.367	471	100	0	856
TRINITY_DN844_c0_g2_i6.p1	GMOY009737-RA	cell membrane glycoprotein	99.587	1158	100	0	1323
TRINITY_DN844_c0_g2_i7.p1	GMOY009737-RA	cell membrane glycoprotein	99.679	933	100	0	1709
TRINITY_DN92947_c0_g1_i1.p1	GMOY006852-RA	Cell polarity protein PAR6	99.852	675	100	0	1242
TRINITY_DN17564_c2_g1_i1.p1	GMOY006852-RA	Cell polarity protein PAR6	100	384	100	0	710
TRINITY_DN5113_c0_g1_i1.p1	GMOY003563-RA	CENP-meta	100	303	100	1.46e-159	560
TRINITY_DN126536_c0_g1_i1.p1	GMOY004442-RA	Centaurin beta 1A	99.43	351	100	0	638
TRINITY_DN117491_c0_g1_i1.p1	GMOY004442-RA	Centaurin beta 1A	99.505	606	100	0	1103
TRINITY_DN892_c0_g1_i6.p1	GMOY005111-RA	Centaurin gamma 1A	99.833	1233	99	0	1101
TRINITY_DN892_c0_g1_i2.p1	GMOY005111-RA	Centaurin gamma 1A	99.833	1233	99	0	1101
TRINITY_DN892_c0_g1_i10.p1	GMOY005111-RA	Centaurin gamma 1A	99.833	1233	99	0	1101
TRINITY_DN892_c0_g1_i11.p1	GMOY005111-RA	Centaurin gamma 1A	99.833	1233	99	0	1101
TRINITY_DN1614_c0_g1_i4.p2	GMOY005111-RA	Centaurin gamma 1A	99.772	438	100	0	804
TRINITY_DN1614_c0_g1_i7.p2	GMOY005111-RA	Centaurin gamma 1A	99.772	438	100	0	804
TRINITY_DN1614_c0_g1_i1.p3	GMOY005111-RA	Centaurin gamma 1A	99.772	438	100	0	804
TRINITY_DN1614_c0_g1_i8.p2	GMOY005111-RA	Centaurin gamma 1A	99.772	438	100	0	804
TRINITY_DN1614_c0_g1_i10.p2	GMOY005111-RA	Centaurin gamma 1A	99.772	438	100	0	804
TRINITY_DN1614_c0_g1_i4.p1	GMOY005111-RA	Centaurin gamma 1A	99.83	588	100	0	1081
TRINITY_DN1614_c0_g1_i7.p1	GMOY005111-RA	Centaurin gamma 1A	99.83	588	100	0	1081
TRINITY_DN1614_c0_g1_i1.p2	GMOY005111-RA	Centaurin gamma 1A	99.83	588	100	0	1081
TRINITY_DN1614_c0_g1_i8.p1	GMOY005111-RA	Centaurin gamma 1A	99.83	588	100	0	1081
TRINITY_DN1614_c0_g1_i10.p1	GMOY005111-RA	Centaurin gamma 1A	99.83	588	100	0	1081
TRINITY_DN1340_c1_g1_i1.p1	GMOY008664-RA	Centrocortin	99.716	354	99	0	645
TRINITY_DN1340_c1_g1_i2.p1	GMOY008664-RA	Centrocortin	99.716	354	99	0	645
TRINITY_DN27871_c1_g1_i7.p1	GMOY006542-RA	centromere/kinetochore protein zw10	99.842	1269	99	0	2324
TRINITY_DN27871_c1_g1_i2.p1	GMOY006542-RA	centromere/kinetochore protein zw10	100	918	99	0	1687
TRINITY_DN27871_c1_g1_i10.p1	GMOY006542-RA	centromere/kinetochore protein zw10	100	918	99	0	1687
TRINITY_DN27871_c1_g1_i7.p2	GMOY006542-RA	centromere/kinetochore protein zw10	100	309	100	6.89e-163	571
TRINITY_DN27871_c1_g1_i2.p5	GMOY006542-RA	centromere/kinetochore protein zw10	100	309	100	6.89e-163	571
TRINITY_DN27871_c1_g1_i10.p3	GMOY006542-RA	centromere/kinetochore protein zw10	100	309	100	6.89e-163	571
TRINITY_DN27871_c1_g1_i9.p4	GMOY006542-RA	centromere/kinetochore protein zw10	100	315	100	3.25e-166	582
TRINITY_DN27871_c1_g1_i9.p5	GMOY006542-RA	centromere/kinetochore protein zw10	100	315	100	3.25e-166	582
TRINITY_DN27871_c1_g1_i2.p3	GMOY006542-RA	centromere/kinetochore protein zw10	100	315	100	3.25e-166	582
TRINITY_DN27871_c1_g1_i2.p4	GMOY006542-RA	centromere/kinetochore protein zw10	100	315	100	3.25e-166	582
TRINITY_DN15516_c0_g1_i1.p1	GMOY006659-RA	Centrosomal protein 190kD	100	660	98	0	1190
TRINITY_DN15516_c0_g5_i2.p1	GMOY006659-RA	Centrosomal protein 190kD	99.929	1401	99	0	2580
TRINITY_DN15516_c0_g6_i1.p1	GMOY006659-RA	Centrosomal protein 190kD	100	444	100	0	821
TRINITY_DN3085_c0_g1_i2.p1	GMOY006906-RA	Centrosomal protein 97kDa	99.818	552	99	0	1007
TRINITY_DN3085_c0_g1_i3.p1	GMOY006906-RA	Centrosomal protein 97kDa	99.818	552	99	0	1007
TRINITY_DN19359_c0_g1_i20.p3	GMOY006906-RA	Centrosomal protein 97kDa	100	429	99	0	787
TRINITY_DN19359_c0_g1_i16.p3	GMOY006906-RA	Centrosomal protein 97kDa	100	429	99	0	787
TRINITY_DN19359_c0_g1_i7.p2	GMOY006906-RA	Centrosomal protein 97kDa	100	615	99	0	1131
TRINITY_DN19359_c0_g1_i3.p2	GMOY006906-RA	Centrosomal protein 97kDa	100	615	99	0	1131
TRINITY_DN19359_c0_g1_i23.p3	GMOY006906-RA	Centrosomal protein 97kDa	100	615	99	0	1131
TRINITY_DN19359_c0_g1_i25.p2	GMOY006906-RA	Centrosomal protein 97kDa	100	615	99	0	1131
TRINITY_DN3085_c0_g1_i1.p1	GMOY006906-RA	Centrosomal protein 97kDa	99.722	360	100	0	660
TRINITY_DN19359_c0_g1_i1.p1	GMOY006906-RA	Centrosomal protein 97kDa	99.891	915	100	0	1685
TRINITY_DN19359_c0_g1_i7.p3	GMOY006906-RA	Centrosomal protein 97kDa	100	480	100	0	887
TRINITY_DN19359_c0_g1_i3.p3	GMOY006906-RA	Centrosomal protein 97kDa	100	480	100	0	887
TRINITY_DN19359_c0_g1_i23.p4	GMOY006906-RA	Centrosomal protein 97kDa	100	480	100	0	887
TRINITY_DN19359_c0_g1_i22.p2	GMOY006906-RA	Centrosomal protein 97kDa	100	480	100	0	887
TRINITY_DN19359_c0_g1_i20.p2	GMOY006906-RA	Centrosomal protein 97kDa	100	480	100	0	887
TRINITY_DN19359_c0_g1_i25.p3	GMOY006906-RA	Centrosomal protein 97kDa	100	480	100	0	887
TRINITY_DN19359_c0_g1_i16.p2	GMOY006906-RA	Centrosomal protein 97kDa	100	480	100	0	887
TRINITY_DN19359_c0_g1_i17.p2	GMOY006906-RA	Centrosomal protein 97kDa	100	480	100	0	887
TRINITY_DN19359_c0_g1_i12.p3	GMOY006906-RA	Centrosomal protein 97kDa	100	480	100	0	887
TRINITY_DN19359_c0_g1_i7.p1	GMOY006906-RA	Centrosomal protein 97kDa	100	729	100	0	1347
TRINITY_DN19359_c0_g1_i3.p1	GMOY006906-RA	Centrosomal protein 97kDa	100	729	100	0	1347
TRINITY_DN19359_c0_g1_i23.p1	GMOY006906-RA	Centrosomal protein 97kDa	100	729	100	0	1347
TRINITY_DN19359_c0_g1_i20.p1	GMOY006906-RA	Centrosomal protein 97kDa	100	729	100	0	1347
TRINITY_DN19359_c0_g1_i25.p1	GMOY006906-RA	Centrosomal protein 97kDa	100	729	100	0	1347
TRINITY_DN19359_c0_g1_i16.p1	GMOY006906-RA	Centrosomal protein 97kDa	100	729	100	0	1347
TRINITY_DN19359_c0_g1_i22.p1	GMOY006906-RA	Centrosomal protein 97kDa	100	1170	100	0	2161
TRINITY_DN19359_c0_g1_i17.p1	GMOY006906-RA	Centrosomal protein 97kDa	100	1170	100	0	2161
TRINITY_DN19359_c0_g1_i12.p1	GMOY006906-RA	Centrosomal protein 97kDa	100	1356	100	0	2505
TRINITY_DN26460_c0_g1_i6.p1	GMOY001496-RA	centrosomin's beautiful sister	98.925	564	98	0	992
TRINITY_DN26460_c0_g1_i7.p1	GMOY001496-RA	centrosomin's beautiful sister	98.925	564	98	0	992
TRINITY_DN26460_c0_g1_i1.p1	GMOY001496-RA	centrosomin's beautiful sister	98.925	564	98	0	992
TRINITY_DN26460_c0_g1_i11.p1	GMOY001496-RA	centrosomin's beautiful sister	98.925	564	98	0	992
TRINITY_DN26460_c0_g1_i6.p3	GMOY001496-RA	centrosomin's beautiful sister	100	387	99	0	712
TRINITY_DN26460_c0_g1_i7.p4	GMOY001496-RA	centrosomin's beautiful sister	100	387	99	0	712
TRINITY_DN26460_c0_g1_i1.p4	GMOY001496-RA	centrosomin's beautiful sister	100	387	99	0	712
TRINITY_DN26460_c0_g1_i11.p5	GMOY001496-RA	centrosomin's beautiful sister	100	387	99	0	712
TRINITY_DN63_c0_g1_i4.p1	GMOY011735-RA	Ceramide glucosyltransferase	100	507	99	0	931
TRINITY_DN63_c0_g1_i6.p1	GMOY011735-RA	Ceramide glucosyltransferase	100	507	99	0	931
TRINITY_DN63_c0_g1_i7.p1	GMOY011735-RA	Ceramide glucosyltransferase	100	507	99	0	931
TRINITY_DN63_c0_g1_i2.p1	GMOY011735-RA	Ceramide glucosyltransferase	100	507	99	0	931
TRINITY_DN63_c0_g1_i3.p1	GMOY011735-RA	Ceramide glucosyltransferase	100	507	99	0	931
TRINITY_DN63_c0_g1_i9.p1	GMOY011735-RA	Ceramide glucosyltransferase	100	507	99	0	931
TRINITY_DN63_c0_g1_i11.p1	GMOY011735-RA	Ceramide glucosyltransferase	100	507	99	0	931
TRINITY_DN7080_c2_g1_i2.p1	GMOY002552-RA	Ceramide kinase	99.51	612	100	0	1114
TRINITY_DN7080_c2_g1_i3.p1	GMOY002552-RA	Ceramide kinase	99.51	612	100	0	1114
TRINITY_DN7080_c2_g1_i1.p1	GMOY002552-RA	Ceramide kinase	99.51	612	100	0	1114
TRINITY_DN7080_c2_g1_i7.p1	GMOY002552-RA	Ceramide kinase	99.51	612	100	0	1114
TRINITY_DN7080_c2_g1_i10.p1	GMOY002552-RA	Ceramide kinase	99.51	612	100	0	1114
TRINITY_DN7080_c2_g1_i12.p1	GMOY002552-RA	Ceramide kinase	99.51	612	100	0	1114
TRINITY_DN2149_c0_g2_i1.p1	GMOY006193-RA	ceramide transfer protein	99.56	459	99	0	830
TRINITY_DN2149_c0_g2_i3.p1	GMOY006193-RA	ceramide transfer protein	99.56	459	99	0	830
TRINITY_DN2149_c0_g2_i2.p1	GMOY006193-RA	ceramide transfer protein	99.56	459	99	0	830
TRINITY_DN2149_c0_g2_i4.p1	GMOY006193-RA	ceramide transfer protein	99.56	459	99	0	830
TRINITY_DN2149_c0_g1_i3.p2	GMOY006193-RA	ceramide transfer protein	100	351	100	0	649
TRINITY_DN2149_c0_g1_i3.p1	GMOY006193-RA	ceramide transfer protein	100	1338	100	0	2471
TRINITY_DN8992_c0_g2_i5.p1	GMOY005557-RA	cg: combgap	99.502	933	98	0	1098
TRINITY_DN8992_c0_g2_i6.p1	GMOY005557-RA	cg: combgap	100	1050	98	0	1770
TRINITY_DN12992_c0_g1_i2.p1	GMOY005557-RA	cg: combgap	100	522	99	0	953
TRINITY_DN8992_c0_g2_i3.p1	GMOY005557-RA	cg: combgap	100	471	100	0	870
TRINITY_DN8992_c0_g2_i2.p1	GMOY005557-RA	cg: combgap	100	471	100	0	870
TRINITY_DN39194_c0_g1_i2.p1	GMOY000998-RA	cg11902	100	306	100	3.17e-161	566
TRINITY_DN1376_c1_g1_i4.p1	GMOY000998-RA	cg11902	100	684	100	9.49e-165	579
TRINITY_DN1376_c1_g1_i6.p1	GMOY000998-RA	cg11902	100	684	100	9.49e-165	579
TRINITY_DN1376_c1_g1_i24.p1	GMOY000998-RA	cg11902	100	684	100	9.49e-165	579
TRINITY_DN1376_c1_g1_i26.p1	GMOY000998-RA	cg11902	100	684	100	9.49e-165	579
TRINITY_DN1376_c1_g1_i21.p1	GMOY000998-RA	cg11902	100	684	100	9.49e-165	579
TRINITY_DN12180_c2_g1_i1.p1	GMOY000038-RA	cg16791	99.721	366	98	0	658
TRINITY_DN2929_c0_g1_i12.p1	GMOY000038-RA	cg16791	100	381	99	0	699
TRINITY_DN21063_c0_g1_i1.p1	GMOY000411-RA	cg17328	100	408	100	0	754
TRINITY_DN21063_c0_g1_i2.p1	GMOY000411-RA	cg17328	100	777	100	0	1435
TRINITY_DN860_c0_g1_i4.p2	GMOY002449-RA	cg32772	100	357	100	0	660
TRINITY_DN860_c0_g1_i7.p2	GMOY002449-RA	cg32772	100	357	100	0	660
TRINITY_DN860_c0_g1_i1.p2	GMOY002449-RA	cg32772	100	357	100	0	660
TRINITY_DN860_c0_g1_i3.p2	GMOY002449-RA	cg32772	100	357	100	0	660
TRINITY_DN12241_c0_g1_i6.p2	GMOY004872-RA	cg4360	100	333	100	3.39e-176	616
TRINITY_DN12241_c0_g1_i7.p2	GMOY004872-RA	cg4360	100	333	100	3.39e-176	616
TRINITY_DN12241_c0_g1_i8.p2	GMOY004872-RA	cg4360	100	333	100	3.39e-176	616
TRINITY_DN1575_c1_g1_i10.p2	GMOY011982-RA	channel receptor	100	450	99	0	824
TRINITY_DN1575_c1_g1_i13.p2	GMOY011982-RA	channel receptor	100	450	99	0	824
TRINITY_DN2505_c0_g1_i1.p1	GMOY002913-RA	chaperonin complex component TcP-1 beta subunit CCT2	98.903	1545	100	0	2750
TRINITY_DN2505_c0_g1_i4.p1	GMOY002913-RA	chaperonin complex component TcP-1 beta subunit CCT2	98.945	1608	100	0	2867
TRINITY_DN2505_c0_g1_i7.p1	GMOY002913-RA	chaperonin complex component TcP-1 beta subunit CCT2	98.945	1608	100	0	2867
TRINITY_DN2505_c0_g1_i4.p2	GMOY002913-RA	chaperonin complex component TcP-1 beta subunit CCT2	100	327	100	7.22e-173	604
TRINITY_DN2505_c0_g1_i7.p2	GMOY002913-RA	chaperonin complex component TcP-1 beta subunit CCT2	100	327	100	7.22e-173	604
TRINITY_DN2505_c0_g1_i1.p2	GMOY002913-RA	chaperonin complex component TcP-1 beta subunit CCT2	100	327	100	7.22e-173	604
TRINITY_DN6608_c0_g2_i6.p1	GMOY009874-RA	Chaperonin complex component TcP-1 eta subunit CCT7	99.939	1632	100	0	3009
TRINITY_DN6608_c0_g2_i3.p1	GMOY009874-RA	Chaperonin complex component TcP-1 eta subunit CCT7	100	393	100	0	726
TRINITY_DN15345_c0_g3_i1.p1	GMOY009129-RA	chaperonin complex component TcP-1 theta subunit CCT8	99.94	1659	100	0	3059
TRINITY_DN29205_c0_g1_i3.p1	GMOY003822-RA	Chaperonin containing TCP1 subunit	99.906	1074	99	0	1958
TRINITY_DN29205_c0_g1_i1.p1	GMOY003822-RA	Chaperonin containing TCP1 subunit	99.912	1149	99	0	2097
TRINITY_DN29205_c0_g1_i4.p1	GMOY003822-RA	Chaperonin containing TCP1 subunit	99.839	1245	100	0	2289
TRINITY_DN29205_c0_g1_i5.p1	GMOY003822-RA	Chaperonin containing TCP1 subunit	99.906	1062	100	0	1956
TRINITY_DN29205_c0_g1_i2.p1	GMOY003822-RA	Chaperonin containing TCP1 subunit	99.934	1518	100	0	2798
TRINITY_DN8220_c0_g2_i1.p1	GMOY005991-RA	Charged multivesicular body protein	100	612	100	0	1131
TRINITY_DN8220_c0_g2_i3.p1	GMOY005991-RA	Charged multivesicular body protein	100	612	100	0	1131
TRINITY_DN8220_c0_g2_i4.p1	GMOY005991-RA	Charged multivesicular body protein	100	612	100	0	1131
TRINITY_DN28056_c2_g2_i2.p1	GMOY008931-RA	charlatan	100	399	98	0	723
TRINITY_DN24040_c2_g2_i2.p1	GMOY008931-RA	charlatan	98.934	465	100	0	835
TRINITY_DN262_c0_g1_i4.p2	GMOY005093-RA	chascon	99.702	687	98	0	1230
TRINITY_DN262_c0_g1_i4.p3	GMOY005093-RA	chascon	99.458	369	100	0	671
TRINITY_DN262_c0_g1_i5.p2	GMOY005093-RA	chascon	99.458	369	100	0	671
TRINITY_DN262_c0_g1_i2.p2	GMOY005093-RA	chascon	99.458	369	100	0	671
TRINITY_DN262_c0_g1_i8.p2	GMOY005093-RA	chascon	99.458	369	100	0	671
TRINITY_DN262_c0_g1_i15.p2	GMOY005093-RA	chascon	99.458	369	100	0	671
TRINITY_DN262_c0_g1_i10.p2	GMOY005093-RA	chascon	99.458	369	100	0	671
TRINITY_DN262_c0_g1_i5.p1	GMOY005093-RA	chascon	99.741	2700	100	0	4944
TRINITY_DN262_c0_g1_i2.p1	GMOY005093-RA	chascon	99.741	2700	100	0	4944
TRINITY_DN262_c0_g1_i8.p1	GMOY005093-RA	chascon	99.741	2700	100	0	4944
TRINITY_DN262_c0_g1_i15.p1	GMOY005093-RA	chascon	99.809	2094	100	0	3845
TRINITY_DN262_c0_g1_i4.p1	GMOY005093-RA	chascon	99.837	1230	100	0	2261
TRINITY_DN262_c0_g1_i10.p1	GMOY005093-RA	chascon	99.852	2697	100	0	4959
TRINITY_DN60571_c1_g4_i1.p1	GMOY008003-RA	chb: chromosome bows	100	351	100	0	649
TRINITY_DN60571_c1_g1_i1.p1	GMOY008003-RA	chb: chromosome bows	100	432	100	0	798
TRINITY_DN56485_c0_g1_i1.p2	GMOY006145-RA	cheerio	99.396	336	98	3.44e-171	599
TRINITY_DN52300_c1_g2_i4.p1	GMOY006145-RA	cheerio	100	534	99	0	712
TRINITY_DN86232_c0_g2_i1.p1	GMOY006145-RA	cheerio	99.286	420	100	0	760
TRINITY_DN52300_c1_g2_i3.p1	GMOY006145-RA	cheerio	99.307	807	100	0	782
TRINITY_DN52300_c1_g2_i1.p2	GMOY006145-RA	cheerio	100	300	100	6.72e-158	555
TRINITY_DN52300_c1_g2_i3.p2	GMOY006145-RA	cheerio	100	300	100	6.72e-158	555
TRINITY_DN52300_c1_g2_i4.p2	GMOY006145-RA	cheerio	100	300	100	6.72e-158	555
TRINITY_DN4292_c0_g2_i3.p1	GMOY006145-RA	cheerio	100	654	100	0	673
TRINITY_DN52300_c1_g1_i1.p1	GMOY006145-RA	cheerio	100	366	100	0	676
TRINITY_DN15608_c0_g3_i5.p1	GMOY010350-RA	chico:	100	1083	98	0	1953
TRINITY_DN15608_c0_g3_i2.p3	GMOY010350-RA	chico:	100	312	100	1.5e-164	577
TRINITY_DN15608_c0_g3_i11.p2	GMOY010350-RA	chico:	100	312	100	1.5e-164	577
TRINITY_DN15608_c0_g3_i8.p3	GMOY010350-RA	chico:	100	312	100	1.5e-164	577
TRINITY_DN15608_c0_g3_i9.p3	GMOY010350-RA	chico:	100	312	100	1.5e-164	577
TRINITY_DN15608_c0_g3_i5.p3	GMOY010350-RA	chico:	100	312	100	1.5e-164	577
TRINITY_DN15608_c0_g3_i10.p3	GMOY010350-RA	chico:	100	312	100	1.5e-164	577
TRINITY_DN15608_c0_g3_i3.p3	GMOY010350-RA	chico:	100	312	100	1.5e-164	577
TRINITY_DN15608_c0_g3_i12.p2	GMOY010350-RA	chico:	100	312	100	1.5e-164	577
TRINITY_DN15608_c0_g3_i2.p2	GMOY010350-RA	chico:	100	543	100	0	887
TRINITY_DN15608_c0_g3_i8.p1	GMOY010350-RA	chico:	100	543	100	0	887
TRINITY_DN15608_c0_g3_i10.p1	GMOY010350-RA	chico:	100	543	100	0	887
TRINITY_DN15608_c0_g3_i12.p1	GMOY010350-RA	chico:	100	906	100	0	1674
TRINITY_DN15608_c0_g3_i9.p1	GMOY010350-RA	chico:	100	987	100	0	1823
TRINITY_DN15608_c0_g3_i3.p1	GMOY010350-RA	chico:	100	987	100	0	1823
TRINITY_DN2534_c0_g2_i1.p1	GMOY013252-RA	Chip	100	405	100	0	749
TRINITY_DN2534_c0_g2_i3.p1	GMOY013252-RA	Chip	100	405	100	0	749
TRINITY_DN2534_c0_g2_i5.p1	GMOY013252-RA	Chip	100	405	100	0	749
TRINITY_DN2534_c0_g2_i4.p1	GMOY013252-RA	Chip	100	405	100	0	749
TRINITY_DN5079_c1_g3_i1.p1	GMOY013252-RA	Chip	100	780	100	0	1441
TRINITY_DN1558_c11_g1_i1.p1	GMOY003039-RA	Chitin deacetylase-like	100	372	100	0	688
TRINITY_DN22188_c0_g1_i2.p2	GMOY005519-RA	chitinase	99.244	405	98	0	713
TRINITY_DN22188_c0_g1_i3.p2	GMOY005519-RA	chitinase	99.244	405	98	0	713
TRINITY_DN22188_c0_g1_i1.p1	GMOY005519-RA	chitinase	99.416	693	99	0	1240
TRINITY_DN22188_c0_g1_i8.p1	GMOY005519-RA	chitinase	99.7	1335	100	0	2440
TRINITY_DN22188_c0_g1_i4.p1	GMOY005519-RA	chitinase	99.713	1047	100	0	1914
TRINITY_DN5970_c0_g7_i1.p1	GMOY003551-RA	Chitinase	99.805	513	100	0	942
TRINITY_DN22188_c0_g1_i1.p2	GMOY005519-RA	chitinase	100	600	100	0	1109
TRINITY_DN22188_c0_g1_i2.p1	GMOY005519-RA	chitinase	100	600	100	0	1109
TRINITY_DN22188_c0_g1_i3.p1	GMOY005519-RA	chitinase	100	600	100	0	1109
TRINITY_DN4646_c0_g2_i11.p1	GMOY007819-RA	Chloride channel protein	100	594	98	0	1081
TRINITY_DN4646_c0_g2_i29.p1	GMOY007819-RA	Chloride channel protein	100	594	98	0	1081
TRINITY_DN4646_c0_g2_i9.p1	GMOY007819-RA	Chloride channel protein	100	594	98	0	1081
TRINITY_DN4646_c0_g2_i3.p1	GMOY007819-RA	Chloride channel protein	100	594	98	0	1081
TRINITY_DN4646_c0_g2_i6.p1	GMOY007819-RA	Chloride channel protein	100	594	98	0	1081
TRINITY_DN63038_c0_g2_i2.p1	GMOY007676-RA	Chloride channel protein	99.812	534	99	0	979
TRINITY_DN4646_c0_g5_i2.p1	GMOY007819-RA	Chloride channel protein	100	1275	99	0	2351
TRINITY_DN4646_c0_g4_i1.p1	GMOY007819-RA	Chloride channel protein	99.567	462	100	0	843
TRINITY_DN63038_c0_g6_i1.p1	GMOY007676-RA	Chloride channel protein	99.603	1155	100	0	1380
TRINITY_DN833_c5_g1_i1.p1	GMOY006531-RA	Choline transporter-like	100	339	98	4.47e-175	612
TRINITY_DN20316_c0_g2_i2.p1	GMOY006531-RA	Choline transporter-like	100	381	98	0	689
TRINITY_DN6668_c1_g3_i1.p1	GMOY006531-RA	Choline transporter-like	99.452	816	100	0	662
TRINITY_DN6668_c1_g3_i2.p1	GMOY006531-RA	Choline transporter-like	99.864	1473	100	0	2708
TRINITY_DN269_c2_g1_i2.p1	GMOY006531-RA	Choline transporter-like	100	351	100	0	649
TRINITY_DN269_c2_g1_i3.p1	GMOY006531-RA	Choline transporter-like	100	351	100	0	649
TRINITY_DN4986_c4_g1_i1.p3	GMOY010292-RA	chord: chord	100	309	99	2.48e-162	569
TRINITY_DN4986_c4_g1_i2.p3	GMOY010292-RA	chord: chord	100	309	99	2.48e-162	569
TRINITY_DN4986_c4_g1_i1.p2	GMOY010292-RA	chord: chord	99.502	402	100	0	732
TRINITY_DN4986_c4_g1_i1.p1	GMOY010293-RA	chord: chord	99.778	450	100	0	826
TRINITY_DN4986_c4_g1_i2.p1	GMOY010293-RA	chord: chord	99.778	450	100	0	826
TRINITY_DN4986_c4_g3_i1.p1	GMOY010292-RA	chord: chord	100	315	100	3.25e-166	582
TRINITY_DN17378_c0_g3_i1.p1	GMOY007093-RA	Chromatin accessibility complex 14kD protein	99.676	309	100	3.2e-161	566
TRINITY_DN43868_c0_g1_i1.p1	GMOY003145-RA	Chromatin assembly factor 1%2C p105 subunit	100	441	100	0	815
TRINITY_DN10086_c0_g1_i6.p3	GMOY003852-RA	Chromator	100	375	98	0	680
TRINITY_DN10086_c0_g1_i21.p3	GMOY003852-RA	Chromator	100	375	98	0	680
TRINITY_DN10086_c0_g1_i33.p3	GMOY003852-RA	Chromator	100	375	98	0	680
TRINITY_DN10086_c0_g1_i11.p3	GMOY003852-RA	Chromator	100	375	98	0	680
TRINITY_DN10086_c0_g1_i9.p1	GMOY003852-RA	Chromator	100	1344	99	0	839
TRINITY_DN10086_c0_g1_i6.p4	GMOY003852-RA	Chromator	100	312	100	1.5e-164	577
TRINITY_DN10086_c0_g1_i9.p2	GMOY003852-RA	Chromator	100	312	100	1.5e-164	577
TRINITY_DN10086_c0_g1_i21.p4	GMOY003852-RA	Chromator	100	312	100	1.5e-164	577
TRINITY_DN10086_c0_g1_i33.p4	GMOY003852-RA	Chromator	100	312	100	1.5e-164	577
TRINITY_DN10086_c0_g1_i29.p3	GMOY003852-RA	Chromator	100	312	100	1.5e-164	577
TRINITY_DN10086_c0_g1_i11.p4	GMOY003852-RA	Chromator	100	312	100	1.5e-164	577
TRINITY_DN431_c0_g1_i4.p1	GMOY003852-RA	Chromator	100	351	100	0	649
TRINITY_DN431_c0_g1_i5.p1	GMOY003852-RA	Chromator	100	351	100	0	649
TRINITY_DN431_c0_g1_i1.p1	GMOY003852-RA	Chromator	100	351	100	0	649
TRINITY_DN431_c0_g1_i2.p1	GMOY003852-RA	Chromator	100	351	100	0	649
TRINITY_DN10086_c0_g1_i6.p1	GMOY003852-RA	Chromator	100	618	100	0	965
TRINITY_DN10086_c0_g1_i21.p1	GMOY003852-RA	Chromator	100	618	100	0	965
TRINITY_DN10086_c0_g1_i33.p1	GMOY003852-RA	Chromator	100	618	100	0	965
TRINITY_DN10086_c0_g1_i11.p1	GMOY003852-RA	Chromator	100	618	100	0	965
TRINITY_DN10086_c0_g1_i29.p1	GMOY003852-RA	Chromator	100	1149	100	0	1945
TRINITY_DN14218_c0_g7_i1.p1	GMOY006614-RA	Chromodomain-helicase-DNA-binding protein	99.529	426	99	0	774
TRINITY_DN14218_c0_g3_i2.p1	GMOY006614-RA	Chromodomain-helicase-DNA-binding protein	99.714	354	99	0	641
TRINITY_DN14218_c0_g7_i1.p2	GMOY006614-RA	Chromodomain-helicase-DNA-binding protein	99.679	312	100	6.96e-163	571
TRINITY_DN14218_c0_g3_i1.p1	GMOY006614-RA	Chromodomain-helicase-DNA-binding protein	99.847	654	100	0	1203
TRINITY_DN14218_c0_g2_i1.p1	GMOY006614-RA	Chromodomain-helicase-DNA-binding protein	100	351	100	0	649
TRINITY_DN14218_c0_g4_i1.p1	GMOY006614-RA	Chromodomain-helicase-DNA-binding protein	100	384	100	0	710
TRINITY_DN102_c1_g1_i7.p2	GMOY011908-RA	chromosomal protein D1	100	480	99	0	874
TRINITY_DN102_c1_g1_i3.p2	GMOY011908-RA	chromosomal protein D1	100	480	99	0	874
TRINITY_DN102_c1_g1_i1.p1	GMOY011908-RA	chromosomal protein D1	100	933	99	0	1714
TRINITY_DN23337_c0_g1_i3.p1	GMOY000155-RA	ci: cubitus interruptus	100	309	100	6.89e-163	571
TRINITY_DN10147_c0_g1_i3.p1	GMOY002668-RA	circadian trip	100	717	98	0	924
TRINITY_DN31227_c0_g2_i1.p1	GMOY002668-RA	circadian trip	100	369	99	0	676
TRINITY_DN127160_c0_g1_i1.p1	GMOY002668-RA	circadian trip	99.174	360	100	0	651
TRINITY_DN27432_c0_g4_i1.p1	GMOY002668-RA	circadian trip	99.893	933	100	0	1718
TRINITY_DN27432_c0_g2_i1.p1	GMOY002668-RA	circadian trip	100	306	100	3.17e-161	566
TRINITY_DN31227_c0_g4_i1.p1	GMOY002668-RA	circadian trip	100	351	100	0	649
TRINITY_DN27432_c0_g1_i1.p1	GMOY002668-RA	circadian trip	100	402	100	0	743
TRINITY_DN700_c2_g1_i3.p1	GMOY011765-RA	ckIalpha: Casein kinase Ialpha	100	855	99	0	1572
TRINITY_DN700_c2_g1_i9.p1	GMOY011765-RA	ckIalpha: Casein kinase Ialpha	100	855	99	0	1572
TRINITY_DN700_c2_g1_i4.p1	GMOY011765-RA	ckIalpha: Casein kinase Ialpha	100	1041	100	0	1923
TRINITY_DN700_c2_g1_i10.p1	GMOY011765-RA	ckIalpha: Casein kinase Ialpha	100	1041	100	0	1923
TRINITY_DN35944_c0_g1_i5.p1	GMOY001981-RA	claret	99.785	930	100	0	1707
TRINITY_DN35944_c0_g1_i6.p1	GMOY001981-RA	claret	99.785	930	100	0	1707
TRINITY_DN35944_c0_g1_i3.p1	GMOY001981-RA	claret	99.785	930	100	0	1707
TRINITY_DN1982_c0_g3_i2.p1	GMOY000581-RA	Class 2 transcription repressor NC2 beta subunit DR1	100	546	100	0	1009
TRINITY_DN1982_c0_g3_i1.p1	GMOY000581-RA	Class 2 transcription repressor NC2 beta subunit DR1	100	546	100	0	1009
TRINITY_DN18891_c1_g3_i1.p1	GMOY010079-RA	Clathrin heavy chain	99.904	3129	99	0	5755
TRINITY_DN2446_c8_g1_i1.p1	GMOY010079-RA	Clathrin heavy chain	100	471	99	0	867
TRINITY_DN18891_c1_g1_i1.p1	GMOY010079-RA	Clathrin heavy chain	99.93	1419	100	0	2615
TRINITY_DN3991_c0_g2_i4.p1	GMOY000124-RA	Cleavage and polyadenylation specificity factor	99.856	693	100	0	1275
TRINITY_DN2476_c6_g1_i2.p1	GMOY011624-RA	Cleavage and polyadenylation specificity factor	100	300	100	6.72e-158	555
TRINITY_DN2476_c6_g1_i1.p1	GMOY011624-RA	Cleavage and polyadenylation specificity factor	100	300	100	6.72e-158	555
TRINITY_DN28271_c0_g1_i2.p1	GMOY002080-RA	Cleavage and polyadenylation specificity factor	100	309	100	6.89e-163	571
TRINITY_DN3991_c0_g1_i1.p1	GMOY000124-RA	Cleavage and polyadenylation specificity factor	100	315	100	3.25e-166	582
TRINITY_DN35675_c0_g1_i1.p1	GMOY002081-RA	Cleavage stimulation factor 64 kD subunit	99.762	420	100	0	771
TRINITY_DN35675_c0_g2_i1.p1	GMOY002081-RA	Cleavage stimulation factor 64 kD subunit	99.786	468	100	0	859
TRINITY_DN18907_c0_g1_i1.p2	GMOY007975-RB	clockwork orange	100	354	100	0	654
TRINITY_DN18907_c0_g1_i1.p1	GMOY007975-RB	clockwork orange	100	1404	100	0	2593
TRINITY_DN11191_c1_g1_i7.p1	GMOY005845-RA	clot	100	387	99	0	713
TRINITY_DN11191_c1_g1_i2.p1	GMOY005845-RA	clot	100	387	99	0	713
TRINITY_DN11191_c1_g1_i13.p1	GMOY005845-RA	clot	100	540	100	0	998
TRINITY_DN8150_c0_g4_i1.p1	GMOY011261-RA	Clustered mitochondria protein homolog	100	462	100	0	854
TRINITY_DN24707_c0_g7_i1.p1	GMOY011261-RA	Clustered mitochondria protein homolog	100	567	100	0	1048
TRINITY_DN24707_c0_g5_i1.p1	GMOY011261-RA	Clustered mitochondria protein homolog	100	570	100	0	1053
TRINITY_DN940_c0_g1_i36.p1	GMOY010862-RA	CNDP2: cytosolic nonspecific dipeptidase	100	1167	98	0	2102
TRINITY_DN1053_c19_g1_i1.p1	GMOY002657-RA	coactosin-like protein	100	492	98	0	894
TRINITY_DN14279_c0_g1_i4.p1	GMOY002657-RA	coactosin-like protein	99.773	441	100	0	809
TRINITY_DN14279_c0_g1_i6.p1	GMOY002657-RA	coactosin-like protein	99.773	441	100	0	809
TRINITY_DN14279_c0_g1_i7.p1	GMOY002657-RA	coactosin-like protein	99.797	492	100	0	904
TRINITY_DN14279_c0_g1_i2.p1	GMOY002657-RA	coactosin-like protein	99.797	492	100	0	904
TRINITY_DN14279_c0_g1_i3.p1	GMOY002657-RA	coactosin-like protein	99.797	492	100	0	904
TRINITY_DN4257_c0_g1_i5.p1	GMOY008057-RA	Coat Protein (coatomer) beta'	99.652	579	99	0	1051
TRINITY_DN4257_c0_g1_i6.p1	GMOY008057-RA	Coat Protein (coatomer) beta'	99.652	579	99	0	1051
TRINITY_DN4257_c0_g1_i2.p1	GMOY008057-RA	Coat Protein (coatomer) beta'	99.652	579	99	0	1051
TRINITY_DN4257_c0_g1_i3.p1	GMOY008057-RA	Coat Protein (coatomer) beta'	99.652	579	99	0	1051
TRINITY_DN4257_c0_g3_i2.p1	GMOY008057-RA	Coat Protein (coatomer) beta'	99.825	1719	100	0	3158
TRINITY_DN6668_c1_g6_i1.p1	GMOY002452-RA	Coatomer subunit alpha	99.515	825	100	0	1502
TRINITY_DN36875_c0_g2_i1.p1	GMOY002452-RA	Coatomer subunit alpha	100	309	100	6.89e-163	571
TRINITY_DN67884_c0_g1_i1.p1	GMOY002452-RA	Coatomer subunit alpha	100	330	100	1.56e-174	610
TRINITY_DN6668_c1_g4_i1.p1	GMOY002452-RA	Coatomer subunit alpha	100	504	100	0	931
TRINITY_DN7230_c0_g1_i3.p1	GMOY007748-RA	Coatomer subunit beta	100	1452	99	0	2649
TRINITY_DN7230_c0_g1_i6.p3	GMOY007748-RA	Coatomer subunit beta	100	300	100	6.72e-158	555
TRINITY_DN7230_c0_g1_i3.p4	GMOY007748-RA	Coatomer subunit beta	100	300	100	6.72e-158	555
TRINITY_DN7230_c0_g1_i8.p3	GMOY007748-RA	Coatomer subunit beta	100	300	100	6.72e-158	555
TRINITY_DN7230_c0_g1_i9.p2	GMOY007748-RA	Coatomer subunit beta	100	300	100	6.72e-158	555
TRINITY_DN24254_c0_g1_i6.p2	GMOY003041-RA	Coatomer subunit delta	100	441	99	0	808
TRINITY_DN24254_c0_g1_i3.p2	GMOY003041-RA	Coatomer subunit delta	100	441	99	0	808
TRINITY_DN24254_c0_g1_i2.p1	GMOY003041-RA	Coatomer subunit delta	100	846	99	0	1552
TRINITY_DN24254_c0_g1_i8.p1	GMOY003041-RA	Coatomer subunit delta	100	846	99	0	1552
TRINITY_DN24254_c0_g1_i1.p1	GMOY003041-RA	Coatomer subunit delta	99.752	402	100	0	737
TRINITY_DN2006_c0_g1_i1.p1	GMOY007037-RA	Coatomer subunit gamma	99.547	1104	100	0	2012
TRINITY_DN2006_c0_g1_i1.p2	GMOY007037-RA	Coatomer subunit gamma	99.796	489	100	0	898
TRINITY_DN10325_c0_g1_i4.p1	GMOY004856-RA	Coiled-coil and C2 domain containing 2A	99.291	423	100	0	765
TRINITY_DN8898_c0_g3_i1.p1	GMOY004856-RA	Coiled-coil and C2 domain containing 2A	99.716	1761	100	0	3225
TRINITY_DN7891_c0_g1_i6.p1	GMOY004714-RA	Collapsin Response Mediator Protein	99.749	399	99	0	730
TRINITY_DN7891_c0_g1_i3.p1	GMOY004714-RA	Collapsin Response Mediator Protein	99.749	399	99	0	730
TRINITY_DN42809_c0_g4_i2.p1	GMOY004714-RA	Collapsin Response Mediator Protein	100	531	100	0	981
TRINITY_DN42809_c0_g4_i4.p1	GMOY004714-RA	Collapsin Response Mediator Protein	100	531	100	0	981
TRINITY_DN37024_c0_g1_i1.p1	GMOY007089-RA	Complex I intermediate-associated protein%2C 30 kDa	99.714	711	98	0	1279
TRINITY_DN41724_c0_g1_i2.p1	GMOY004822-RA	comt: Comatose (neuronal synaptic activity)	100	309	99	1.15e-160	564
TRINITY_DN41724_c0_g1_i1.p1	GMOY004822-RA	comt: Comatose (neuronal synaptic activity)	100	321	99	2.56e-167	586
TRINITY_DN1431_c1_g2_i1.p1	GMOY004822-RA	comt: Comatose (neuronal synaptic activity)	100	501	100	0	926
TRINITY_DN1431_c1_g1_i3.p1	GMOY004822-RA	comt: Comatose (neuronal synaptic activity)	100	885	100	0	1389
TRINITY_DN7953_c0_g1_i1.p1	GMOY010965-RA	concentrative Na+-nucleoside cotransporter cNT1/cNT2	100	501	98	0	911
TRINITY_DN4440_c0_g1_i23.p1	GMOY010965-RA	concentrative Na+-nucleoside cotransporter cNT1/cNT2	100	396	99	0	726
TRINITY_DN4440_c0_g1_i36.p1	GMOY010965-RA	concentrative Na+-nucleoside cotransporter cNT1/cNT2	100	396	99	0	726
TRINITY_DN4440_c0_g1_i25.p1	GMOY010965-RA	concentrative Na+-nucleoside cotransporter cNT1/cNT2	100	396	99	0	726
TRINITY_DN4440_c0_g1_i16.p1	GMOY010965-RA	concentrative Na+-nucleoside cotransporter cNT1/cNT2	100	396	99	0	726
TRINITY_DN4440_c0_g1_i29.p1	GMOY010965-RA	concentrative Na+-nucleoside cotransporter cNT1/cNT2	100	396	99	0	726
TRINITY_DN4440_c0_g1_i43.p1	GMOY010965-RA	concentrative Na+-nucleoside cotransporter cNT1/cNT2	100	396	99	0	726
TRINITY_DN4440_c0_g1_i46.p1	GMOY010965-RA	concentrative Na+-nucleoside cotransporter cNT1/cNT2	100	396	99	0	726
TRINITY_DN4440_c0_g1_i1.p1	GMOY010965-RA	concentrative Na+-nucleoside cotransporter cNT1/cNT2	100	423	100	0	782
TRINITY_DN4440_c0_g1_i10.p1	GMOY010965-RA	concentrative Na+-nucleoside cotransporter cNT1/cNT2	100	423	100	0	782
TRINITY_DN28216_c0_g3_i2.p1	GMOY002186-RA	concertina	100	312	100	1.5e-164	577
TRINITY_DN28216_c0_g3_i1.p1	GMOY002186-RA	concertina	100	312	100	1.5e-164	577
TRINITY_DN28216_c0_g2_i2.p1	GMOY002186-RA	concertina	100	429	100	0	793
TRINITY_DN5221_c0_g1_i1.p1	GMOY010206-RA	Condensin complex subunit 2	100	408	98	0	737
TRINITY_DN58789_c0_g2_i1.p1	GMOY010206-RA	Condensin complex subunit 2	98.512	336	100	1.6e-169	593
TRINITY_DN28119_c2_g1_i2.p1	GMOY010206-RA	Condensin complex subunit 2	99.365	315	100	7.03e-163	571
TRINITY_DN28119_c2_g1_i3.p1	GMOY010206-RA	Condensin complex subunit 2	99.365	315	100	7.03e-163	571
TRINITY_DN5221_c0_g1_i2.p1	GMOY010206-RA	Condensin complex subunit 2	100	396	100	0	732
TRINITY_DN4376_c5_g1_i1.p1	GMOY001084-RA	Connectin	100	411	100	0	760
TRINITY_DN4376_c5_g1_i2.p1	GMOY001084-RA	Connectin	100	411	100	0	760
TRINITY_DN905_c0_g1_i2.p1	GMOY008114-RA	Connector of kinase to AP-1	100	1359	100	0	749
TRINITY_DN35843_c0_g3_i3.p1	GMOY008225-RA	Conserved oligomeric Golgi complex subunit 8	100	669	100	0	1236
TRINITY_DN35843_c0_g3_i1.p1	GMOY008225-RA	Conserved oligomeric Golgi complex subunit 8	100	669	100	0	1236
TRINITY_DN6126_c0_g1_i4.p2	GMOY003661-RA	cop2: carnitine O-palmitoyltransferase 2	99.467	381	98	0	680
TRINITY_DN6126_c0_g1_i8.p2	GMOY003661-RA	cop2: carnitine O-palmitoyltransferase 2	99.467	381	98	0	680
TRINITY_DN6126_c0_g1_i15.p2	GMOY003661-RA	cop2: carnitine O-palmitoyltransferase 2	99.467	381	98	0	680
TRINITY_DN10534_c0_g2_i1.p1	GMOY003661-RA	cop2: carnitine O-palmitoyltransferase 2	99.594	1233	100	0	2250
TRINITY_DN50110_c0_g1_i1.p1	GMOY008872-RA	COP9 signalosome subunit	100	477	100	0	881
TRINITY_DN50110_c0_g1_i2.p1	GMOY008872-RA	COP9 signalosome subunit	100	477	100	0	881
TRINITY_DN50110_c0_g1_i3.p1	GMOY008872-RA	COP9 signalosome subunit	100	477	100	0	881
TRINITY_DN11052_c0_g2_i1.p1	GMOY011944-RA	COP9 signalosome subunit 1b	100	375	99	0	686
TRINITY_DN11052_c0_g1_i1.p1	GMOY011944-RA	COP9 signalosome subunit 1b	100	354	100	0	654
TRINITY_DN7397_c0_g1_i1.p1	GMOY004350-RA	COP9 signalosome subunit cSN2	100	834	98	0	1506
TRINITY_DN7397_c0_g1_i8.p1	GMOY004350-RA	COP9 signalosome subunit cSN2	100	834	98	0	1506
TRINITY_DN7397_c0_g1_i5.p1	GMOY004350-RA	COP9 signalosome subunit cSN2	100	984	98	0	1783
TRINITY_DN7397_c0_g1_i16.p1	GMOY004350-RA	COP9 signalosome subunit cSN2	100	1209	98	0	2198
TRINITY_DN7397_c0_g1_i7.p1	GMOY004350-RA	COP9 signalosome subunit cSN2	100	636	99	0	1170
TRINITY_DN7397_c0_g1_i3.p1	GMOY004350-RA	COP9 signalosome subunit cSN2	100	861	99	0	1585
TRINITY_DN7397_c0_g1_i4.p1	GMOY004350-RA	COP9 signalosome subunit cSN2	100	1110	100	0	2050
TRINITY_DN30159_c0_g2_i1.p1	GMOY011380-RA	COP9 signalosome subunit cSN4	98.824	336	100	2.66e-172	603
TRINITY_DN30159_c0_g1_i1.p1	GMOY011380-RA	COP9 signalosome subunit cSN4	100	372	100	0	688
TRINITY_DN16132_c0_g1_i3.p1	GMOY000283-RA	COP9 signalosome subunit cSN5	99.886	876	100	0	1613
TRINITY_DN73817_c0_g4_i2.p1	GMOY006811-RA	COP9 signalosome subunit cSN6	99.807	519	100	0	953
TRINITY_DN73817_c0_g1_i1.p1	GMOY006811-RA	COP9 signalosome subunit cSN6	100	342	100	0	632
TRINITY_DN35057_c0_g1_i4.p1	GMOY009680-RA	Copper transporter 1A	100	492	99	0	902
TRINITY_DN29814_c0_g1_i1.p1	GMOY009680-RA	Copper transporter 1A	99.742	387	100	0	710
TRINITY_DN36339_c0_g5_i1.p1	GMOY002184-RA	coproporphyrinogen III oxidase CPO/HEM13	99.803	507	100	0	931
TRINITY_DN961_c2_g1_i3.p1	GMOY002184-RA	coproporphyrinogen III oxidase CPO/HEM13	99.819	552	100	0	1014
TRINITY_DN36339_c0_g5_i1.p2	GMOY002184-RA	coproporphyrinogen III oxidase CPO/HEM13	100	360	100	0	665
TRINITY_DN7352_c6_g1_i1.p1	GMOY006527-RA	Cor-R: corazonin receptor	100	309	100	6.89e-163	571
TRINITY_DN21234_c3_g1_i2.p1	GMOY006527-RA	Cor-R: corazonin receptor	100	309	100	6.89e-163	571
TRINITY_DN21234_c3_g1_i1.p1	GMOY006527-RA	Cor-R: corazonin receptor	100	387	100	0	715
TRINITY_DN88_c1_g2_i5.p1	GMOY009095-RA	cora: coracle	100	1062	98	0	1053
TRINITY_DN38600_c0_g3_i4.p1	GMOY009095-RA	cora: coracle	100	1125	98	0	2036
TRINITY_DN88_c1_g2_i3.p1	GMOY009095-RA	cora: coracle	100	1404	99	0	649
TRINITY_DN88_c1_g2_i4.p1	GMOY009095-RA	cora: coracle	100	519	99	0	950
TRINITY_DN6226_c0_g5_i1.p1	GMOY009095-RA	cora: coracle	99.675	615	100	0	1125
TRINITY_DN88_c1_g2_i7.p2	GMOY009095-RA	cora: coracle	100	303	100	1.46e-159	560
TRINITY_DN6226_c0_g2_i1.p2	GMOY009095-RA	cora: coracle	100	303	100	1.46e-159	560
TRINITY_DN6226_c0_g2_i2.p2	GMOY009095-RA	cora: coracle	100	303	100	1.46e-159	560
TRINITY_DN88_c1_g2_i3.p3	GMOY009095-RA	cora: coracle	100	312	100	1.5e-164	577
TRINITY_DN88_c1_g2_i7.p1	GMOY009095-RA	cora: coracle	100	312	100	1.5e-164	577
TRINITY_DN6226_c0_g3_i1.p1	GMOY009095-RA	cora: coracle	100	381	100	0	704
TRINITY_DN6226_c0_g2_i1.p1	GMOY009095-RA	cora: coracle	100	1290	100	0	2383
TRINITY_DN6226_c0_g2_i2.p1	GMOY009095-RA	cora: coracle	100	1440	100	0	2660
TRINITY_DN57767_c0_g1_i3.p1	GMOY011841-RA	Core 1 Galactosyltransferase A	99.809	525	99	0	961
TRINITY_DN677_c0_g1_i1.p1	GMOY011841-RA	Core 1 Galactosyltransferase A	99.371	477	100	0	865
TRINITY_DN677_c0_g1_i2.p1	GMOY011841-RA	Core 1 Galactosyltransferase A	99.457	552	100	0	1003
TRINITY_DN464_c5_g1_i8.p1	GMOY004007-RA	cornetto	100	381	100	0	704
TRINITY_DN699_c0_g1_i6.p2	GMOY004007-RA	cornetto	100	390	100	0	721
TRINITY_DN699_c0_g1_i7.p1	GMOY004007-RA	cornetto	100	390	100	0	721
TRINITY_DN699_c0_g1_i2.p1	GMOY004007-RA	cornetto	100	390	100	0	721
TRINITY_DN699_c0_g1_i10.p1	GMOY004007-RA	cornetto	100	390	100	0	721
TRINITY_DN699_c0_g1_i11.p1	GMOY004007-RA	cornetto	100	390	100	0	721
TRINITY_DN464_c5_g1_i1.p1	GMOY004007-RA	cornetto	100	573	100	0	1059
TRINITY_DN464_c5_g1_i4.p1	GMOY004007-RA	cornetto	100	573	100	0	1059
TRINITY_DN8031_c1_g2_i1.p1	GMOY004363-RA	Coronin	99.901	1029	98	0	1858
TRINITY_DN49675_c0_g1_i3.p1	GMOY007325-RA	Coronin	99.225	390	99	0	697
TRINITY_DN8031_c1_g2_i2.p1	GMOY004363-RB	Coronin	100	840	99	0	1531
TRINITY_DN8031_c1_g2_i4.p1	GMOY004363-RB	Coronin	100	840	99	0	1531
TRINITY_DN8031_c1_g2_i3.p1	GMOY004363-RA	Coronin	99.922	1284	100	0	2366
TRINITY_DN28663_c0_g1_i5.p1	GMOY013040-RA	COX assembly mitochondrial protein	100	384	100	0	710
TRINITY_DN28663_c0_g1_i2.p1	GMOY013040-RA	COX assembly mitochondrial protein	100	384	100	0	710
TRINITY_DN6921_c1_g1_i1.p1	GMOY010458-RA	CREB-regulated transcription coactivator	99.683	315	100	1.51e-164	577
TRINITY_DN6952_c0_g1_i6.p2	GMOY009902-RA	crinkled	99.408	342	99	1.25e-175	614
TRINITY_DN6952_c0_g1_i1.p1	GMOY009902-RA	crinkled	99.408	342	99	1.25e-175	614
TRINITY_DN6952_c0_g1_i3.p1	GMOY009902-RA	crinkled	99.408	342	99	1.25e-175	614
TRINITY_DN63_c2_g1_i2.p1	GMOY008781-RA	Crk oncogene	99.89	906	100	0	1668
TRINITY_DN7794_c4_g1_i1.p1	GMOY005165-RA	croquemort	99.512	615	100	0	1120
TRINITY_DN7794_c4_g1_i2.p1	GMOY005165-RA	croquemort	99.512	615	100	0	1120
TRINITY_DN13227_c0_g2_i2.p1	GMOY005165-RA	croquemort	100	372	100	0	688
TRINITY_DN13227_c0_g3_i1.p1	GMOY005165-RA	croquemort	100	375	100	0	693
TRINITY_DN11509_c0_g1_i2.p1	GMOY009018-RA	crossveinless d	98.844	342	100	1.25e-175	614
TRINITY_DN4607_c0_g1_i2.p1	GMOY008449-RA	crot: Carnitine O-acyltransferase CROT	99.726	372	98	0	669
TRINITY_DN23427_c0_g1_i1.p1	GMOY008449-RA	crot: Carnitine O-acyltransferase CROT	99.709	687	100	0	1258
TRINITY_DN970_c2_g1_i1.p2	GMOY011883-RA	crumbs	100	429	98	0	780
TRINITY_DN970_c2_g1_i10.p1	GMOY011883-RA	crumbs	100	429	98	0	780
TRINITY_DN20329_c1_g2_i1.p1	GMOY011883-RA	crumbs	99.687	957	100	0	1751
TRINITY_DN35677_c0_g2_i1.p2	GMOY009429-RA	cryptochrome1	100	327	100	7.22e-173	604
TRINITY_DN35677_c0_g2_i3.p2	GMOY009429-RA	cryptochrome1	100	327	100	7.22e-173	604
TRINITY_DN35677_c0_g2_i2.p2	GMOY009429-RA	cryptochrome1	100	327	100	7.22e-173	604
TRINITY_DN35677_c0_g2_i5.p3	GMOY009429-RA	cryptochrome1	100	327	100	7.22e-173	604
TRINITY_DN35677_c0_g2_i4.p3	GMOY009429-RA	cryptochrome1	100	327	100	7.22e-173	604
TRINITY_DN35677_c0_g2_i1.p1	GMOY009429-RA	cryptochrome1	100	834	100	0	1541
TRINITY_DN35677_c0_g2_i2.p1	GMOY009429-RA	cryptochrome1	100	834	100	0	1541
TRINITY_DN35677_c0_g2_i5.p1	GMOY009429-RA	cryptochrome1	100	834	100	0	1541
TRINITY_DN35677_c0_g2_i4.p1	GMOY009429-RA	cryptochrome1	100	834	100	0	1541
TRINITY_DN35677_c0_g2_i3.p1	GMOY009429-RA	cryptochrome1	100	1143	100	0	2111
TRINITY_DN44183_c0_g1_i1.p1	GMOY008608-RA	csat: UDP-N-acetylgalactosamine transmembrane transporter	100	723	100	0	1336
TRINITY_DN44183_c0_g1_i2.p1	GMOY008608-RA	csat: UDP-N-acetylgalactosamine transmembrane transporter	100	780	100	0	1441
TRINITY_DN44183_c0_g1_i6.p1	GMOY008608-RA	csat: UDP-N-acetylgalactosamine transmembrane transporter	100	951	100	0	1757
TRINITY_DN27520_c0_g1_i1.p1	GMOY010382-RA	csl4: csl4	100	630	100	0	1164
TRINITY_DN128_c35_g5_i3.p1	GMOY012164-RA	CSP1: Chemosensory protein 1	100	381	100	0	704
TRINITY_DN128_c35_g5_i2.p1	GMOY012164-RA	CSP1: Chemosensory protein 1	100	381	100	0	704
TRINITY_DN128_c35_g5_i1.p1	GMOY012164-RA	CSP1: Chemosensory protein 1	100	381	100	0	704
TRINITY_DN2393_c0_g1_i2.p1	GMOY010026-RA	CSP2: chemosensory protein 2	99.8	501	100	0	920
TRINITY_DN849_c0_g1_i1.p1	GMOY010882-RA	CSP3: chemosensory protein 3	100	387	100	0	715
TRINITY_DN2441_c0_g1_i8.p1	GMOY009451-RA	csw: son of sevenless	100	705	98	1.63e-167	588
TRINITY_DN2441_c0_g1_i9.p1	GMOY009451-RA	csw: son of sevenless	100	705	98	1.63e-167	588
TRINITY_DN8461_c0_g1_i5.p1	GMOY009451-RA	csw: son of sevenless	99.702	336	100	3.42e-176	616
TRINITY_DN8461_c0_g1_i2.p1	GMOY009451-RA	csw: son of sevenless	99.702	336	100	3.42e-176	616
TRINITY_DN8461_c0_g1_i3.p1	GMOY009451-RA	csw: son of sevenless	99.702	336	100	3.42e-176	616
TRINITY_DN8461_c0_g2_i5.p2	GMOY009451-RA	csw: son of sevenless	100	447	100	0	826
TRINITY_DN13029_c0_g2_i2.p1	GMOY000076-RA	CTPsyn: CTP synthase	100	414	99	0	758
TRINITY_DN31737_c0_g1_i4.p1	GMOY000076-RA	CTPsyn: CTP synthase	100	441	99	0	813
TRINITY_DN31737_c0_g1_i2.p1	GMOY000076-RA	CTPsyn: CTP synthase	100	441	99	0	813
TRINITY_DN31737_c0_g1_i8.p1	GMOY000076-RA	CTPsyn: CTP synthase	100	441	99	0	813
TRINITY_DN31737_c0_g1_i27.p1	GMOY000076-RA	CTPsyn: CTP synthase	100	441	99	0	813
TRINITY_DN31737_c0_g1_i33.p1	GMOY000076-RA	CTPsyn: CTP synthase	100	441	99	0	813
TRINITY_DN31737_c0_g1_i15.p1	GMOY000076-RA	CTPsyn: CTP synthase	100	441	99	0	813
TRINITY_DN31737_c0_g1_i10.p1	GMOY000076-RA	CTPsyn: CTP synthase	100	441	99	0	813
TRINITY_DN20177_c0_g2_i1.p1	GMOY000076-RA	CTPsyn: CTP synthase	100	480	100	0	887
TRINITY_DN13029_c0_g2_i1.p1	GMOY000076-RA	CTPsyn: CTP synthase	100	783	100	0	1447
TRINITY_DN41844_c0_g2_i1.p1	GMOY005033-RA	cueball	99.705	339	100	7.42e-178	621
TRINITY_DN143491_c0_g1_i1.p1	GMOY000952-RA	Cullin	100	321	98	4.29e-165	579
TRINITY_DN58147_c0_g3_i2.p1	GMOY002197-RA	Cullin	99.886	879	100	0	1618
TRINITY_DN25704_c0_g2_i1.p1	GMOY006128-RA	Cullin	100	354	100	0	654
TRINITY_DN27731_c0_g1_i1.p1	GMOY002197-RA	Cullin	100	498	100	0	920
TRINITY_DN4428_c2_g2_i1.p1	GMOY005944-RA	Cullin-associated and neddylation-dissociated	99.921	1263	100	0	2327
TRINITY_DN4428_c2_g1_i1.p1	GMOY005944-RA	Cullin-associated and neddylation-dissociated	100	813	100	0	1502
TRINITY_DN7766_c0_g1_i4.p2	GMOY009057-RA	CuSOD1: copper-zinc superoxide dismutase 1	100	429	100	0	793
TRINITY_DN7766_c0_g1_i2.p1	GMOY009057-RA	CuSOD1: copper-zinc superoxide dismutase 1	100	429	100	0	793
TRINITY_DN7766_c0_g1_i21.p1	GMOY009057-RA	CuSOD1: copper-zinc superoxide dismutase 1	100	429	100	0	793
TRINITY_DN7766_c0_g1_i20.p1	GMOY009057-RA	CuSOD1: copper-zinc superoxide dismutase 1	100	429	100	0	793
TRINITY_DN7766_c0_g1_i18.p1	GMOY009057-RA	CuSOD1: copper-zinc superoxide dismutase 1	100	429	100	0	793
TRINITY_DN7766_c0_g1_i19.p1	GMOY009057-RA	CuSOD1: copper-zinc superoxide dismutase 1	100	429	100	0	793
TRINITY_DN9320_c1_g1_i5.p1	GMOY007683-RA	Cuticular protein 100A	99.857	711	98	0	1286
TRINITY_DN9320_c1_g1_i7.p1	GMOY007683-RA	Cuticular protein 100A	99.865	747	99	0	1360
TRINITY_DN9320_c1_g1_i9.p1	GMOY007683-RA	Cuticular protein 100A	99.702	336	100	3.42e-176	616
TRINITY_DN9320_c1_g1_i8.p1	GMOY007683-RA	Cuticular protein 100A	99.702	336	100	3.42e-176	616
TRINITY_DN9320_c1_g1_i10.p2	GMOY007683-RA	Cuticular protein 100A	99.755	408	100	0	749
TRINITY_DN9320_c1_g1_i5.p2	GMOY007683-RA	Cuticular protein 100A	99.757	411	100	0	754
TRINITY_DN9320_c1_g1_i7.p2	GMOY007683-RA	Cuticular protein 100A	99.757	411	100	0	754
TRINITY_DN9320_c1_g1_i10.p1	GMOY007683-RA	Cuticular protein 100A	99.778	450	100	0	826
TRINITY_DN464_c30_g1_i1.p1	GMOY008996-RA	Cuticular protein 49Ae	100	396	100	0	732
TRINITY_DN3638_c0_g2_i2.p1	GMOY002893-RA	Cuticular protein 62Bc	100	498	100	0	920
TRINITY_DN3412_c2_g3_i1.p2	GMOY002920-RA	Cuticular protein 92F	100	375	99	0	684
TRINITY_DN24770_c0_g4_i2.p1	GMOY002920-RA	Cuticular protein 92F	100	414	99	0	763
TRINITY_DN3412_c2_g3_i1.p1	GMOY002920-RA	Cuticular protein 92F	100	453	99	0	828
TRINITY_DN6203_c2_g1_i2.p1	GMOY007930-RA	Cuticular protein 97Ea	99.731	372	100	0	682
TRINITY_DN18729_c0_g2_i1.p1	GMOY007929-RA	Cuticular protein 97Eb	99.346	306	100	6.86e-158	555
TRINITY_DN18729_c0_g2_i2.p2	GMOY007929-RA	Cuticular protein 97Eb	99.346	306	100	6.86e-158	555
TRINITY_DN18729_c0_g2_i2.p1	GMOY007929-RA	Cuticular protein 97Eb	99.524	420	100	0	765
TRINITY_DN5347_c0_g1_i5.p1	GMOY011297-RA	CYB5R: cytochrome-b5 reductase	100	945	98	0	1402
TRINITY_DN5347_c0_g1_i7.p1	GMOY011297-RA	CYB5R: cytochrome-b5 reductase	100	945	99	0	1402
TRINITY_DN14_c0_g1_i10.p1	GMOY012009-RA	cyc: cycle	100	1098	100	0	2028
TRINITY_DN14_c0_g1_i26.p1	GMOY012009-RA	cyc: cycle	100	1239	100	0	2289
TRINITY_DN488_c3_g2_i8.p1	GMOY005337-RA	CycC: cyclin C	100	396	100	0	732
TRINITY_DN488_c3_g2_i2.p1	GMOY005337-RA	CycC: cyclin C	100	396	100	0	732
TRINITY_DN62172_c0_g5_i1.p1	GMOY003323-RA	Cyclic nucleotide-gated ion channel subunit B	100	324	100	3.32e-171	599
TRINITY_DN13832_c0_g6_i1.p2	GMOY001840-RA	Cyclic-AMP response element binding protein A	99.71	345	100	0	632
TRINITY_DN13832_c0_g6_i2.p2	GMOY001840-RA	Cyclic-AMP response element binding protein A	99.71	345	100	0	632
TRINITY_DN13832_c0_g6_i1.p1	GMOY001840-RA	Cyclic-AMP response element binding protein A	99.875	798	100	0	1469
TRINITY_DN13832_c0_g6_i2.p1	GMOY001840-RA	Cyclic-AMP response element binding protein A	99.882	849	100	0	1563
TRINITY_DN13832_c0_g2_i1.p1	GMOY001840-RA	Cyclic-AMP response element binding protein A	100	357	100	2.84e-172	603
TRINITY_DN1477_c0_g1_i22.p1	GMOY005692-RA	Cyclin B3	99.676	351	100	3.66e-161	566
TRINITY_DN1477_c0_g1_i19.p1	GMOY005692-RA	Cyclin B3	99.676	351	100	3.66e-161	566
TRINITY_DN1477_c0_g1_i15.p1	GMOY005692-RA	Cyclin B3	99.676	351	100	3.66e-161	566
TRINITY_DN1477_c0_g1_i12.p1	GMOY005692-RA	Cyclin B3	99.676	351	100	3.66e-161	566
TRINITY_DN1477_c0_g1_i11.p1	GMOY005692-RA	Cyclin B3	99.676	351	100	3.66e-161	566
TRINITY_DN25342_c0_g1_i1.p1	GMOY005692-RA	Cyclin B3	100	330	100	1.56e-174	610
TRINITY_DN25342_c0_g1_i2.p1	GMOY005692-RA	Cyclin B3	100	330	100	1.56e-174	610
TRINITY_DN2269_c0_g2_i1.p1	GMOY005692-RA	Cyclin B3	100	330	100	1.56e-174	610
TRINITY_DN23446_c0_g1_i7.p1	GMOY011780-RA	Cyclin G	100	750	100	0	1386
TRINITY_DN598_c0_g1_i54.p1	GMOY009158-RA	Cyclin H	100	453	99	0	830
TRINITY_DN78517_c0_g1_i1.p1	GMOY010307-RA	Cyclin Y	100	327	100	7.22e-173	604
TRINITY_DN2460_c2_g1_i2.p1	GMOY005226-RA	Cyclin-dependent kinase	99.302	573	100	0	1037
TRINITY_DN2460_c2_g1_i2.p2	GMOY005226-RA	Cyclin-dependent kinase	99.7	333	100	1.58e-174	610
TRINITY_DN4426_c0_g1_i4.p1	GMOY010353-RA	Cyclin-dependent kinase 5 activator	100	351	99	0	641
TRINITY_DN4426_c0_g1_i8.p2	GMOY010353-RA	Cyclin-dependent kinase 5 activator	100	351	99	0	641
TRINITY_DN44478_c0_g2_i1.p2	GMOY011782-RA	Cyclin-dependent kinases regulatory subunit	100	309	100	6.89e-163	571
TRINITY_DN44478_c0_g2_i1.p1	GMOY011782-RA	Cyclin-dependent kinases regulatory subunit	100	714	100	0	1319
TRINITY_DN729_c2_g1_i3.p2	GMOY008074-RA	cyp28c1: cyp28c1	99.61	513	100	0	937
TRINITY_DN729_c2_g1_i1.p2	GMOY008074-RA	cyp28c1: cyp28c1	99.61	513	100	0	937
TRINITY_DN749_c1_g1_i5.p2	GMOY008073-RA	cyp28d1: cyp28d1	99.344	309	99	2.49e-157	553
TRINITY_DN749_c1_g1_i4.p2	GMOY008073-RA	cyp28d1: cyp28d1	99.344	309	99	2.49e-157	553
TRINITY_DN3706_c0_g2_i1.p2	GMOY010636-RA	cyp6a13: cyp6a13	98.345	423	100	0	743
TRINITY_DN4227_c0_g1_i3.p2	GMOY002013-RA	Cysteine protease	99.746	396	99	0	721
TRINITY_DN1761_c2_g1_i3.p2	GMOY004657-RA	Cysteine proteinase-1	100	312	99	2.5e-162	569
TRINITY_DN1761_c2_g1_i1.p2	GMOY004657-RA	Cysteine proteinase-1	100	312	99	2.5e-162	569
TRINITY_DN1761_c2_g1_i5.p2	GMOY004657-RA	Cysteine proteinase-1	100	312	99	2.5e-162	569
TRINITY_DN1761_c2_g1_i8.p1	GMOY004657-RA	Cysteine proteinase-1	100	312	99	2.5e-162	569
TRINITY_DN1761_c2_g1_i9.p1	GMOY004657-RA	Cysteine proteinase-1	100	312	99	2.5e-162	569
TRINITY_DN1761_c2_g1_i11.p2	GMOY004657-RA	Cysteine proteinase-1	100	312	99	2.5e-162	569
TRINITY_DN1761_c2_g1_i3.p1	GMOY004657-RA	Cysteine proteinase-1	99.778	450	100	0	826
TRINITY_DN1761_c2_g1_i1.p1	GMOY004657-RA	Cysteine proteinase-1	99.778	450	100	0	826
TRINITY_DN1761_c2_g1_i6.p1	GMOY004657-RA	Cysteine proteinase-1	99.778	450	100	0	826
TRINITY_DN1761_c2_g1_i7.p1	GMOY004657-RA	Cysteine proteinase-1	99.778	450	100	0	826
TRINITY_DN1761_c2_g1_i5.p1	GMOY004657-RA	Cysteine proteinase-1	99.778	450	100	0	826
TRINITY_DN1761_c2_g1_i11.p1	GMOY004657-RA	Cysteine proteinase-1	99.778	450	100	0	826
TRINITY_DN48467_c0_g2_i1.p1	GMOY008090-RA	cysteine-type peptidase	99.665	597	100	0	1092
TRINITY_DN12774_c1_g3_i1.p1	GMOY009324-RA	cysteinyl-tRNA synthetase	100	582	99	0	1074
TRINITY_DN8015_c0_g2_i1.p1	GMOY009226-RA	Cysteinyl-tRNA synthetase	99.822	561	100	0	1031
TRINITY_DN12774_c1_g1_i1.p1	GMOY009324-RA	cysteinyl-tRNA synthetase	100	846	100	0	1563
TRINITY_DN35912_c0_g1_i10.p1	GMOY011368-RA	Cytidine deaminase	100	384	100	0	710
TRINITY_DN10932_c0_g1_i1.p1	GMOY007285-RA	cytochrome b	99.653	588	98	0	1053
TRINITY_DN10932_c0_g1_i3.p1	GMOY007285-RA	cytochrome b	99.595	747	99	0	1347
TRINITY_DN10932_c0_g1_i15.p1	GMOY007285-RA	cytochrome b	99.81	534	99	0	966
TRINITY_DN10932_c0_g1_i5.p1	GMOY007285-RA	cytochrome b	100	606	99	0	1053
TRINITY_DN10932_c0_g1_i14.p1	GMOY007285-RA	cytochrome b	99.733	375	100	0	686
TRINITY_DN10932_c0_g1_i10.p1	GMOY007285-RA	cytochrome b	99.864	765	100	0	1347
TRINITY_DN990_c8_g1_i12.p1	GMOY009907-RA	Cytochrome c	100	327	100	7.22e-173	604
TRINITY_DN990_c8_g1_i10.p1	GMOY009907-RA	Cytochrome c	100	327	100	7.22e-173	604
TRINITY_DN990_c8_g1_i11.p1	GMOY009907-RA	Cytochrome c	100	327	100	7.22e-173	604
TRINITY_DN990_c8_g1_i5.p1	GMOY009907-RA	Cytochrome c	100	327	100	7.22e-173	604
TRINITY_DN990_c8_g1_i7.p1	GMOY009907-RA	Cytochrome c	100	327	100	7.22e-173	604
TRINITY_DN990_c8_g1_i1.p1	GMOY009907-RA	Cytochrome c	100	327	100	7.22e-173	604
TRINITY_DN990_c8_g1_i2.p1	GMOY009907-RA	Cytochrome c	100	327	100	7.22e-173	604
TRINITY_DN990_c8_g1_i3.p1	GMOY009907-RA	Cytochrome c	100	327	100	7.22e-173	604
TRINITY_DN6880_c0_g2_i1.p1	GMOY007974-RA	Cytochrome c heme lyase	99.598	747	100	0	1363
TRINITY_DN3483_c0_g1_i1.p1	GMOY001436-RA	Cytochrome c oxidase subunit IV COX5b	100	546	100	0	1009
TRINITY_DN447_c38_g1_i2.p1	GMOY003541-RA	Cytochrome c oxidase subunit Va COX6	100	447	100	0	826
TRINITY_DN3838_c0_g1_i15.p1	GMOY003508-RA	cytochrome C1	100	474	100	0	876
TRINITY_DN3838_c0_g1_i11.p1	GMOY003508-RA	cytochrome C1	100	474	100	0	876
TRINITY_DN39412_c0_g4_i1.p1	GMOY003508-RA	cytochrome C1	100	483	100	0	893
TRINITY_DN3838_c0_g1_i10.p1	GMOY003508-RA	cytochrome C1	100	696	100	0	1286
TRINITY_DN13484_c0_g3_i1.p1	GMOY009231-RA	cytochrome oxidase assembly factor cOX15	99.537	435	99	0	787
TRINITY_DN13484_c0_g1_i1.p1	GMOY009231-RA	cytochrome oxidase assembly factor cOX15	99.812	531	100	0	976
TRINITY_DN13484_c0_g1_i3.p1	GMOY009231-RA	cytochrome oxidase assembly factor cOX15	99.812	531	100	0	976
TRINITY_DN12342_c0_g2_i1.p1	GMOY010635-RA	Cytochrome P450	100	822	99	0	1498
TRINITY_DN29951_c0_g1_i1.p2	GMOY003204-RA	Cytochrome P450	99.491	393	100	0	715
TRINITY_DN29951_c0_g1_i2.p3	GMOY003204-RA	Cytochrome P450	99.491	393	100	0	715
TRINITY_DN29951_c0_g1_i1.p1	GMOY003204-RA	Cytochrome P450	99.642	1395	100	0	2549
TRINITY_DN29951_c0_g1_i2.p2	GMOY003204-RA	Cytochrome P450	99.758	414	100	0	760
TRINITY_DN12891_c1_g1_i5.p1	GMOY007587-RA	Cytochrome P450	99.758	828	100	0	1519
TRINITY_DN12342_c0_g2_i2.p1	GMOY010635-RA	Cytochrome P450	100	1227	100	0	2266
TRINITY_DN41_c1_g3_i2.p1	GMOY007231-RA	Cytochrome P450 reductase	99.947	2019	100	0	3456
TRINITY_DN41_c1_g3_i1.p1	GMOY007231-RA	Cytochrome P450 reductase	99.947	2019	100	0	3456
TRINITY_DN555_c22_g1_i1.p1	GMOY006215-RA	Cytochrome P450-4ae1	100	375	99	0	691
TRINITY_DN555_c22_g1_i4.p1	GMOY006215-RA	Cytochrome P450-4ae1	100	375	99	0	691
TRINITY_DN532_c2_g1_i1.p1	GMOY006214-RA	Cytochrome P450-4d2	100	849	99	0	1546
TRINITY_DN532_c2_g1_i3.p1	GMOY006214-RA	Cytochrome P450-4d2	99.829	1173	100	0	2156
TRINITY_DN2558_c1_g1_i15.p1	GMOY006211-RA	cytochrome P450-4d2	100	438	100	0	809
TRINITY_DN2558_c1_g1_i11.p1	GMOY006211-RA	cytochrome P450-4d2	100	438	100	0	809
TRINITY_DN2558_c1_g1_i12.p2	GMOY006211-RA	cytochrome P450-4d2	100	438	100	0	809
TRINITY_DN2558_c1_g1_i5.p1	GMOY006211-RA	cytochrome P450-4d2	100	843	100	0	1208
TRINITY_DN5801_c0_g4_i3.p1	GMOY001963-RA	Cytoplasmic tRNA 2-thiolation protein 2	99.924	1320	100	0	2433
TRINITY_DN5801_c0_g4_i2.p1	GMOY001963-RA	Cytoplasmic tRNA 2-thiolation protein 2	99.924	1320	100	0	2433
TRINITY_DN1556_c0_g1_i5.p1	GMOY005635-RA	Cytoplasmic tryptophanyl-tRNA synthetase	99.853	678	100	0	1247
TRINITY_DN52157_c0_g1_i6.p1	GMOY001874-RA	cytosolic 5-nucleotidase III,cytosolic 5-nucleotidase III	99.652	588	98	0	1050
TRINITY_DN52157_c0_g1_i2.p1	GMOY001874-RA	cytosolic 5-nucleotidase III,cytosolic 5-nucleotidase III	99.652	588	98	0	1050
TRINITY_DN52157_c0_g1_i6.p2	GMOY001874-RA	cytosolic 5-nucleotidase III,cytosolic 5-nucleotidase III	100	402	99	0	736
TRINITY_DN52157_c0_g1_i2.p2	GMOY001874-RA	cytosolic 5-nucleotidase III,cytosolic 5-nucleotidase III	100	402	99	0	736
TRINITY_DN52157_c0_g1_i3.p1	GMOY001874-RA	cytosolic 5-nucleotidase III,cytosolic 5-nucleotidase III	99.897	969	100	0	1784
TRINITY_DN3077_c0_g1_i4.p1	GMOY005154-RA	Cytosolic Fe-S cluster assembly factor NUBP1 homolog	99.786	936	100	0	1718
TRINITY_DN3077_c0_g1_i5.p1	GMOY005154-RA	Cytosolic Fe-S cluster assembly factor NUBP1 homolog	99.786	936	100	0	1718
TRINITY_DN3077_c0_g1_i7.p1	GMOY005154-RA	Cytosolic Fe-S cluster assembly factor NUBP1 homolog	99.786	936	100	0	1718
TRINITY_DN3077_c0_g1_i1.p1	GMOY005154-RA	Cytosolic Fe-S cluster assembly factor NUBP1 homolog	99.786	936	100	0	1718
TRINITY_DN335_c42_g2_i1.p1	GMOY002898-RA	cytosolic sorting protein GGA2/TOM	99.808	1062	98	0	1916
TRINITY_DN335_c42_g2_i2.p1	GMOY002898-RA	cytosolic sorting protein GGA2/TOM	100	999	99	0	1829
TRINITY_DN16126_c0_g1_i2.p1	GMOY011375-RA	d-ribulose-5-phosphate 3-epimerase	99.767	864	99	0	1572
TRINITY_DN2496_c1_g1_i1.p1	GMOY011387-RA	Dachs ligand with SH3s	100	342	100	0	632
TRINITY_DN1386_c1_g1_i8.p1	GMOY011267-RA	dachsous	99.672	309	99	5.36e-159	558
TRINITY_DN1386_c1_g1_i5.p1	GMOY011267-RA	dachsous	99.672	309	99	5.36e-159	558
TRINITY_DN1386_c1_g1_i7.p1	GMOY011267-RA	dachsous	99.672	309	99	5.36e-159	558
[truncated: 14,429 more rows]
