# Supplementary material for: Annotations of novel antennae-expressed genes in male Glossina morsitans morsitans tsetse flies
Source: PLoS One. 2022 Aug 29;17(8):e0273543. doi: 10.1371/journal.pone.0273543 (PMC9423656; doi:10.1371/journal.pone.0273543)
Supplement: S3 Table — (XLSX) [file pone.0273543.s003.xlsx]

## Sheet: Sheet3
Table S3. Orthologs in fruit fly (D. melamogaster), housefly (M. domestica) and/or mosquito (An. gambiae) of novel transcripts expressed in male G. m. morsitans antennae.
		Musca domestica		Drosophila melanogaster		Anopheles gambiae PEST
Novel Gene (Vectorbase ID*)	Ortholog Group in OrthoFinder#	Vectorbase ID	Gene	Flybase ID**	Gene	Vectorbase ID	Gene
GMOY014082.R1230	OG0000720	MDOA009716-PA	Acylphosphatase-2	FBgn0038363	Acylphosphatase 2	AGAP028724-PA	Acylphosphatase
GMOY014088.R1237	OG0003799	MDOA010101-PB	Asparagine synthetase domain-containing protein CG17486-like	FBgn0032997	CG17486	AGAP010492-PA	Asparagine synthetase domain-containing protein c
GMOY014079.R1227	OG0003701	MDOA007571-PA	Autophagy-related protein 2 homolog B	FBgn0044452	Autophagy-related 2	AGAP004092-PA	Autophagy related gene
GMOY014152.R1307	OG0003299	MDOA011715-PB	Beta-galactoside alpha-2_6-sialyltransferase 2_ partial	FBgn0035050	Sialyltransferase	AGAP006903-PA	ST6Gal
GMOY014062.R1208	OG0000412	MDOA002841-PE	cAMP-dependent protein kinase catalytic subunit	FBgn0000273	cAMP-dependent protein kinase 1	AGAP001384-PA	Protein kinase A
GMOY014234.R1393	OG0006869	MDOA012551-PA	Chymotrypsin BI-like_ partial	FBgn0035669	CG6592	_	_
GMOY014162.R1319	OG0003855	MDOA009560-PA	CS domain protein	FBgn0037728	CG16817	AGAP011157-PA	Cytosolic prostaglandin-E synthase
GMOY014175.R1333	OG0000838	MDOA011396-PA	Cyclin-dependent kinase 9	FBgn0019949	Cyclin-dependent kinase 9	AGAP008541-PA	Cyclin-dependent kinase 9
GMOY014153.R1309	OG0000847	MDOA009846-PB	Cysteine dioxygenase type 1	FBgn0034364	CG5493	AGAP005153-PA	Cysteine dioxygenase
GMOY014160.R1317	OG0006152	MDOA010450-PA	D-3-phosphoglycerate dehydrogenase	FBgn0032350	CG6287	AGAP008849-PA	D-3-phosphoglycerate dehydrogenase
GMOY014150.R1305	OG0003287	MDOA010686-PA	Diacylglycerol kinase epsilon	FBgn0020930	Diacyl glycerol kinase epsilon	AGAP006768-PA	Diacylglycerol kinase _ATP dependent_
GMOY014157.R1314	OG0000853	MDOA006619-PA	Diuretic hormone receptor-like	FBgn0033744	Diuretic hormone 44 receptor 2	AGAP005464-PB	Putative diuretic insect hormone receptor 1
GMOY014123.R1275	OG0001985	MDOA012977-PB	DNA mismatch repair protein spellchecker 1	FBgn0015546	Spellchecker1	AGAP010282-PA	DNA_MISMATCH_REPAIR_2 domain-containing protein
GMOY014192.R1350	OG0000090	MDOA001285-PB	Double-stranded RNA-specific editase Adar-like_ partial	FBgn0026086	Adenosine deaminase acting on RNA	_	_
GMOY014106.R1257	OG0001591	MDOA012906-PA	E3 ubiquitin-protein ligase TRAIP-like	FBgn0034314	No poles	AGAP006611-PA	TRAF-interacting protein
GMOY014227.R1386	OG0012458	MDOA009946-PA	Enhancer of split M2 protein	_	_	_	_
GMOY014131.R1283	OG0006406	MDOA015384-PB	Fanconi anemia group I protein	FBgn0033354	Fanconi anemia complementation group I homologue	AGAP029706-PA	Unspecified product
GMOY014065.R1211	OG0000068	MDOA001582-PG	Fasciclin-1	FBgn0262742	Fasciclin 1	AGAP000968-PA	Unspecified product
GMOY014139.R1292	OG0000829	MDOA014439-PB	Flocculation protein FLO11-like	FBgn0028490	CG31705	_	_
GMOY014070.R1216	OG0003583	MDOA000095-PB	GPI transamidase component PIG-S	FBgn0265189	CG44254	AGAP002933-PB	2-oxoglutarate and iron-dependent oxygenase domain-containing protein 1
GMOY014070.R1217	OG0005356	MDOA000095-PA	GPI transamidase component PIG-S	FBgn0265190	Phosphatidylinositol glycan anchor biosynthesis	AGAP002933-PA	2-oxoglutarate and iron-dependent oxygenase domain-containing protein 1
GMOY014212.R1370	OG0000117	MDOA014042-PA	Heat shock protein 67B2-like	FBgn0039145	CG6000	AGAP013228-PA	Heat shock protein 67B2
GMOY014072.R1220	OG0000117	MDOA009299-PA	Heat shock protein 67B2-like	FBgn0001228	Heat shock gene 67Bb	_	_
GMOY014100.R1251	OG0000005	MDOA002457-PB	Histone H4	FBgn0013981	Histone H4 replacement	AGAP010724-PA	Histone H4
GMOY014147.R1301	OG0004935	MDOA001395-PB	Homeobox protein 5	FBgn0050044	Stanley-cup	AGAP007081-PA	Unspecified product
GMOY014240.R1400	OG0001547	MDOA000526-PA	Homeotic protein spalt-major	FBgn0033581	CG12391	AGAP004830-PA	Unspecified product
GMOY014219.R1378	OG0003548	MDOA007385-PA	Integrator complex subunit 3 homolog	FBgn0262117	Integrator 3	AGAP002539-PA	Integrator complex subunit 3
GMOY014233.R1392	OG0002078	MDOA013277-PB	Kunitz-type serine protease inhibitor Hg1-like	FBgn0031564	CG2816	_	_
GMOY014163.R1320	OG0000735	MDOA001419-PE	Kynurenine--oxoglutarate transaminase 3	FBgn0037955	CG6950	AGAP011158-PA	Kynurenine--oxoglutarate transaminase 3 isoform 1
GMOY014191.R1349	OG0001217	MDOA002661-PB	Liprin-alpha-1	FBgn0034958	CG3907	AGAP029526-PA	Unspecified product
GMOY014158.R1315	OG0000063	MDOA010489-PB	Low quality protein_ PDZ and LIM domain protein Zasp	FBgn0265991	Z band alternatively spliced PDZ-motif protein 52	AGAP006901-PB	Unspecified product
GMOY014069.R1215	OG0005594	MDOA011447-PA	Macrophage erythroblast attacher	FBgn0051357	CG31357	AGAP004332-PA	Macrophage erythroblast attacher
GMOY014113.R1264	OG0001231	MDOA003377-PB	Mannose-1-phosphate guanyltransferase beta	FBgn0037279	CG1129	AGAP001299-PA	Mannose-1-phosphate guanylyltransferase
GMOY014172.R1329	OG0000085	MDOA003323-PA	N-acetylgalactosaminyltransferase 4-like	FBgn0051776	Polypeptide GalNAc transferase 5	AGAP011984-PA	UDP-N-acetyl-alpha-D-galactosamine_polypeptide N-acetylgalactosaminyltransferase 20
GMOY014151.R1306	OG0001607	MDOA009464-PA	Nascent polypeptide-associated complex subunit alpha	FBgn0086904	Nascent polypeptide associated complex protein alpha subunit	AGAP006766-PA	Nascent polypeptide-associated complex subunit alpha
GMOY014066.R1212	OG0003991	MDOA013401-PA	Nedd8	FBgn0032725	Nedd8	AGAP007913-PA	Ubiquitin-like protein Nedd8
GMOY014197.R1355	OG0002619	MDOA007187-PB	Nhl repeat-containing protein 2	FBgn0250830	CG12547	AGAP010610-PA	NHLRC2 protein
GMOY014086.R1234	OG0004279	MDOA008696-PA	Nitrogen permease regulator 2-like protein	FBgn0030800	CG9104	AGAP000438-PA	Unspecified product
GMOY014241.R1401	OG0003320	MDOA014409-PA	Peptidyl-prolyl cis-trans isomerase 5	FBgn0034753	CG2852	AGAP007088-PA	Peptidyl-prolyl cis-trans isomerase B _cyclophilin B_
GMOY014205.R1363	OG0004060	MDOA013023-PA	Peptidylprolyl isomerase domain and WD repeat-containing protein 1	FBgn0035027	CG3511	AGAP008660-PA	Peptidylprolyl isomerase domain and WD repeat-containing protein 1
GMOY014112.R1263	OG0001279	MDOA002749-PB	Polyubiquitin	FBgn0029856	CG11700	AGAP002599-PA	Polyubiquitin
GMOY014169.R1326	OG0003738	MDOA009448-PA	Pre-mRNA-splicing factor RBM22	FBgn0037220	CG14641	AGAP004509-PB	Pre-mRNA-splicing factor RBM22/SLT11
GMOY014148.R1302	OG0001195	MDOA005429-PA	Probable beta-hexosaminidase fdl	FBgn0045063	Fused lobes	AGAP007080-PA	Hexosaminidase
GMOY014109.R1260	OG0002290	MDOA011535-PB	Probable chitinase 3	FBgn0035398	Cht7	AGAP006898-PA	Chitinase
GMOY014144.R1297	OG0003319	MDOA001347-PA	Probable inactive tRNA-specific adenosine deaminase-like protein 3	FBgn0034360	CG10927	AGAP007066-PA	tRNA-specific adenosine deaminase 3
GMOY014154.R1310	OG0004782	MDOA003483-PA	Protein FAM136A-like	FBgn0034362	CG5323	AGAP005979-PA	Unspecified product
GMOY014187.R1345	OG0000789	MDOA012259-PC	Protein ovo-like	FBgn0003028	ovo	AGAP000114-PA	Ovo
GMOY014093.R1242	OG0006078	MDOA013517-PA	Protein pelota	FBgn0011207	Pelota	AGAP008269-PA	Protein pelota homolog
GMOY014090.R1239	OG0005673	MDOA014700-PA	Protein takeout	FBgn0037290	CG1124	AGAP013533-PA	Unspecified product
GMOY014194.R1352	OG0001635	MDOA006713-PA	Putative glycerol kinase 5	FBgn0035392	CG1271	AGAP007581-PA	Glycerol kinase
GMOY014063.R1209	OG0000017	MDOA006887-PB	Putative nuclease HARBI1	_	_	_	_
GMOY014242.R1402	OG0000017	MDOA010400-PB	Putative nuclease HARBI1	_	_	AGAP029431-PA	Unspecified product
GMOY014114.R1265	OG0000564	MDOA014238-PB	Ran-binding protein 16	FBgn0053180	Ranbp16	AGAP004535-PA	Exportin 7
GMOY014094.R1243	OG0001241	MDOA005610-PA	Stress-associated endoplasmic reticulum protein 2	FBgn0047135	CG32276	AGAP001548-PC	Stress-associated endoplasmic reticulum protein 2
GMOY014084.R1232	OG0004186	MDOA009808-PA	Succinate--hydroxymethylglutarate CoA-transferase-like	FBgn0038804	CG10877	AGAP010040-PA	L-carnitine dehydrogenase
GMOY014099.R1250	OG0000519	MDOA011454-PB	Superoxide dismutase	FBgn0033631	Superoxide dismutase 3	AGAP005234-PB	Copper-zinc superoxide dismutase 2
GMOY014067.R1213	OG0005805	MDOA004735-PA	Syntaxin-18	FBgn0039212	Syntaxin 18	AGAP011160-PA	Syntaxin 18
GMOY014184.R1342	OG0001332	MDOA002249-PB	Transcriptional activator cubitus interruptus	FBgn0004859	Cubitus interruptus	AGAP004637-PA	Transcriptional activator cubitus interruptus
GMOY014215.R1373	OG0006581	MDOA001732-PA	Transmembrane emp24 domain-containing protein bai	FBgn0045866	Baiser	AGAP001064-PA	Transmembrane emp24 domain-containing protein 10 precursor
GMOY014200.R1358	OG0002434	MDOA005728-PC	tRNA pseudouridine synthase A_ mitochondrial	FBgn0038811	CG4159	AGAP002409-PA	tRNA pseudouridine38-40 synthase
GMOY014071.R1219	OG0005513	MDOA000621-PA	U3 small nucleolar ribonucleoprotein protein IMP4	FBgn0039274	CG11920	AGAP003890-PA	U3 small nucleolar ribonucleoprotein protein IMP4
GMOY014213.R1371	OG0006183	MDOA012277-PA	Ubiquitin-like modifier-activating enzyme 5	FBgn0030305	CG1749	AGAP009012-PA	Ubiquitin-like modifier-activating enzyme 5
GMOY014145.R1299	OG0004210	MDOA007482-PA	Ubiquitin-like modifier-activating enzyme ATG7	FBgn0034366	Autophagy-related 7	AGAP010303-PA	Autophagy-related protein 7
GMOY014186.R1344	OG0000935	MDOA016739-PA	Unspecified product	FBgn0039084	CG10175	AGAP002391-PA	Carboxylesterase
GMOY014059.R1204	OG0001923	MDOA003689-PA	Unspecified product	FBgn0264443	CG43861	AGAP008826-PA	Unspecified product
GMOY014126.R1278	OG0002354	MDOA002125-PA	Unspecified product	FBgn0031059	CG14229	AGAP001268-PA	Unspecified product
GMOY014195.R1353	OG0002632	MDOA000495-PA	Unspecified product	FBgn0040793	CG7630	AGAP010920-PA	Unspecified product
GMOY014210.R1368	OG0004009	MDOA007102-PA	Unspecified product	FBgn0033236	CG14764	AGAP008089-PA	Unspecified product
GMOY014208.R1366	OG0004508	MDOA006958-PB	Unspecified product	FBgn0085208	CG34179	_	_
GMOY014185.R1343	OG0006578	MDOA015975-PA	Unspecified product	FBgn0038602	CG7126	AGAP001044-PA	Unspecified product
GMOY014142.R1295	OG0006667	MDOA012707-PA	Unspecified product	FBgn0085474	CG34445	_	_
GMOY014121.R1273	OG0006884	MDOA011437-PA	Unspecified product	FBgn0032354	CG4788	_	_
GMOY014209.R1367	OG0009582	MDOA014390-PA	Unspecified product	FBgn0250868	CG42239	_	_
GMOY014061.R1206	OG0009905	MDOA002474-PA	Unspecified product	FBgn0034617	CG9754	_	_
GMOY014064.R1210	OG0000017	MDOA002446-PA	Unspecified product	_	_	AGAP003812-PA	Unspecified product
GMOY014188.R1346	OG0012302	MDOA016373-PA	Unspecified product	_	_	_	_
GMOY014248.R1408	OG0012376	MDOA010106-PB	Unspecified product	_	_	_	_
GMOY014214.R1372	OG0012395	MDOA016537-PA	Unspecified product	_	_	_	_
GMOY014196.R1354	OG0002124	MDOA002940-PA	Zinc finger protein 423	FBgn0032150	CG13123	_	_
GMOY014137.R1290	OG0004746	MDOA005479-PA	2-amino-3-ketobutyrate coenzyme A ligase_ mitochondrial	FBgn0036208	CG10361	AGAP005781-PA	Glycine C-acetyltransferase
GMOY014149.R1304	OG0004666	MDOA014530-PA	25S rRNA _cytosine-C_5__-methyltransferase nop2	FBgn0033741	CG8545	AGAP005221-PA	Ribosomal RNA methyltransferase Nop2
GMOY014080.R1228	OG0004724	MDOA013703-PA	28S ribosomal protein S15_ mitochondrial	FBgn0026261	Bonsai	AGAP005615-PA	28S ribosomal protein S15_ mitochondrial
GMOY014155.R1311	OG0004872	MDOA006226-PA	28S ribosomal protein S28_ mitochondrial	FBgn0034361	Mitochondrial ribosomal protein S28	AGAP006650-PA	28S ribosomal protein S28_ mitochondrial
GMOY014073.R1221	OG0002547	MDOA002724-PA	28S ribosomal protein S5_ mitochondrial	FBgn0044510	Mitochondrial ribosomal protein S5	AGAP004091-PA	28S ribosomal protein S5_ mitochondrial
GMOY014216.R1374	OG0002437	MDOA005233-PA	39S ribosomal protein L27_ mitochondrial	FBgn0053002	Mitochondrial ribosomal protein L27	AGAP002470-PA	39S ribosomal protein L27_ mitochondrial
GMOY014116.R1267	OG0006541	MDOA001874-PA	39S ribosomal protein L3_ mitochondrial	FBgn0030686	Mitochondrial ribosomal protein L3	AGAP000857-PA	39S ribosomal protein L3_ mitochondrial
GMOY014092.R1241	OG0004654	MDOA001137-PA	40S ribosomal protein S24	FBgn0261596	Ribosomal protein S24	AGAP005131-PA	40S ribosomal protein S24
GMOY014217.R1375	OG0001841	MDOA014521-PA	60S ribosomal protein L27a	FBgn0261606	Ribosomal protein L27A	AGAP011706-PA	60S ribosomal protein L27a
GMOY014183.R1341	OG0002667	MDOA010766-PA	60S ribosomal protein L31	FBgn0025286	Ribosomal protein L31	AGAP011896-PA	60S ribosomal protein L31
GMOY014127.R1279	OG0004192	MDOA008859-PA	60S ribosomal protein L38	FBgn0040007	Ribosomal protein L38	AGAP010163-PA	60S ribosomal protein L38
GMOY014173.R1330	OG0006590	_	_	FBgn0013675	Mitochondrial Cytochrome c oxidase subunit II	AGAP028366-PA	Cytochrome c oxidase subunit II
GMOY014190.R1348	OG0009400	_	_	FBgn0013684	Mitochondrial NADH-ubiquinone oxidoreductase chain 5	AGAP028380-PA	NADH dehydrogenase subunit 5
GMOY014105.R1256	OG0003206	_	_	FBgn0051999	CG31999	AGAP011322-PA	Fibulin 2
GMOY014182.R1340	OG0005951	_	_	FBgn0259209	Muscle LIM protein at 60A	AGAP012305-PA	Muscle LIM protein at 84B
GMOY014058.R1203	_	_	_	_	_	_	_
GMOY014060.R1205	_	_	_	_	_	_	_
GMOY014062.R1207	_	_	_	_	_	_	_
GMOY014068.R1214	_	_	_	_	_	_	_
GMOY014070.R1218	_	_	_	_	_	_	_
GMOY014074.R1222	_	_	_	_	_	_	_
GMOY014075.R1223	_	_	_	_	_	_	_
GMOY014076.R1224	_	_	_	_	_	_	_
GMOY014077.R1225	_	_	_	_	_	_	_
GMOY014078.R1226	_	_	_	_	_	_	_
GMOY014081.R1229	_	_	_	_	_	_	_
GMOY014083.R1231	_	_	_	_	_	_	_
GMOY014085.R1233	_	_	_	_	_	_	_
GMOY014086.R1235	_	_	_	_	_	_	_
GMOY014087.R1236	_	_	_	_	_	_	_
GMOY014089.R1238	_	_	_	_	_	_	_
GMOY014091.R1240	_	_	_	_	_	_	_
GMOY014095.R1244	_	_	_	_	_	_	_
GMOY014096.R1245	_	_	_	_	_	_	_
GMOY014096.R1246	_	_	_	_	_	_	_
GMOY014097.R1247	_	_	_	_	_	_	_
GMOY014098.R1248	_	_	_	_	_	_	_
GMOY014099.R1249	_	_	_	_	_	_	_
GMOY014101.R1252	_	_	_	_	_	_	_
GMOY014102.R1253	_	_	_	_	_	_	_
GMOY014103.R1254	_	_	_	_	_	_	_
GMOY014104.R1255	_	_	_	_	_	_	_
GMOY014107.R1258	_	_	_	_	_	_	_
GMOY014108.R1259	_	_	_	_	_	_	_
GMOY014110.R1261	_	_	_	_	_	_	_
GMOY014111.R1262	_	_	_	_	_	_	_
GMOY014115.R1266	_	_	_	_	_	_	_
GMOY014117.R1268	_	_	_	_	_	_	_
GMOY014118.R1269	_	_	_	_	_	_	_
GMOY014119.R1270	_	_	_	_	_	_	_
GMOY014120.R1271	_	_	_	_	_	_	_
GMOY014120.R1272	_	_	_	_	_	_	_
GMOY014122.R1274	_	_	_	_	_	_	_
GMOY014124.R1276	_	_	_	_	_	_	_
GMOY014125.R1277	_	_	_	_	_	_	_
GMOY014128.R1280	_	_	_	_	_	_	_
GMOY014129.R1281	_	_	_	_	_	_	_
GMOY014132.R1284	_	_	_	_	_	_	_
GMOY014133.R1285	_	_	_	_	_	_	_
GMOY014134.R1286	_	_	_	_	_	_	_
GMOY014135.R1287	_	_	_	_	_	_	_
GMOY014136.R1288	_	_	_	_	_	_	_
GMOY014136.R1289	_	_	_	_	_	_	_
GMOY014138.R1291	_	_	_	_	_	_	_
GMOY014140.R1293	_	_	_	_	_	_	_
GMOY014141.R1294	_	_	_	_	_	_	_
GMOY014143.R1296	_	_	_	_	_	_	_
GMOY014144.R1298	_	_	_	_	_	_	_
GMOY014148.R1303	_	_	_	_	_	_	_
GMOY014153.R1308	_	_	_	_	_	_	_
GMOY014156.R1312	_	_	_	_	_	_	_
GMOY014157.R1313	_	_	_	_	_	_	_
GMOY014159.R1316	_	_	_	_	_	_	_
GMOY014161.R1318	_	_	_	_	_	_	_
GMOY014164.R1321	_	_	_	_	_	_	_
GMOY014165.R1322	_	_	_	_	_	_	_
GMOY014166.R1323	_	_	_	_	_	_	_
GMOY014167.R1324	_	_	_	_	_	_	_
GMOY014168.R1325	_	_	_	_	_	_	_
GMOY014170.R1327	_	_	_	_	_	_	_
GMOY014171.R1328	_	_	_	_	_	_	_
GMOY014174.R1331	_	_	_	_	_	_	_
GMOY014176.R1333	_	_	_	_	_	_	_
GMOY014177.R1334	_	_	_	_	_	_	_
GMOY014178.R1335	_	_	_	_	_	_	_
GMOY014179.R1336	_	_	_	_	_	_	_
GMOY014180.R1337	_	_	_	_	_	_	_
GMOY014180.R1338	_	_	_	_	_	_	_
GMOY014181.R1339	_	_	_	_	_	_	_
GMOY014189.R1347	_	_	_	_	_	_	_
GMOY014193.R1351	_	_	_	_	_	_	_
GMOY014198.R1356	_	_	_	_	_	_	_
GMOY014201.R1359	_	_	_	_	_	_	_
GMOY014202.R1360	_	_	_	_	_	_	_
GMOY014203.R1361	_	_	_	_	_	_	_
GMOY014204.R1362	_	_	_	_	_	_	_
GMOY014206.R1364	_	_	_	_	_	_	_
GMOY014207.R1365	_	_	_	_	_	_	_
GMOY014211.R1369	_	_	_	_	_	_	_
GMOY014217.R1376	_	_	_	_	_	_	_
GMOY014218.R1377	_	_	_	_	_	_	_
GMOY014220.R1379	_	_	_	_	_	_	_
GMOY014221.R1380	_	_	_	_	_	_	_
GMOY014222.R1381	_	_	_	_	_	_	_
GMOY014223.R1382	_	_	_	_	_	_	_
GMOY014224.R1383	_	_	_	_	_	_	_
GMOY014225.R1384	_	_	_	_	_	_	_
GMOY014226.R1385	_	_	_	_	_	_	_
GMOY014228.R1387	_	_	_	_	_	_	_
GMOY014229.R1388	_	_	_	_	_	_	_
GMOY014230.R1389	_	_	_	_	_	_	_
GMOY014231.R1390	_	_	_	_	_	_	_
GMOY014232.R1391	_	_	_	_	_	_	_
GMOY014235.R1394	_	_	_	_	_	_	_
GMOY014236.R1395	_	_	_	_	_	_	_
GMOY014237.R1396	_	_	_	_	_	_	_
GMOY014238.R1397	_	_	_	_	_	_	_
GMOY014239.R1398	_	_	_	_	_	_	_
GMOY014240.R1399	_	_	_	_	_	_	_
GMOY014241.R1401	_	_	_	_	_	_	_
GMOY014243.R1403	_	_	_	_	_	_	_
GMOY014244.R1404	_	_	_	_	_	_	_
GMOY014245.R1405	_	_	_	_	_	_	_
GMOY014246.R1406	_	_	_	_	_	_	_
GMOY014247.R1407	_	_	_	_	_	_	_
#Ortholog groups identified using OrthoFinder Software (Emms & Kelly, 2019)
*Vectorbase ID as defined in (Giraldo-Calderón et al., 2015)
** Flybase ID as defined in ( Larkin et al., 2021)
- Ortholog infromation not available
