# Supplementary material for: Annotations of novel antennae-expressed genes in male Glossina morsitans morsitans tsetse flies
Source: PLoS One. 2022 Aug 29;17(8):e0273543. doi: 10.1371/journal.pone.0273543 (PMC9423656; doi:10.1371/journal.pone.0273543)
Supplement: S4 Table — (XLSX) [file pone.0273543.s004.xlsx]

## Sheet: Gmm_novel_genes_peptide_vs_unip
Table S4. Blast hits of novel male G. m. morsitans antennae expressed genes against Uniprot protein database
G. m. morsitans ID	Uniprot ID*	Gene Identity	Species	% Identity	% Query Coverage	evalue	bitscore
GMOY014062.R1207	P12370	cAMP-dependent protein kinase catalytic subunit 1	Drosophila melanogaster	99.15	99	0	730
GMOY014062.R1208	P12370	cAMP-dependent protein kinase catalytic subunit 1	Drosophila melanogaster	99.15	99	0	730
GMOY014070.R1216	Q9I7H9	Prolyl 3-hydroxylase sudestada1	Drosophila melanogaster	62.524	88	0	644
GMOY014070.R1218	Q9I7H9	Prolyl 3-hydroxylase sudestada1	Drosophila melanogaster	63.269	93	0	659
GMOY014079.R1227	Q80XK6	Autophagy-related protein 2 homolog B	Mus musculus	29.528	87	0	624
GMOY014086.R1234	Q9VXA0	GATOR complex protein NPRL2	Drosophila melanogaster	85.676	96	0	682
GMOY014086.R1235	Q9VXA0	GATOR complex protein NPRL2	Drosophila melanogaster	86.072	88	0	653
GMOY014093.R1242	P48612	Protein pelota	Drosophila melanogaster	86.792	95	0	691
GMOY014113.R1264	Q295Y7	Mannose-1-phosphate guanyltransferase beta	Drosophila pseudoobscura pseudoobscura	88.14	99	0	684
GMOY014137.R1290	O75600	2-amino-3-ketobutyrate coenzyme A ligase, mitochondrial	Homo sapiens	67.513	92	0	561
GMOY014148.R1302	Q8WSF3	Probable beta-hexosaminidase fdl	Drosophila melanogaster	63.429	97	0	953
GMOY014148.R1303	Q8WSF3	Probable beta-hexosaminidase fdl	Drosophila melanogaster	63.429	99	0	953
GMOY014158.R1315	A1ZA47	PDZ and LIM domain protein Zasp	Drosophila melanogaster	80.818	51	0	633
GMOY014175.R1332	Q5ZKN1	Cyclin-dependent kinase 9	Gallus gallus	74.932	90	0	565
GMOY014205.R1363	Q96BP3	Peptidylprolyl isomerase domain and WD repeat-containing protein 1	Homo sapiens	57.576	99	0	772
GMOY014213.R1371	B4M357	Ubiquitin-like modifier-activating enzyme 5	Drosophila virilis	74.378	99	0	591
GMOY014169.R1326	Q8BHS3	Pre-mRNA-splicing factor RBM22	Mus musculus	57.845	99	2.46e-180	511
GMOY014109.R1260	Q9W5U2	Probable chitinase 10	Drosophila melanogaster	35.434	88	2.34e-173	562
GMOY014088.R1237	Q5LJP9	Asparagine synthetase domain-containing protein CG17486	Drosophila melanogaster	44.732	99	3.29e-166	487
GMOY014163.R1320	Q6YP21	Kynurenine--oxoglutarate transaminase 3	Homo sapiens	51.708	92	9.35e-164	473
GMOY014149.R1304	O94268	25S rRNA (cytosine-C(5))-methyltransferase nop2	Schizosaccharomyces pombe	60.526	49	1.98e-163	489
GMOY014112.R1263	P0CG60	Polyubiquitin-B	Pongo pygmaeus	99.127	99	2.23e-162	450
GMOY014145.R1299	Q94CD5	Ubiquitin-like modifier-activating enzyme atg7	Arabidopsis thaliana	40	98	4.48e-160	481
GMOY014197.R1355	Q8BZW8	NHL repeat-containing protein 2	Mus musculus	40.762	87	1.65e-153	466
GMOY014084.R1232	Q68FU4	Succinate--hydroxymethylglutarate CoA-transferase	Rattus norvegicus	51.084	95	3.42e-151	439
GMOY014215.R1373	B4MGF8	Transmembrane emp24 domain-containing protein bai	Drosophila virilis	89.604	96	6.6e-134	377
GMOY014069.R1215	Q7SXR3	E3 ubiquitin-protein transferase MAEA	Danio rerio	48.724	99	9.58e-131	384
GMOY014157.R1313	Q16983	Diuretic hormone receptor	Acheta domesticus	49.742	77	1.56e-127	381
GMOY014080.R1228	Q8WTC1	28S ribosomal protein S15, mitochondrial	Drosophila melanogaster	65.299	96	5.42e-122	352
GMOY014157.R1314	Q16983	Diuretic hormone receptor	Acheta domesticus	50	75	1.21e-121	365
GMOY014071.R1219	O62518	Brix domain-containing protein ZK795.3	Caenorhabditis elegans	55.401	95	4.79e-119	346
GMOY014160.R1317	Q61753	D-3-phosphoglycerate dehydrogenase	Mus musculus	53.681	98	5.85e-119	356
GMOY014150.R1305	P52429	Diacylglycerol kinase epsilon	Homo sapiens	38.554	92	5.18e-116	357
GMOY014151.R1306	Q94518	Nascent polypeptide-associated complex subunit alpha	Drosophila melanogaster	83.556	99	3.16e-113	325
GMOY014158.R1315	A1ZA47	PDZ and LIM domain protein Zasp	Drosophila melanogaster	89.326	51	9.35e-110	386
GMOY014200.R1358	Q9WU56	tRNA pseudouridine synthase A	Mus musculus	44.032	84	2.71e-104	319
GMOY014241.R1401	P52013	Peptidyl-prolyl cis-trans isomerase 5	Caenorhabditis elegans	75.41	88	2.75e-98	286
GMOY014217.R1376	P41092	60S ribosomal protein L27a	Drosophila melanogaster	87.248	99	4.47e-90	261
GMOY014187.R1345	P51521	Transcriptional regulator ovo	Drosophila melanogaster	96.324	99	6.26e-89	284
GMOY014105.R1256	P37889	Fibulin-2	Mus musculus	28.402	98	2.03e-88	310
GMOY014114.R1265	Q9GQN0	Ran-binding protein 16	Drosophila melanogaster	82.895	99	1.42e-78	254
GMOY014109.R1260	Q9W5U2	Probable chitinase 10	Drosophila melanogaster	39.798	88	6.44e-78	284
GMOY014153.R1308	Q6NWZ9	Cysteine dioxygenase type 1	Danio rerio	52.941	84	2.21e-77	235
GMOY014153.R1309	Q6NWZ9	Cysteine dioxygenase type 1	Danio rerio	52.941	82	2.5e-77	235
GMOY014092.R1241	Q962Q6	40S ribosomal protein S24	Spodoptera frugiperda	82.576	99	2.63e-76	225
GMOY014194.R1352	Q8BX05	Putative glycerol kinase 5	Mus musculus	36.308	90	4.87e-74	241
GMOY014099.R1249	Q7JR71	Extracellular superoxide dismutase [Cu-Zn]	Drosophila melanogaster	61.111	95	7.07e-73	220
GMOY014183.R1341	Q9V597	60S ribosomal protein L31	Drosophila melanogaster	91.129	99	1.45e-72	215
GMOY014109.R1260	Q9W5U2	Probable chitinase 10	Drosophila melanogaster	33.469	88	4.41e-72	266
GMOY014099.R1250	Q7JR71	Extracellular superoxide dismutase [Cu-Zn]	Drosophila melanogaster	60.894	80	5.28e-72	219
GMOY014162.R1319	Q9VH95	Uncharacterized protein CG16817	Drosophila melanogaster	69.643	90	8.61e-72	218
GMOY014109.R1260	Q9W5U2	Probable chitinase 10	Drosophila melanogaster	38.421	88	9.44e-71	262
GMOY014152.R1307	Q701R2	Beta-galactoside alpha-2,6-sialyltransferase 2	Danio rerio	42.308	56	9.45e-69	230
GMOY014100.R1251	P84045	Histone H4	Tigriopus californicus	100	99	3.61e-67	199
GMOY014109.R1260	Q9W5U2	Probable chitinase 10	Drosophila melanogaster	36.364	88	1.13e-65	246
GMOY014073.R1221	Q2KID9	28S ribosomal protein S5, mitochondrial	Bos taurus	42.751	79	1.81e-65	215
GMOY014217.R1375	P41092	60S ribosomal protein L27a	Drosophila melanogaster	82.883	99	2.26e-62	189
GMOY014081.R1229	P10674	Fasciclin-1	Drosophila melanogaster	42.491	86	3.04e-61	208
GMOY014109.R1260	Q9W5U2	Probable chitinase 10	Drosophila melanogaster	35.509	88	1.78e-60	230
GMOY014067.R1213	Q9P2W9	Syntaxin-18	Homo sapiens	34.021	99	1.02e-54	186
GMOY014070.R1217	Q5XI31	GPI transamidase component PIG-S	Rattus norvegicus	30.147	92	8.78e-53	191
GMOY014066.R1212	Q9VJ33	NEDD8	Drosophila melanogaster	100	95	2.42e-49	153
GMOY014182.R1340	P53777	Muscle LIM protein 1	Drosophila melanogaster	91.304	98	6.43e-48	150
GMOY014219.R1378	B4NP05	Integrator complex subunit 3 homolog	Drosophila willistoni	62.121	71	2.06e-45	161
GMOY014155.R1311	Q9CY16	28S ribosomal protein S28, mitochondrial	Mus musculus	51.592	83	1.76e-43	145
GMOY014127.R1279	Q6XIM7	60S ribosomal protein L38	Drosophila yakuba	94.286	99	9.17e-42	133
GMOY014079.R1227	Q80XK6	Autophagy-related protein 2 homolog B	Mus musculus	30.199	87	2.61e-41	171
GMOY014184.R1342	O77027	Protein cubitus interruptus (Fragment)	Drosophila yakuba	43.986	98	2.98e-41	150
GMOY014072.R1220	P22978	Rhodanese domain-containing protein CG4456	Drosophila melanogaster	53.153	99	1.29e-40	133
GMOY014144.R1297	Q6PAT0	Probable inactive tRNA-specific adenosine deaminase-like protein 3	Mus musculus	30.312	95	1.58e-39	145
GMOY014144.R1298	Q6PAT0	Probable inactive tRNA-specific adenosine deaminase-like protein 3	Mus musculus	30.312	95	1.58e-39	145
GMOY014068.R1214	P22978	Rhodanese domain-containing protein CG4456	Drosophila melanogaster	54.054	99	1.14e-37	125
GMOY014133.R1285	P29859	Cytochrome c oxidase subunit 2	Drosophila bifasciata	58.879	97	2.1e-35	122
GMOY014082.R1230	Q9VF36	Acylphosphatase-2	Drosophila melanogaster	53.125	97	4.85e-33	112
GMOY014065.R1211	P10674	Fasciclin-1	Drosophila melanogaster	37.374	67	7.24e-32	127
GMOY014154.R1310	A4QNC6	Protein FAM136A	Xenopus tropicalis	38.849	94	9.93e-32	113
GMOY014212.R1370	P22978	Rhodanese domain-containing protein CG4456	Drosophila melanogaster	49.558	63	1.91e-31	112
GMOY014192.R1350	Q9NII1	Double-stranded RNA-specific editase Adar	Drosophila melanogaster	60	63	5.06e-30	118
GMOY014216.R1374	Q99N92	39S ribosomal protein L27, mitochondrial	Mus musculus	39.583	99	6.68e-29	106
GMOY014094.R1243	Q6TAW2	Stress-associated endoplasmic reticulum protein 2	Mus musculus	70.968	95	2.73e-27	96.3
GMOY014234.R1393	Q00871	Chymotrypsin BI	Penaeus vannamei	36.095	99	3.34e-25	100
GMOY014145.R1299	O44126	32 kDa beta-galactoside-binding lectin	Haemonchus contortus	30.627	84	5.45e-25	104
GMOY014173.R1330	P29872	Cytochrome c oxidase subunit 2	Ctenocephalides felis	85.417	96	1.14e-21	85.5
GMOY014242.R1402	Q9M2U3	Protein ALP1-like	Arabidopsis thaliana	26.174	70	2.64e-19	92.4
GMOY014158.R1315	A1ZA47	PDZ and LIM domain protein Zasp	Drosophila melanogaster	51.587	51	2.1e-17	92.4
GMOY014233.R1392	P26228	Protease inhibitor	Sarcophaga bullata	58.824	28	2.94e-17	74.7
GMOY014090.R1239	O76879	Circadian clock-controlled protein	Drosophila melanogaster	23.404	90	6.66e-16	78.2
GMOY014172.R1329	Q6WV19	Polypeptide N-acetylgalactosaminyltransferase 2	Drosophila melanogaster	68.085	96	8.66e-15	68.9
GMOY014240.R1399	Q02085	Zinc finger protein SNAI1	Mus musculus	34.677	22	5.91e-14	75.5
GMOY014123.R1275	P43248	DNA mismatch repair protein spellchecker 1	Drosophila melanogaster	53.061	91	6.12e-12	61.2
GMOY014190.R1348	Q31696	NADH-ubiquinone oxidoreductase chain 5 (Fragment)	Anopheles quadriannulatus	81.818	75	1.26e-11	59.3
GMOY014061.R1206	Q9W2H9	Protein panoramix	Drosophila melanogaster	28.261	38	1.27e-10	68.2
GMOY014240.R1400	Q6NS86	Zinc finger protein 366	Mus musculus	32.609	26	8.35e-10	65.1
GMOY014106.R1257	Q8VIG6	E3 ubiquitin-protein ligase TRAIP	Mus musculus	28.877	24	1.17e-09	64.7
GMOY014196.R1354	Q8CIV7	Transcription factor Ovo-like 2	Mus musculus	34.694	25	1.36e-08	58.9
GMOY014246.R1406	Q7JQ07	Mariner Mos1 transposase	Drosophila mauritiana	38.71	85	6.31e-06	45.1
GMOY014227.R1386	O97177	Enhancer of split M2 protein	Drosophila melanogaster	25.767	75	2.29e-05	47
GMOY014058.R1203	-	-	-	-	-	-	-
GMOY014059.R1204	-	-	-	-	-	-	-
GMOY014060.R1205	-	-	-	-	-	-	-
GMOY014063.R1209	-	-	-	-	-	-	-
GMOY014064.R1210	-	-	-	-	-	-	-
GMOY014074.R1222	-	-	-	-	-	-	-
GMOY014075.R1223	-	-	-	-	-	-	-
GMOY014076.R1224	-	-	-	-	-	-	-
GMOY014077.R1225	-	-	-	-	-	-	-
GMOY014078.R1226	-	-	-	-	-	-	-
GMOY014083.R1231	-	-	-	-	-	-	-
GMOY014085.R1233	-	-	-	-	-	-	-
GMOY014087.R1236	-	-	-	-	-	-	-
GMOY014089.R1238	-	-	-	-	-	-	-
GMOY014091.R1240	-	-	-	-	-	-	-
GMOY014095.R1244	-	-	-	-	-	-	-
GMOY014096.R1245	-	-	-	-	-	-	-
GMOY014096.R1246	-	-	-	-	-	-	-
GMOY014097.R1247	-	-	-	-	-	-	-
GMOY014098.R1248	-	-	-	-	-	-	-
GMOY014101.R1252	-	-	-	-	-	-	-
GMOY014102.R1253	-	-	-	-	-	-	-
GMOY014103.R1254	-	-	-	-	-	-	-
GMOY014104.R1255	-	-	-	-	-	-	-
GMOY014107.R1258	-	-	-	-	-	-	-
GMOY014108.R1259	-	-	-	-	-	-	-
GMOY014110.R1261	-	-	-	-	-	-	-
GMOY014111.R1262	-	-	-	-	-	-	-
GMOY014115.R1266	-	-	-	-	-	-	-
GMOY014116.R1267	-	-	-	-	-	-	-
GMOY014117.R1268	-	-	-	-	-	-	-
GMOY014118.R1269	-	-	-	-	-	-	-
GMOY014119.R1270	-	-	-	-	-	-	-
GMOY014120.R1271	-	-	-	-	-	-	-
GMOY014120.R1272	-	-	-	-	-	-	-
GMOY014121.R1273	-	-	-	-	-	-	-
GMOY014122.R1274	-	-	-	-	-	-	-
GMOY014124.R1276	-	-	-	-	-	-	-
GMOY014125.R1277	-	-	-	-	-	-	-
GMOY014126.R1278	-	-	-	-	-	-	-
GMOY014128.R1280	-	-	-	-	-	-	-
GMOY014130.R1282	-	-	-	-	-	-	-
GMOY014131.R1283	-	-	-	-	-	-	-
GMOY014132.R1284	-	-	-	-	-	-	-
GMOY014134.R1286	-	-	-	-	-	-	-
GMOY014135.R1287	-	-	-	-	-	-	-
GMOY014136.R1288	-	-	-	-	-	-	-
GMOY014136.R1289	-	-	-	-	-	-	-
GMOY014138.R1291	-	-	-	-	-	-	-
GMOY014139.R1292	-	-	-	-	-	-	-
GMOY014140.R1293	-	-	-	-	-	-	-
GMOY014141.R1294	-	-	-	-	-	-	-
GMOY014142.R1295	-	-	-	-	-	-	-
GMOY014143.R1296	-	-	-	-	-	-	-
GMOY014147.R1301	-	-	-	-	-	-	-
GMOY014156.R1312	-	-	-	-	-	-	-
GMOY014159.R1316	-	-	-	-	-	-	-
GMOY014161.R1318	-	-	-	-	-	-	-
GMOY014164.R1321	-	-	-	-	-	-	-
GMOY014165.R1322	-	-	-	-	-	-	-
GMOY014166.R1323	-	-	-	-	-	-	-
GMOY014167.R1324	-	-	-	-	-	-	-
GMOY014168.R1325	-	-	-	-	-	-	-
GMOY014170.R1327	-	-	-	-	-	-	-
GMOY014171.R1328	-	-	-	-	-	-	-
GMOY014174.R1331	-	-	-	-	-	-	-
GMOY014176.R1333	-	-	-	-	-	-	-
GMOY014177.R1334	-	-	-	-	-	-	-
GMOY014178.R1335	-	-	-	-	-	-	-
GMOY014179.R1336	-	-	-	-	-	-	-
GMOY014180.R1337	-	-	-	-	-	-	-
GMOY014180.R1338	-	-	-	-	-	-	-
GMOY014181.R1339	-	-	-	-	-	-	-
GMOY014185.R1343	-	-	-	-	-	-	-
GMOY014186.R1344	-	-	-	-	-	-	-
GMOY014188.R1346	-	-	-	-	-	-	-
GMOY014189.R1347	-	-	-	-	-	-	-
GMOY014191.R1349	-	-	-	-	-	-	-
GMOY014193.R1351	-	-	-	-	-	-	-
GMOY014195.R1353	-	-	-	-	-	-	-
GMOY014198.R1356	-	-	-	-	-	-	-
GMOY014201.R1359	-	-	-	-	-	-	-
GMOY014202.R1360	-	-	-	-	-	-	-
GMOY014203.R1361	-	-	-	-	-	-	-
GMOY014204.R1362	-	-	-	-	-	-	-
GMOY014206.R1364	-	-	-	-	-	-	-
GMOY014207.R1365	-	-	-	-	-	-	-
GMOY014208.R1366	-	-	-	-	-	-	-
GMOY014209.R1367	-	-	-	-	-	-	-
GMOY014210.R1368	-	-	-	-	-	-	-
GMOY014211.R1369	-	-	-	-	-	-	-
GMOY014214.R1372	-	-	-	-	-	-	-
GMOY014218.R1377	-	-	-	-	-	-	-
GMOY014220.R1379	-	-	-	-	-	-	-
GMOY014221.R1380	-	-	-	-	-	-	-
GMOY014222.R1381	-	-	-	-	-	-	-
GMOY014223.R1382	-	-	-	-	-	-	-
GMOY014224.R1383	-	-	-	-	-	-	-
GMOY014225.R1384	-	-	-	-	-	-	-
GMOY014226.R1385	-	-	-	-	-	-	-
GMOY014228.R1387	-	-	-	-	-	-	-
GMOY014229.R1388	-	-	-	-	-	-	-
GMOY014230.R1389	-	-	-	-	-	-	-
GMOY014231.R1390	-	-	-	-	-	-	-
GMOY014232.R1391	-	-	-	-	-	-	-
GMOY014235.R1394	-	-	-	-	-	-	-
GMOY014236.R1395	-	-	-	-	-	-	-
GMOY014237.R1396	-	-	-	-	-	-	-
GMOY014238.R1397	-	-	-	-	-	-	-
GMOY014239.R1398	-	-	-	-	-	-	-
GMOY014243.R1403	-	-	-	-	-	-	-
GMOY014244.R1404	-	-	-	-	-	-	-
GMOY014245.R1405	-	-	-	-	-	-	-
GMOY014247.R1407	-	-	-	-	-	-	-
GMOY014146.R1300	-	-	-	-	-	-	-
GMOY014199.R1357	-	-	-	-	-	-	-
GMOY014248.R1408	-	-	-	-	-	-	-
* Uniprot homolog ID as defined in Bateman, 2019.
- Homologs or domain of the transcript is not available
