# Supplementary material for: Annotations of novel antennae-expressed genes in male Glossina morsitans morsitans tsetse flies
Source: PLoS One. 2022 Aug 29;17(8):e0273543. doi: 10.1371/journal.pone.0273543 (PMC9423656; doi:10.1371/journal.pone.0273543)
Supplement: S5 Table — (XLSX) [file pone.0273543.s005.xlsx]

## Sheet: Gmm_novel_genes_peptide_vs_unip
Table S5. Interproscan classification of protein domains of novel male G. m. morsitans antennae expressed genes
G. m. morsitans ID	Domain description*	Interpro description
GMOY014070.R1216	2OG-Fe(II) oxygenase superfamily	Prolyl 3,4-dihydroxylase TPA1/OFD1, N-terminal domain
GMOY014070.R1218	2OG-Fe(II) oxygenase superfamily	Prolyl 3,4-dihydroxylase TPA1/OFD1, N-terminal domain
GMOY014147.R1301	32 KDA HEAT SHOCK PROTEIN	-
GMOY014183.R1341	60S ribosomal protein L31	Ribosomal protein L31e
GMOY014157.R1313	7 transmembrane receptor (Secretin family)	GPCR, family 2, secretin-like
GMOY014157.R1314	7 transmembrane receptor (Secretin family)	GPCR, family 2, secretin-like
GMOY014082.R1230	Acylphosphatase	Acylphosphatase
GMOY014137.R1290	Aminotransferase class I and II	Aminotransferase, class I/classII
GMOY014163.R1320	Aminotransferase class I and II	Aminotransferase, class I/classII
GMOY014088.R1237	Asparagine synthase	Asparagine synthase
GMOY014079.R1227	Autophagy-related protein C terminal domain	Autophagy-related, C-terminal
GMOY014113.R1264	Bacterial transferase hexapeptide (six repeats)	Hexapeptide repeat
GMOY014148.R1302	Beta-acetyl hexosaminidase like	Beta-hexosaminidase, eukaryotic type, N-terminal
GMOY014148.R1303	Beta-acetyl hexosaminidase like	Beta-hexosaminidase, eukaryotic type, N-terminal
GMOY014071.R1219	Brix domain	Brix domain
GMOY014105.R1256	Calcium-binding EGF domain	EGF-like calcium-binding domain
GMOY014100.R1251	Centromere kinetochore component CENP-T histone fold	CENP-T/Histone H4, histone fold
GMOY014109.R1260	Chitin binding Peritrophin-A domain	Chitin binding domain
GMOY014084.R1232	CoA-transferase family III	CoA-transferase family III
GMOY014099.R1249	Copper/zinc superoxide dismutase (SODC)	Superoxide dismutase, copper/zinc binding domain
GMOY014099.R1250	Copper/zinc superoxide dismutase (SODC)	Superoxide dismutase, copper/zinc binding domain
GMOY014162.R1319	CS domain	CS domain
GMOY014069.R1215	CTLH/CRA C-terminal to LisH motif domain	CTLH/CRA C-terminal to LisH motif domain
GMOY014205.R1363	Cyclophilin type peptidyl-prolyl cis-trans isomerase/CLD	Cyclophilin-type peptidyl-prolyl cis-trans isomerase domain
GMOY014241.R1401	Cyclophilin type peptidyl-prolyl cis-trans isomerase/CLD	Cyclophilin-type peptidyl-prolyl cis-trans isomerase domain
GMOY014153.R1308	Cysteine dioxygenase type I	Cysteine dioxygenase type I
GMOY014153.R1309	Cysteine dioxygenase type I	Cysteine dioxygenase type I
GMOY014144.R1297	Cytidine and deoxycytidylate deaminase zinc-binding region	Cytidine and deoxycytidylate deaminase domain
GMOY014144.R1298	Cytidine and deoxycytidylate deaminase zinc-binding region	Cytidine and deoxycytidylate deaminase domain
GMOY014133.R1285	Cytochrome C oxidase subunit II, periplasmic domain	Cytochrome c oxidase subunit II-like C-terminal
GMOY014173.R1330	Cytochrome C oxidase subunit II, periplasmic domain	Cytochrome c oxidase subunit II-like C-terminal
GMOY014242.R1402	DDE superfamily endonuclease	Harbinger transposase-derived nuclease domain
GMOY014195.R1353	Deltamethrin resistance	Deltamethrin resistance protein prag01
GMOY014150.R1305	Diacylglycerol kinase catalytic domain	Diacylglycerol kinase, catalytic domain
GMOY014160.R1317	D-isomer specific 2-hydroxyacid dehydrogenase, NAD binding domain	D-isomer specific 2-hydroxyacid dehydrogenase, NAD-binding domain
GMOY014139.R1292	Domain of unknown function (DUF4813)	Protein of unknown function DUF4814
GMOY014192.R1350	Double-stranded RNA-specific editase 1	-
GMOY014214.R1372	Emp24/gp25L/p24 family/GOLD	GOLD domain
GMOY014215.R1373	emp24/gp25L/p24 family/GOLD	GOLD domain
GMOY014227.R1386	Enhancer of split M4 family	Enhancer of split M4 family
GMOY014093.R1242	eRF1 domain 1	eRF1 domain 1/Pelota-like
GMOY014154.R1310	Eukaryotic protein of unknown function (DUF842)	Protein of unknown function DUF842, eukaryotic
GMOY014114.R1265	Exportin-7	Exportin-7
GMOY014131.R1283	FANCI solenoid 1	FANCI solenoid 1 domain
GMOY014065.R1211	Fasciclin domain	FAS1 domain
GMOY014081.R1229	Fasciclin domain	FAS1 domain
GMOY014194.R1352	FGGY family of carbohydrate kinases, N-terminal domain	Carbohydrate kinase, FGGY, N-terminal
GMOY014206.R1364	Gag-polypeptide of LTR copia-type	-
GMOY014145.R1299	Galactoside-binding lectin	Galectin, carbohydrate recognition domain
GMOY014152.R1307	Glycosyltransferase family 29 (sialyltransferase)	Glycosyl transferase family 29
GMOY014090.R1239	Haemolymph juvenile hormone binding protein (JHBP)	Haemolymph juvenile hormone binding
GMOY014233.R1392	Kunitz/Bovine pancreatic trypsin inhibitor domain	Pancreatic trypsin inhibitor Kunitz domain
GMOY014210.R1368	LD39211P	-
GMOY014158.R1315	LIM domain	Zinc finger, LIM-type
GMOY014182.R1340	LIM domain	Zinc finger, LIM-type
GMOY014142.R1295	LITAF-like zinc ribbon domain	LPS-induced tumour necrosis factor alpha factor
GMOY014155.R1311	Mitochondrial ribosomal protein MRP-S35	Ribosomal protein S28, mitochondrial
GMOY014151.R1306	NAC domain	Nascent polypeptide-associated complex NAC domain
GMOY014197.R1355	NHL repeat	NHL repeat
GMOY014086.R1234	Nitrogen permease regulator 2	Nitrogen permease regulator 2
GMOY014086.R1235	Nitrogen permease regulator 2	Nitrogen permease regulator 2
GMOY014149.R1304	N-terminal domain of 16S rRNA methyltransferase RsmF	Ribosomal RNA small subunit methyltransferase F, N-terminal
GMOY014070.R1217	Phosphatidylinositol-glycan biosynthesis class S protein	Phosphatidylinositol-glycan biosynthesis class S protein
GMOY014172.R1329	POLYPEPTIDE N-ACETYLGALACTOSAMINYLTRANSFERASE 2	-
GMOY014062.R1207	Protein kinase domain	Protein kinase domain
GMOY014062.R1208	Protein kinase domain	Protein kinase domain
GMOY014175.R1332	Protein kinase domain	Protein kinase domain
GMOY014115.R1266	Proton-conducting membrane transporter	NADH:quinone oxidoreductase/Mrp antiporter, membrane subunit
GMOY014068.R1214	Rhodanese-like domain	Rhodanese-like domain
GMOY014072.R1220	Rhodanese-like domain	Rhodanese-like domain
GMOY014212.R1370	Rhodanese-like domain	Rhodanese-like domain
GMOY014216.R1374	Ribosomal L27 protein	Ribosomal protein L27
GMOY014127.R1279	Ribosomal L38e protein family	Ribosomal protein L38e
GMOY014080.R1228	Ribosomal protein S15	Ribosomal protein S15
GMOY014092.R1241	Ribosomal protein S24e	Ribosomal protein S24e
GMOY014073.R1221	Ribosomal protein S5, N-terminal domain	Ribosomal protein S5, N-terminal
GMOY014217.R1375	Ribosomal proteins 50S-L15, 50S-L18e, 60S-L27A	Ribosomal protein L18e/L15P
GMOY014217.R1376	Ribosomal proteins 50S-L15, 50S-L18e, 60S-L27A	Ribosomal protein L18e/L15P
GMOY014094.R1243	Ribosome associated membrane protein RAMP4	Stress-associated endoplasmic reticulum protein
GMOY014106.R1257	Ring finger domain	Zinc finger, RING-type
GMOY014169.R1326	RNA recognition motif. (a.k.a. RRM, RBD, or RNP domain)	RNA recognition motif domain
GMOY014067.R1213	SNARE-complex protein Syntaxin-18 N-terminus	SNARE-complex protein Syntaxin-18, N-terminal
GMOY014213.R1371	ThiF family	THIF-type NAD/FAD binding fold
GMOY014184.R1342	Transcriptional activator cubitus interruptus	-
GMOY014200.R1358	tRNA pseudouridine synthase	Pseudouridine synthase I, TruA, alpha/beta domain
GMOY014248.R1408	tRNA pseudouridine synthase	Pseudouridine synthase I, TruA, alpha/beta domain
GMOY014234.R1393	Trypsin	Serine proteases, trypsin domain
GMOY014066.R1212	Ubiquitin family	Ubiquitin-like domain
GMOY014112.R1263	Ubiquitin family	Ubiquitin-like domain
GMOY014156.R1312	Ubuquitin-activating enzyme E1	-
GMOY014199.R1357	Ubiquitin-like modifier-activating enzyme ATG7 N-terminus	Ubiquitin-like modifier-activating enzyme Atg7, N-terminal
GMOY014187.R1345	Zinc finger, C2H2 type	Zinc finger C2H2-type
GMOY014196.R1354	Zinc-finger associated domain (zf-AD)	Zinc finger, AD-type
GMOY014240.R1399	Zinc-finger associated domain (zf-AD)	Zinc finger, AD-type
GMOY014240.R1400	Zinc-finger associated domain (zf-AD)	Zinc finger, AD-type
GMOY014061.R1206	-	-
GMOY014058.R1203	-	-
GMOY014059.R1204	-	-
GMOY014060.R1205	-	-
GMOY014074.R1222	-	-
GMOY014085.R1233	-	-
GMOY014087.R1236	-	-
GMOY014089.R1238	-	-
GMOY014091.R1240	-	-
GMOY014096.R1245	-	-
GMOY014096.R1246	-	-
GMOY014098.R1248	-	-
GMOY014101.R1252	-	-
GMOY014111.R1262	-	-
GMOY014120.R1271	-	-
GMOY014120.R1272	-	-
GMOY014121.R1273	-	-
GMOY014130.R1282	-	-
GMOY014135.R1287	-	-
GMOY014136.R1288	-	-
GMOY014136.R1289	-	-
GMOY014146.R1300	-	-
GMOY014161.R1318	-	-
GMOY014167.R1324	-	-
GMOY014168.R1325	-	-
GMOY014170.R1327	-	-
GMOY014174.R1331	-	-
GMOY014176.R1333	-	-
GMOY014178.R1335	-	-
GMOY014180.R1337	-	-
GMOY014180.R1338	-	-
GMOY014185.R1343	-	-
GMOY014186.R1344	-	-
GMOY014188.R1346	-	-
GMOY014191.R1349	-	-
GMOY014201.R1359	-	-
GMOY014224.R1383	-	-
GMOY014225.R1384	-	-
GMOY014228.R1387	-	-
GMOY014232.R1391	-	-
GMOY014235.R1394	-	-
GMOY014237.R1396	-	-
GMOY014244.R1404	-	-
GMOY014246.R1406	-	-
GMOY014063.R1209	-	-
GMOY014064.R1210	-	-
GMOY014075.R1223	-	-
GMOY014076.R1224	-	-
GMOY014077.R1225	-	-
GMOY014078.R1226	-	-
GMOY014083.R1231	-	-
GMOY014095.R1244	-	-
GMOY014097.R1247	-	-
GMOY014102.R1253	-	-
GMOY014103.R1254	-	-
GMOY014104.R1255	-	-
GMOY014107.R1258	-	-
GMOY014108.R1259	-	-
GMOY014110.R1261	-	-
GMOY014116.R1267	-	-
GMOY014117.R1268	-	-
GMOY014118.R1269	-	-
GMOY014119.R1270	-	-
GMOY014122.R1274	-	-
GMOY014123.R1275	-	-
GMOY014124.R1276	-	-
GMOY014125.R1277	-	-
GMOY014126.R1278	-	-
GMOY014128.R1280	-	-
GMOY014132.R1284	-	-
GMOY014134.R1286	-	-
GMOY014138.R1291	-	-
GMOY014140.R1293	-	-
GMOY014141.R1294	-	-
GMOY014143.R1296	-	-
GMOY014159.R1316	-	-
GMOY014164.R1321	-	-
GMOY014165.R1322	-	-
GMOY014166.R1323	-	-
GMOY014171.R1328	-	-
GMOY014177.R1334	-	-
GMOY014179.R1336	-	-
GMOY014181.R1339	-	-
GMOY014189.R1347	-	-
GMOY014193.R1351	-	-
GMOY014198.R1356	-	-
GMOY014202.R1360	-	-
GMOY014203.R1361	-	-
GMOY014204.R1362	-	-
GMOY014207.R1365	-	-
GMOY014208.R1366	-	-
GMOY014209.R1367	-	-
GMOY014211.R1369	-	-
GMOY014218.R1377	-	-
GMOY014219.R1378	-	-
GMOY014220.R1379	-	-
GMOY014221.R1380	-	-
GMOY014222.R1381	-	-
GMOY014223.R1382	-	-
GMOY014226.R1385	-	-
GMOY014229.R1388	-	-
GMOY014230.R1389	-	-
GMOY014231.R1390	-	-
GMOY014236.R1395	-	-
GMOY014238.R1397	-	-
GMOY014239.R1398	-	-
GMOY014243.R1403	-	-
GMOY014245.R1405	-	-
GMOY014247.R1407	-	-
GMOY014190.R1348		-
* Domain name as defined in Jones et al., 2014
- Domain of the transcript is not available
